# Supplementary material for: Experiences of Siblings of Children With Neurodevelopmental Disorders: Comparing Qualitative Analysis and Machine Learning to Study Narratives
Source: Front Psychiatry. 2022 Apr 28;13:719598. doi: 10.3389/fpsyt.2022.719598 (PMC9096451; doi:10.3389/fpsyt.2022.719598)
Supplement: Supplementary file 2 [file Data_Sheet_1.CSV]

	t_1	t_2	t_3	t_4	t_5	t_6	t_7	t_8	t_9	t_10	t_11	t_12	t_13	t_14	t_15	t_16	t_17	t_18	t_19	t_20	t_21	t_22	t_23	t_24
K012018_Transcript.docx_1	0,022727272727272728	0,022727272727272728	0,022727272727272728	0,022727272727272728	0,022727272727272728	0,022727272727272728	0,022727272727272728	0,022727272727272728	0,022727272727272728	0,022727272727272728	0,022727272727272728	0,022727272727272728	0,022727272727272728	0,022727272727272728	0,022727272727272728	0,022727272727272728	0,022727272727272728	0,022727272727272728	0,022727272727272728	0,022727272727272728	0,477272727272727237	0,022727272727272728	0,022727272727272728	0,022727272727272728
K012018_Transcript.docx_100	0,002475247524752475	0,002475247524752475	0,002475247524752475	0,002475247524752475	0,200495049504950507	0,002475247524752475	0,299504950495049493	0,002475247524752475	0,448019801980198085	0,002475247524752475	0,002475247524752475	0,002475247524752475	0,002475247524752475	0,002475247524752475	0,002475247524752475	0,002475247524752475	0,002475247524752475	0,002475247524752475	0,002475247524752475	0,002475247524752475	0,002475247524752475	0,002475247524752475	0,002475247524752475	0,002475247524752475
K012018_Transcript.docx_101	0,277624309392265178	0,001381215469613260	0,001381215469613260	0,001381215469613260	0,001381215469613260	0,056629834254143634	0,001381215469613260	0,001381215469613260	0,001381215469613260	0,001381215469613260	0,001381215469613260	0,001381215469613260	0,001381215469613260	0,636740331491712719	0,001381215469613260	0,001381215469613260	0,001381215469613260	0,001381215469613260	0,001381215469613260	0,001381215469613260	0,001381215469613260	0,001381215469613260	0,001381215469613260	0,001381215469613260
K012018_Transcript.docx_102	0,008064516129032258	0,008064516129032258	0,008064516129032258	0,008064516129032258	0,008064516129032258	0,008064516129032258	0,008064516129032258	0,008064516129032258	0,008064516129032258	0,008064516129032258	0,008064516129032258	0,008064516129032258	0,008064516129032258	0,008064516129032258	0,814516129032258007	0,008064516129032258	0,008064516129032258	0,008064516129032258	0,008064516129032258	0,008064516129032258	0,008064516129032258	0,008064516129032258	0,008064516129032258	0,008064516129032258
K012018_Transcript.docx_103	0,011904761904761904	0,011904761904761904	0,011904761904761904	0,011904761904761904	0,011904761904761904	0,011904761904761904	0,011904761904761904	0,011904761904761904	0,011904761904761904	0,011904761904761904	0,011904761904761904	0,011904761904761904	0,011904761904761904	0,488095238095238027	0,011904761904761904	0,011904761904761904	0,011904761904761904	0,011904761904761904	0,011904761904761904	0,250000000000000000	0,011904761904761904	0,011904761904761904	0,011904761904761904	0,011904761904761904
K012018_Transcript.docx_104	0,022727272727272728	0,022727272727272728	0,022727272727272728	0,022727272727272728	0,022727272727272728	0,022727272727272728	0,022727272727272728	0,022727272727272728	0,022727272727272728	0,022727272727272728	0,477272727272727237	0,022727272727272728	0,022727272727272728	0,022727272727272728	0,022727272727272728	0,022727272727272728	0,022727272727272728	0,022727272727272728	0,022727272727272728	0,022727272727272728	0,022727272727272728	0,022727272727272728	0,022727272727272728	0,022727272727272728
K012018_Transcript.docx_106	0,022727272727272728	0,022727272727272728	0,022727272727272728	0,022727272727272728	0,022727272727272728	0,022727272727272728	0,022727272727272728	0,022727272727272728	0,022727272727272728	0,022727272727272728	0,022727272727272728	0,022727272727272728	0,022727272727272728	0,022727272727272728	0,022727272727272728	0,477272727272727237	0,022727272727272728	0,022727272727272728	0,022727272727272728	0,022727272727272728	0,022727272727272728	0,022727272727272728	0,022727272727272728	0,022727272727272728
K012018_Transcript.docx_107	0,004098360655737705	0,004098360655737705	0,004098360655737705	0,004098360655737705	0,004098360655737705	0,004098360655737705	0,004098360655737705	0,004098360655737705	0,331967213114754078	0,004098360655737705	0,004098360655737705	0,004098360655737705	0,004098360655737705	0,004098360655737705	0,004098360655737705	0,331967213114754078	0,004098360655737705	0,004098360655737705	0,086065573770491816	0,004098360655737705	0,168032786885245894	0,004098360655737705	0,004098360655737705	0,004098360655737705
K012018_Transcript.docx_108	0,022727272727272728	0,022727272727272728	0,022727272727272728	0,022727272727272728	0,022727272727272728	0,022727272727272728	0,477272727272727237	0,022727272727272728	0,022727272727272728	0,022727272727272728	0,022727272727272728	0,022727272727272728	0,022727272727272728	0,022727272727272728	0,022727272727272728	0,022727272727272728	0,022727272727272728	0,022727272727272728	0,022727272727272728	0,022727272727272728	0,022727272727272728	0,022727272727272728	0,022727272727272728	0,022727272727272728
K012018_Transcript.docx_109	0,004901960784313726	0,004901960784313726	0,004901960784313726	0,004901960784313726	0,004901960784313726	0,004901960784313726	0,397058823529411797	0,004901960784313726	0,004901960784313726	0,004901960784313726	0,004901960784313726	0,004901960784313726	0,004901960784313726	0,004901960784313726	0,004901960784313726	0,004901960784313726	0,102941176470588244	0,004901960784313726	0,102941176470588244	0,102941176470588244	0,004901960784313726	0,004901960784313726	0,200980392156862753	0,004901960784313726
K012018_Transcript.docx_11	0,011904761904761904	0,011904761904761904	0,011904761904761904	0,011904761904761904	0,011904761904761904	0,011904761904761904	0,011904761904761904	0,011904761904761904	0,011904761904761904	0,011904761904761904	0,011904761904761904	0,011904761904761904	0,011904761904761904	0,011904761904761904	0,011904761904761904	0,011904761904761904	0,011904761904761904	0,011904761904761904	0,726190476190476164	0,011904761904761904	0,011904761904761904	0,011904761904761904	0,011904761904761904	0,011904761904761904
K012018_Transcript.docx_110	0,022727272727272728	0,022727272727272728	0,022727272727272728	0,022727272727272728	0,022727272727272728	0,022727272727272728	0,477272727272727237	0,022727272727272728	0,022727272727272728	0,022727272727272728	0,022727272727272728	0,022727272727272728	0,022727272727272728	0,022727272727272728	0,022727272727272728	0,022727272727272728	0,022727272727272728	0,022727272727272728	0,022727272727272728	0,022727272727272728	0,022727272727272728	0,022727272727272728	0,022727272727272728	0,022727272727272728
K012018_Transcript.docx_111	0,011904761904761904	0,011904761904761904	0,011904761904761904	0,011904761904761904	0,011904761904761904	0,011904761904761904	0,011904761904761904	0,726190476190476164	0,011904761904761904	0,011904761904761904	0,011904761904761904	0,011904761904761904	0,011904761904761904	0,011904761904761904	0,011904761904761904	0,011904761904761904	0,011904761904761904	0,011904761904761904	0,011904761904761904	0,011904761904761904	0,011904761904761904	0,011904761904761904	0,011904761904761904	0,011904761904761904
K012018_Transcript.docx_113	0,022727272727272728	0,022727272727272728	0,022727272727272728	0,022727272727272728	0,022727272727272728	0,022727272727272728	0,022727272727272728	0,022727272727272728	0,022727272727272728	0,022727272727272728	0,022727272727272728	0,022727272727272728	0,022727272727272728	0,477272727272727237	0,022727272727272728	0,022727272727272728	0,022727272727272728	0,022727272727272728	0,022727272727272728	0,022727272727272728	0,022727272727272728	0,022727272727272728	0,022727272727272728	0,022727272727272728
K012018_Transcript.docx_114	0,022727272727272728	0,022727272727272728	0,022727272727272728	0,022727272727272728	0,022727272727272728	0,022727272727272728	0,022727272727272728	0,022727272727272728	0,022727272727272728	0,022727272727272728	0,022727272727272728	0,022727272727272728	0,022727272727272728	0,022727272727272728	0,477272727272727237	0,022727272727272728	0,022727272727272728	0,022727272727272728	0,022727272727272728	0,022727272727272728	0,022727272727272728	0,022727272727272728	0,022727272727272728	0,022727272727272728
K012018_Transcript.docx_115	0,011904761904761904	0,011904761904761904	0,011904761904761904	0,011904761904761904	0,011904761904761904	0,250000000000000000	0,011904761904761904	0,011904761904761904	0,011904761904761904	0,011904761904761904	0,011904761904761904	0,011904761904761904	0,011904761904761904	0,011904761904761904	0,011904761904761904	0,011904761904761904	0,011904761904761904	0,011904761904761904	0,011904761904761904	0,011904761904761904	0,011904761904761904	0,011904761904761904	0,488095238095238027	0,011904761904761904
K012018_Transcript.docx_116	0,008064516129032258	0,008064516129032258	0,814516129032258007	0,008064516129032258	0,008064516129032258	0,008064516129032258	0,008064516129032258	0,008064516129032258	0,008064516129032258	0,008064516129032258	0,008064516129032258	0,008064516129032258	0,008064516129032258	0,008064516129032258	0,008064516129032258	0,008064516129032258	0,008064516129032258	0,008064516129032258	0,008064516129032258	0,008064516129032258	0,008064516129032258	0,008064516129032258	0,008064516129032258	0,008064516129032258
K012018_Transcript.docx_117	0,022727272727272728	0,022727272727272728	0,022727272727272728	0,022727272727272728	0,022727272727272728	0,022727272727272728	0,022727272727272728	0,022727272727272728	0,022727272727272728	0,022727272727272728	0,022727272727272728	0,022727272727272728	0,022727272727272728	0,477272727272727237	0,022727272727272728	0,022727272727272728	0,022727272727272728	0,022727272727272728	0,022727272727272728	0,022727272727272728	0,022727272727272728	0,022727272727272728	0,022727272727272728	0,022727272727272728
K012018_Transcript.docx_12	0,022727272727272728	0,022727272727272728	0,022727272727272728	0,022727272727272728	0,022727272727272728	0,022727272727272728	0,022727272727272728	0,022727272727272728	0,022727272727272728	0,022727272727272728	0,022727272727272728	0,022727272727272728	0,022727272727272728	0,022727272727272728	0,022727272727272728	0,022727272727272728	0,022727272727272728	0,022727272727272728	0,022727272727272728	0,477272727272727237	0,022727272727272728	0,022727272727272728	0,022727272727272728	0,022727272727272728
K012018_Transcript.docx_120	0,006097560975609757	0,006097560975609757	0,006097560975609757	0,250000000000000000	0,006097560975609757	0,006097560975609757	0,006097560975609757	0,006097560975609757	0,493902439024390238	0,006097560975609757	0,006097560975609757	0,006097560975609757	0,128048780487804881	0,006097560975609757	0,006097560975609757	0,006097560975609757	0,006097560975609757	0,006097560975609757	0,006097560975609757	0,006097560975609757	0,006097560975609757	0,006097560975609757	0,006097560975609757	0,006097560975609757
K012018_Transcript.docx_121	0,008064516129032258	0,008064516129032258	0,008064516129032258	0,008064516129032258	0,008064516129032258	0,008064516129032258	0,008064516129032258	0,653225806451612878	0,008064516129032258	0,008064516129032258	0,008064516129032258	0,008064516129032258	0,008064516129032258	0,008064516129032258	0,008064516129032258	0,008064516129032258	0,008064516129032258	0,008064516129032258	0,008064516129032258	0,008064516129032258	0,169354838709677435	0,008064516129032258	0,008064516129032258	0,008064516129032258
K012018_Transcript.docx_122	0,006097560975609757	0,006097560975609757	0,006097560975609757	0,006097560975609757	0,006097560975609757	0,006097560975609757	0,006097560975609757	0,006097560975609757	0,006097560975609757	0,006097560975609757	0,006097560975609757	0,006097560975609757	0,006097560975609757	0,006097560975609757	0,006097560975609757	0,006097560975609757	0,006097560975609757	0,006097560975609757	0,615853658536585358	0,006097560975609757	0,006097560975609757	0,006097560975609757	0,250000000000000000	0,006097560975609757
K012018_Transcript.docx_123	0,006097560975609757	0,006097560975609757	0,371951219512195119	0,006097560975609757	0,006097560975609757	0,006097560975609757	0,128048780487804881	0,006097560975609757	0,006097560975609757	0,006097560975609757	0,006097560975609757	0,006097560975609757	0,128048780487804881	0,006097560975609757	0,250000000000000000	0,006097560975609757	0,006097560975609757	0,006097560975609757	0,006097560975609757	0,006097560975609757	0,006097560975609757	0,006097560975609757	0,006097560975609757	0,006097560975609757
K012018_Transcript.docx_124	0,011904761904761904	0,011904761904761904	0,011904761904761904	0,011904761904761904	0,011904761904761904	0,011904761904761904	0,011904761904761904	0,011904761904761904	0,011904761904761904	0,011904761904761904	0,011904761904761904	0,011904761904761904	0,011904761904761904	0,011904761904761904	0,011904761904761904	0,011904761904761904	0,011904761904761904	0,011904761904761904	0,488095238095238027	0,011904761904761904	0,011904761904761904	0,011904761904761904	0,011904761904761904	0,250000000000000000
K012018_Transcript.docx_125	0,022727272727272728	0,022727272727272728	0,022727272727272728	0,022727272727272728	0,022727272727272728	0,022727272727272728	0,022727272727272728	0,022727272727272728	0,022727272727272728	0,022727272727272728	0,022727272727272728	0,022727272727272728	0,022727272727272728	0,022727272727272728	0,477272727272727237	0,022727272727272728	0,022727272727272728	0,022727272727272728	0,022727272727272728	0,022727272727272728	0,022727272727272728	0,022727272727272728	0,022727272727272728	0,022727272727272728
K012018_Transcript.docx_126	0,137387387387387372	0,002252252252252252	0,002252252252252252	0,002252252252252252	0,002252252252252252	0,002252252252252252	0,002252252252252252	0,002252252252252252	0,002252252252252252	0,002252252252252252	0,632882882882882969	0,002252252252252252	0,002252252252252252	0,047297297297297300	0,002252252252252252	0,047297297297297300	0,002252252252252252	0,002252252252252252	0,002252252252252252	0,002252252252252252	0,002252252252252252	0,092342342342342343	0,002252252252252252	0,002252252252252252
K012018_Transcript.docx_127	0,022727272727272728	0,022727272727272728	0,022727272727272728	0,022727272727272728	0,022727272727272728	0,022727272727272728	0,022727272727272728	0,022727272727272728	0,022727272727272728	0,022727272727272728	0,022727272727272728	0,022727272727272728	0,022727272727272728	0,022727272727272728	0,022727272727272728	0,022727272727272728	0,022727272727272728	0,022727272727272728	0,022727272727272728	0,477272727272727237	0,022727272727272728	0,022727272727272728	0,022727272727272728	0,022727272727272728
K012018_Transcript.docx_128	0,022727272727272728	0,022727272727272728	0,022727272727272728	0,022727272727272728	0,022727272727272728	0,022727272727272728	0,022727272727272728	0,022727272727272728	0,022727272727272728	0,022727272727272728	0,022727272727272728	0,477272727272727237	0,022727272727272728	0,022727272727272728	0,022727272727272728	0,022727272727272728	0,022727272727272728	0,022727272727272728	0,022727272727272728	0,022727272727272728	0,022727272727272728	0,022727272727272728	0,022727272727272728	0,022727272727272728
K012018_Transcript.docx_129	0,022727272727272728	0,022727272727272728	0,022727272727272728	0,022727272727272728	0,022727272727272728	0,022727272727272728	0,022727272727272728	0,022727272727272728	0,022727272727272728	0,022727272727272728	0,022727272727272728	0,477272727272727237	0,022727272727272728	0,022727272727272728	0,022727272727272728	0,022727272727272728	0,022727272727272728	0,022727272727272728	0,022727272727272728	0,022727272727272728	0,022727272727272728	0,022727272727272728	0,022727272727272728	0,022727272727272728
K012018_Transcript.docx_13	0,022727272727272728	0,022727272727272728	0,022727272727272728	0,022727272727272728	0,022727272727272728	0,022727272727272728	0,022727272727272728	0,022727272727272728	0,022727272727272728	0,022727272727272728	0,022727272727272728	0,022727272727272728	0,022727272727272728	0,477272727272727237	0,022727272727272728	0,022727272727272728	0,022727272727272728	0,022727272727272728	0,022727272727272728	0,022727272727272728	0,022727272727272728	0,022727272727272728	0,022727272727272728	0,022727272727272728
K012018_Transcript.docx_130	0,022727272727272728	0,022727272727272728	0,022727272727272728	0,022727272727272728	0,022727272727272728	0,022727272727272728	0,022727272727272728	0,022727272727272728	0,022727272727272728	0,022727272727272728	0,477272727272727237	0,022727272727272728	0,022727272727272728	0,022727272727272728	0,022727272727272728	0,022727272727272728	0,022727272727272728	0,022727272727272728	0,022727272727272728	0,022727272727272728	0,022727272727272728	0,022727272727272728	0,022727272727272728	0,022727272727272728
K012018_Transcript.docx_131	0,022727272727272728	0,022727272727272728	0,022727272727272728	0,022727272727272728	0,022727272727272728	0,022727272727272728	0,022727272727272728	0,022727272727272728	0,022727272727272728	0,022727272727272728	0,022727272727272728	0,022727272727272728	0,022727272727272728	0,022727272727272728	0,022727272727272728	0,022727272727272728	0,022727272727272728	0,022727272727272728	0,022727272727272728	0,022727272727272728	0,022727272727272728	0,477272727272727237	0,022727272727272728	0,022727272727272728
K012018_Transcript.docx_132	0,002066115702479339	0,002066115702479339	0,002066115702479339	0,002066115702479339	0,167355371900826444	0,002066115702479339	0,084710743801652888	0,208677685950413222	0,002066115702479339	0,002066115702479339	0,002066115702479339	0,497933884297520724	0,002066115702479339	0,002066115702479339	0,002066115702479339	0,002066115702479339	0,002066115702479339	0,002066115702479339	0,002066115702479339	0,002066115702479339	0,002066115702479339	0,002066115702479339	0,002066115702479339	0,002066115702479339
K012018_Transcript.docx_133	0,022727272727272728	0,022727272727272728	0,022727272727272728	0,022727272727272728	0,022727272727272728	0,022727272727272728	0,022727272727272728	0,477272727272727237	0,022727272727272728	0,022727272727272728	0,022727272727272728	0,022727272727272728	0,022727272727272728	0,022727272727272728	0,022727272727272728	0,022727272727272728	0,022727272727272728	0,022727272727272728	0,022727272727272728	0,022727272727272728	0,022727272727272728	0,022727272727272728	0,022727272727272728	0,022727272727272728
K012018_Transcript.docx_135	0,011904761904761904	0,011904761904761904	0,011904761904761904	0,011904761904761904	0,011904761904761904	0,011904761904761904	0,011904761904761904	0,011904761904761904	0,726190476190476164	0,011904761904761904	0,011904761904761904	0,011904761904761904	0,011904761904761904	0,011904761904761904	0,011904761904761904	0,011904761904761904	0,011904761904761904	0,011904761904761904	0,011904761904761904	0,011904761904761904	0,011904761904761904	0,011904761904761904	0,011904761904761904	0,011904761904761904
K012018_Transcript.docx_136	0,011904761904761904	0,011904761904761904	0,011904761904761904	0,011904761904761904	0,011904761904761904	0,011904761904761904	0,726190476190476164	0,011904761904761904	0,011904761904761904	0,011904761904761904	0,011904761904761904	0,011904761904761904	0,011904761904761904	0,011904761904761904	0,011904761904761904	0,011904761904761904	0,011904761904761904	0,011904761904761904	0,011904761904761904	0,011904761904761904	0,011904761904761904	0,011904761904761904	0,011904761904761904	0,011904761904761904
K012018_Transcript.docx_15	0,004901960784313726	0,004901960784313726	0,004901960784313726	0,004901960784313726	0,004901960784313726	0,200980392156862753	0,004901960784313726	0,004901960784313726	0,004901960784313726	0,004901960784313726	0,004901960784313726	0,004901960784313726	0,004901960784313726	0,004901960784313726	0,004901960784313726	0,691176470588235281	0,004901960784313726	0,004901960784313726	0,004901960784313726	0,004901960784313726	0,004901960784313726	0,004901960784313726	0,004901960784313726	0,004901960784313726
K012018_Transcript.docx_18	0,022727272727272728	0,022727272727272728	0,022727272727272728	0,022727272727272728	0,022727272727272728	0,022727272727272728	0,477272727272727237	0,022727272727272728	0,022727272727272728	0,022727272727272728	0,022727272727272728	0,022727272727272728	0,022727272727272728	0,022727272727272728	0,022727272727272728	0,022727272727272728	0,022727272727272728	0,022727272727272728	0,022727272727272728	0,022727272727272728	0,022727272727272728	0,022727272727272728	0,022727272727272728	0,022727272727272728
K012018_Transcript.docx_19	0,006097560975609757	0,006097560975609757	0,006097560975609757	0,006097560975609757	0,006097560975609757	0,250000000000000000	0,006097560975609757	0,128048780487804881	0,006097560975609757	0,006097560975609757	0,006097560975609757	0,006097560975609757	0,006097560975609757	0,006097560975609757	0,493902439024390238	0,006097560975609757	0,006097560975609757	0,006097560975609757	0,006097560975609757	0,006097560975609757	0,006097560975609757	0,006097560975609757	0,006097560975609757	0,006097560975609757
K012018_Transcript.docx_20	0,002475247524752475	0,002475247524752475	0,002475247524752475	0,002475247524752475	0,002475247524752475	0,002475247524752475	0,002475247524752475	0,002475247524752475	0,002475247524752475	0,002475247524752475	0,002475247524752475	0,002475247524752475	0,002475247524752475	0,200495049504950507	0,745049504950495156	0,002475247524752475	0,002475247524752475	0,002475247524752475	0,002475247524752475	0,002475247524752475	0,002475247524752475	0,002475247524752475	0,002475247524752475	0,002475247524752475
K012018_Transcript.docx_21	0,022727272727272728	0,022727272727272728	0,022727272727272728	0,022727272727272728	0,022727272727272728	0,022727272727272728	0,022727272727272728	0,022727272727272728	0,022727272727272728	0,022727272727272728	0,022727272727272728	0,022727272727272728	0,022727272727272728	0,022727272727272728	0,022727272727272728	0,022727272727272728	0,022727272727272728	0,477272727272727237	0,022727272727272728	0,022727272727272728	0,022727272727272728	0,022727272727272728	0,022727272727272728	0,022727272727272728
K012018_Transcript.docx_22	0,004901960784313725	0,004901960784313725	0,004901960784313725	0,004901960784313725	0,004901960784313725	0,004901960784313725	0,004901960784313725	0,004901960784313725	0,004901960784313725	0,004901960784313725	0,004901960784313725	0,004901960784313725	0,004901960784313725	0,004901960784313725	0,004901960784313725	0,887254901960784270	0,004901960784313725	0,004901960784313725	0,004901960784313725	0,004901960784313725	0,004901960784313725	0,004901960784313725	0,004901960784313725	0,004901960784313725
K012018_Transcript.docx_23	0,491935483870967694	0,008064516129032258	0,008064516129032258	0,008064516129032258	0,008064516129032258	0,008064516129032258	0,008064516129032258	0,008064516129032258	0,008064516129032258	0,008064516129032258	0,008064516129032258	0,008064516129032258	0,008064516129032258	0,008064516129032258	0,169354838709677435	0,008064516129032258	0,008064516129032258	0,008064516129032258	0,008064516129032258	0,008064516129032258	0,169354838709677435	0,008064516129032258	0,008064516129032258	0,008064516129032258
K012018_Transcript.docx_25	0,006097560975609757	0,006097560975609757	0,006097560975609757	0,006097560975609757	0,006097560975609757	0,006097560975609757	0,006097560975609757	0,006097560975609757	0,006097560975609757	0,006097560975609757	0,006097560975609757	0,006097560975609757	0,006097560975609757	0,006097560975609757	0,006097560975609757	0,006097560975609757	0,006097560975609757	0,006097560975609757	0,006097560975609757	0,006097560975609757	0,006097560975609757	0,006097560975609757	0,859756097560975707	0,006097560975609757
K012018_Transcript.docx_26	0,022727272727272728	0,022727272727272728	0,022727272727272728	0,477272727272727237	0,022727272727272728	0,022727272727272728	0,022727272727272728	0,022727272727272728	0,022727272727272728	0,022727272727272728	0,022727272727272728	0,022727272727272728	0,022727272727272728	0,022727272727272728	0,022727272727272728	0,022727272727272728	0,022727272727272728	0,022727272727272728	0,022727272727272728	0,022727272727272728	0,022727272727272728	0,022727272727272728	0,022727272727272728	0,022727272727272728
K012018_Transcript.docx_27	0,022727272727272728	0,022727272727272728	0,022727272727272728	0,022727272727272728	0,022727272727272728	0,022727272727272728	0,022727272727272728	0,022727272727272728	0,022727272727272728	0,022727272727272728	0,022727272727272728	0,022727272727272728	0,022727272727272728	0,022727272727272728	0,022727272727272728	0,022727272727272728	0,477272727272727237	0,022727272727272728	0,022727272727272728	0,022727272727272728	0,022727272727272728	0,022727272727272728	0,022727272727272728	0,022727272727272728
K012018_Transcript.docx_29	0,001461988304093567	0,001461988304093567	0,001461988304093567	0,001461988304093567	0,001461988304093567	0,001461988304093567	0,059941520467836247	0,001461988304093567	0,001461988304093567	0,001461988304093567	0,001461988304093567	0,001461988304093567	0,001461988304093567	0,001461988304093567	0,001461988304093567	0,001461988304093567	0,907894736842105199	0,001461988304093567	0,001461988304093567	0,001461988304093567	0,001461988304093567	0,001461988304093567	0,001461988304093567	0,001461988304093567
K012018_Transcript.docx_30	0,022727272727272728	0,022727272727272728	0,022727272727272728	0,022727272727272728	0,022727272727272728	0,022727272727272728	0,022727272727272728	0,022727272727272728	0,477272727272727237	0,022727272727272728	0,022727272727272728	0,022727272727272728	0,022727272727272728	0,022727272727272728	0,022727272727272728	0,022727272727272728	0,022727272727272728	0,022727272727272728	0,022727272727272728	0,022727272727272728	0,022727272727272728	0,022727272727272728	0,022727272727272728	0,022727272727272728
K012018_Transcript.docx_31	0,008064516129032260	0,008064516129032260	0,008064516129032260	0,008064516129032260	0,008064516129032260	0,008064516129032260	0,008064516129032260	0,008064516129032260	0,491935483870967749	0,008064516129032260	0,008064516129032260	0,008064516129032260	0,008064516129032260	0,008064516129032260	0,008064516129032260	0,008064516129032260	0,008064516129032260	0,008064516129032260	0,008064516129032260	0,008064516129032260	0,008064516129032260	0,008064516129032260	0,330645161290322565	0,008064516129032260
K012018_Transcript.docx_32	0,008064516129032258	0,008064516129032258	0,008064516129032258	0,008064516129032258	0,008064516129032258	0,008064516129032258	0,008064516129032258	0,008064516129032258	0,008064516129032258	0,008064516129032258	0,008064516129032258	0,169354838709677435	0,008064516129032258	0,008064516129032258	0,330645161290322565	0,008064516129032258	0,008064516129032258	0,008064516129032258	0,330645161290322565	0,008064516129032258	0,008064516129032258	0,008064516129032258	0,008064516129032258	0,008064516129032258
K012018_Transcript.docx_33	0,011904761904761904	0,011904761904761904	0,011904761904761904	0,011904761904761904	0,250000000000000000	0,011904761904761904	0,011904761904761904	0,011904761904761904	0,011904761904761904	0,011904761904761904	0,011904761904761904	0,488095238095238027	0,011904761904761904	0,011904761904761904	0,011904761904761904	0,011904761904761904	0,011904761904761904	0,011904761904761904	0,011904761904761904	0,011904761904761904	0,011904761904761904	0,011904761904761904	0,011904761904761904	0,011904761904761904
K012018_Transcript.docx_36	0,011904761904761904	0,011904761904761904	0,011904761904761904	0,011904761904761904	0,011904761904761904	0,011904761904761904	0,011904761904761904	0,011904761904761904	0,726190476190476164	0,011904761904761904	0,011904761904761904	0,011904761904761904	0,011904761904761904	0,011904761904761904	0,011904761904761904	0,011904761904761904	0,011904761904761904	0,011904761904761904	0,011904761904761904	0,011904761904761904	0,011904761904761904	0,011904761904761904	0,011904761904761904	0,011904761904761904
K012018_Transcript.docx_37	0,008064516129032258	0,008064516129032258	0,008064516129032258	0,008064516129032258	0,008064516129032258	0,008064516129032258	0,008064516129032258	0,008064516129032258	0,008064516129032258	0,008064516129032258	0,008064516129032258	0,008064516129032258	0,008064516129032258	0,008064516129032258	0,008064516129032258	0,008064516129032258	0,008064516129032258	0,814516129032258007	0,008064516129032258	0,008064516129032258	0,008064516129032258	0,008064516129032258	0,008064516129032258	0,008064516129032258
K012018_Transcript.docx_39	0,006097560975609757	0,006097560975609757	0,006097560975609757	0,006097560975609757	0,006097560975609757	0,371951219512195119	0,006097560975609757	0,006097560975609757	0,006097560975609757	0,006097560975609757	0,006097560975609757	0,006097560975609757	0,006097560975609757	0,006097560975609757	0,006097560975609757	0,006097560975609757	0,493902439024390238	0,006097560975609757	0,006097560975609757	0,006097560975609757	0,006097560975609757	0,006097560975609757	0,006097560975609757	0,006097560975609757
K012018_Transcript.docx_4	0,006097560975609757	0,006097560975609757	0,006097560975609757	0,006097560975609757	0,006097560975609757	0,006097560975609757	0,006097560975609757	0,128048780487804881	0,250000000000000000	0,006097560975609757	0,006097560975609757	0,006097560975609757	0,006097560975609757	0,006097560975609757	0,371951219512195119	0,006097560975609757	0,006097560975609757	0,006097560975609757	0,006097560975609757	0,006097560975609757	0,006097560975609757	0,128048780487804881	0,006097560975609757	0,006097560975609757
K012018_Transcript.docx_40	0,022727272727272728	0,022727272727272728	0,022727272727272728	0,022727272727272728	0,022727272727272728	0,022727272727272728	0,022727272727272728	0,022727272727272728	0,022727272727272728	0,022727272727272728	0,477272727272727237	0,022727272727272728	0,022727272727272728	0,022727272727272728	0,022727272727272728	0,022727272727272728	0,022727272727272728	0,022727272727272728	0,022727272727272728	0,022727272727272728	0,022727272727272728	0,022727272727272728	0,022727272727272728	0,022727272727272728
K012018_Transcript.docx_42	0,001908396946564885	0,001908396946564885	0,001908396946564885	0,001908396946564885	0,001908396946564885	0,001908396946564885	0,383587786259541985	0,001908396946564885	0,001908396946564885	0,001908396946564885	0,498091603053435084	0,001908396946564885	0,001908396946564885	0,001908396946564885	0,001908396946564885	0,001908396946564885	0,001908396946564885	0,001908396946564885	0,001908396946564885	0,001908396946564885	0,078244274809160297	0,001908396946564885	0,001908396946564885	0,001908396946564885
K012018_Transcript.docx_45	0,004098360655737705	0,004098360655737705	0,004098360655737705	0,659836065573770503	0,086065573770491802	0,004098360655737705	0,004098360655737705	0,004098360655737705	0,004098360655737705	0,004098360655737705	0,004098360655737705	0,004098360655737705	0,004098360655737705	0,168032786885245866	0,004098360655737705	0,004098360655737705	0,004098360655737705	0,004098360655737705	0,004098360655737705	0,004098360655737705	0,004098360655737705	0,004098360655737705	0,004098360655737705	0,004098360655737705
K012018_Transcript.docx_47	0,488095238095238027	0,011904761904761904	0,011904761904761904	0,011904761904761904	0,011904761904761904	0,011904761904761904	0,011904761904761904	0,011904761904761904	0,011904761904761904	0,011904761904761904	0,011904761904761904	0,011904761904761904	0,011904761904761904	0,011904761904761904	0,011904761904761904	0,011904761904761904	0,011904761904761904	0,011904761904761904	0,011904761904761904	0,011904761904761904	0,250000000000000000	0,011904761904761904	0,011904761904761904	0,011904761904761904
K012018_Transcript.docx_5	0,011904761904761904	0,011904761904761904	0,011904761904761904	0,011904761904761904	0,011904761904761904	0,011904761904761904	0,011904761904761904	0,011904761904761904	0,011904761904761904	0,726190476190476164	0,011904761904761904	0,011904761904761904	0,011904761904761904	0,011904761904761904	0,011904761904761904	0,011904761904761904	0,011904761904761904	0,011904761904761904	0,011904761904761904	0,011904761904761904	0,011904761904761904	0,011904761904761904	0,011904761904761904	0,011904761904761904
K012018_Transcript.docx_50	0,022727272727272728	0,022727272727272728	0,022727272727272728	0,022727272727272728	0,022727272727272728	0,022727272727272728	0,022727272727272728	0,022727272727272728	0,022727272727272728	0,022727272727272728	0,022727272727272728	0,022727272727272728	0,022727272727272728	0,022727272727272728	0,477272727272727237	0,022727272727272728	0,022727272727272728	0,022727272727272728	0,022727272727272728	0,022727272727272728	0,022727272727272728	0,022727272727272728	0,022727272727272728	0,022727272727272728
K012018_Transcript.docx_51	0,006097560975609757	0,006097560975609757	0,006097560975609757	0,250000000000000000	0,006097560975609757	0,006097560975609757	0,006097560975609757	0,006097560975609757	0,006097560975609757	0,006097560975609757	0,006097560975609757	0,006097560975609757	0,006097560975609757	0,006097560975609757	0,006097560975609757	0,615853658536585358	0,006097560975609757	0,006097560975609757	0,006097560975609757	0,006097560975609757	0,006097560975609757	0,006097560975609757	0,006097560975609757	0,006097560975609757
K012018_Transcript.docx_52	0,011904761904761904	0,011904761904761904	0,011904761904761904	0,011904761904761904	0,011904761904761904	0,011904761904761904	0,011904761904761904	0,011904761904761904	0,011904761904761904	0,011904761904761904	0,011904761904761904	0,011904761904761904	0,488095238095238027	0,011904761904761904	0,011904761904761904	0,011904761904761904	0,011904761904761904	0,011904761904761904	0,250000000000000000	0,011904761904761904	0,011904761904761904	0,011904761904761904	0,011904761904761904	0,011904761904761904
K012018_Transcript.docx_54	0,006097560975609757	0,006097560975609757	0,006097560975609757	0,006097560975609757	0,250000000000000000	0,006097560975609757	0,006097560975609757	0,006097560975609757	0,128048780487804881	0,128048780487804881	0,128048780487804881	0,006097560975609757	0,006097560975609757	0,006097560975609757	0,006097560975609757	0,250000000000000000	0,006097560975609757	0,006097560975609757	0,006097560975609757	0,006097560975609757	0,006097560975609757	0,006097560975609757	0,006097560975609757	0,006097560975609757
K012018_Transcript.docx_55	0,004901960784313725	0,004901960784313725	0,004901960784313725	0,004901960784313725	0,789215686274509776	0,004901960784313725	0,004901960784313725	0,004901960784313725	0,004901960784313725	0,004901960784313725	0,004901960784313725	0,004901960784313725	0,004901960784313725	0,102941176470588230	0,004901960784313725	0,004901960784313725	0,004901960784313725	0,004901960784313725	0,004901960784313725	0,004901960784313725	0,004901960784313725	0,004901960784313725	0,004901960784313725	0,004901960784313725
K012018_Transcript.docx_56	0,022727272727272728	0,022727272727272728	0,022727272727272728	0,477272727272727237	0,022727272727272728	0,022727272727272728	0,022727272727272728	0,022727272727272728	0,022727272727272728	0,022727272727272728	0,022727272727272728	0,022727272727272728	0,022727272727272728	0,022727272727272728	0,022727272727272728	0,022727272727272728	0,022727272727272728	0,022727272727272728	0,022727272727272728	0,022727272727272728	0,022727272727272728	0,022727272727272728	0,022727272727272728	0,022727272727272728
K012018_Transcript.docx_57	0,008064516129032260	0,008064516129032260	0,008064516129032260	0,008064516129032260	0,330645161290322565	0,008064516129032260	0,008064516129032260	0,008064516129032260	0,008064516129032260	0,008064516129032260	0,008064516129032260	0,008064516129032260	0,008064516129032260	0,008064516129032260	0,491935483870967749	0,008064516129032260	0,008064516129032260	0,008064516129032260	0,008064516129032260	0,008064516129032260	0,008064516129032260	0,008064516129032260	0,008064516129032260	0,008064516129032260
K012018_Transcript.docx_59	0,003086419753086420	0,003086419753086420	0,064814814814814825	0,003086419753086420	0,003086419753086420	0,003086419753086420	0,003086419753086420	0,496913580246913622	0,003086419753086420	0,003086419753086420	0,003086419753086420	0,003086419753086420	0,003086419753086420	0,003086419753086420	0,003086419753086420	0,003086419753086420	0,003086419753086420	0,003086419753086420	0,003086419753086420	0,003086419753086420	0,003086419753086420	0,003086419753086420	0,311728395061728392	0,064814814814814825
K012018_Transcript.docx_6	0,022727272727272728	0,022727272727272728	0,022727272727272728	0,022727272727272728	0,022727272727272728	0,022727272727272728	0,022727272727272728	0,022727272727272728	0,022727272727272728	0,022727272727272728	0,022727272727272728	0,022727272727272728	0,022727272727272728	0,477272727272727237	0,022727272727272728	0,022727272727272728	0,022727272727272728	0,022727272727272728	0,022727272727272728	0,022727272727272728	0,022727272727272728	0,022727272727272728	0,022727272727272728	0,022727272727272728
K012018_Transcript.docx_60	0,001037344398340249	0,001037344398340249	0,021784232365145227	0,001037344398340249	0,063278008298755184	0,001037344398340249	0,312240663900414939	0,042531120331950202	0,001037344398340249	0,001037344398340249	0,001037344398340249	0,021784232365145227	0,001037344398340249	0,084024896265560159	0,021784232365145227	0,001037344398340249	0,001037344398340249	0,001037344398340249	0,001037344398340249	0,001037344398340249	0,125518672199170123	0,001037344398340249	0,291493775933609978	0,001037344398340249
K012018_Transcript.docx_61	0,003086419753086420	0,003086419753086420	0,188271604938271608	0,003086419753086420	0,003086419753086420	0,003086419753086420	0,003086419753086420	0,003086419753086420	0,003086419753086420	0,003086419753086420	0,003086419753086420	0,003086419753086420	0,003086419753086420	0,003086419753086420	0,496913580246913622	0,003086419753086420	0,003086419753086420	0,003086419753086420	0,003086419753086420	0,003086419753086420	0,003086419753086420	0,003086419753086420	0,188271604938271608	0,064814814814814825
K012018_Transcript.docx_62	0,008064516129032258	0,008064516129032258	0,008064516129032258	0,008064516129032258	0,008064516129032258	0,008064516129032258	0,008064516129032258	0,008064516129032258	0,008064516129032258	0,008064516129032258	0,008064516129032258	0,008064516129032258	0,008064516129032258	0,008064516129032258	0,814516129032258007	0,008064516129032258	0,008064516129032258	0,008064516129032258	0,008064516129032258	0,008064516129032258	0,008064516129032258	0,008064516129032258	0,008064516129032258	0,008064516129032258
K012018_Transcript.docx_63	0,002066115702479339	0,002066115702479339	0,002066115702479339	0,002066115702479339	0,002066115702479339	0,002066115702479339	0,002066115702479339	0,002066115702479339	0,002066115702479339	0,291322314049586806	0,002066115702479339	0,002066115702479339	0,002066115702479339	0,002066115702479339	0,250000000000000000	0,002066115702479339	0,002066115702479339	0,002066115702479339	0,002066115702479339	0,002066115702479339	0,415289256198347168	0,002066115702479339	0,002066115702479339	0,002066115702479339
K012018_Transcript.docx_64	0,003521126760563380	0,003521126760563380	0,003521126760563380	0,003521126760563380	0,003521126760563380	0,003521126760563380	0,003521126760563380	0,003521126760563380	0,003521126760563380	0,003521126760563380	0,003521126760563380	0,003521126760563380	0,003521126760563380	0,919014084507042250	0,003521126760563380	0,003521126760563380	0,003521126760563380	0,003521126760563380	0,003521126760563380	0,003521126760563380	0,003521126760563380	0,003521126760563380	0,003521126760563380	0,003521126760563380
K012018_Transcript.docx_65	0,022727272727272728	0,477272727272727237	0,022727272727272728	0,022727272727272728	0,022727272727272728	0,022727272727272728	0,022727272727272728	0,022727272727272728	0,022727272727272728	0,022727272727272728	0,022727272727272728	0,022727272727272728	0,022727272727272728	0,022727272727272728	0,022727272727272728	0,022727272727272728	0,022727272727272728	0,022727272727272728	0,022727272727272728	0,022727272727272728	0,022727272727272728	0,022727272727272728	0,022727272727272728	0,022727272727272728
K012018_Transcript.docx_66	0,008064516129032258	0,008064516129032258	0,653225806451612878	0,008064516129032258	0,008064516129032258	0,008064516129032258	0,008064516129032258	0,008064516129032258	0,008064516129032258	0,008064516129032258	0,008064516129032258	0,008064516129032258	0,008064516129032258	0,008064516129032258	0,008064516129032258	0,008064516129032258	0,008064516129032258	0,008064516129032258	0,008064516129032258	0,008064516129032258	0,008064516129032258	0,008064516129032258	0,169354838709677435	0,008064516129032258
K012018_Transcript.docx_67	0,006097560975609757	0,006097560975609757	0,006097560975609757	0,006097560975609757	0,006097560975609757	0,006097560975609757	0,006097560975609757	0,859756097560975707	0,006097560975609757	0,006097560975609757	0,006097560975609757	0,006097560975609757	0,006097560975609757	0,006097560975609757	0,006097560975609757	0,006097560975609757	0,006097560975609757	0,006097560975609757	0,006097560975609757	0,006097560975609757	0,006097560975609757	0,006097560975609757	0,006097560975609757	0,006097560975609757
K012018_Transcript.docx_68	0,004098360655737705	0,004098360655737705	0,168032786885245894	0,004098360655737705	0,004098360655737705	0,004098360655737705	0,086065573770491816	0,004098360655737705	0,168032786885245894	0,413934426229508212	0,004098360655737705	0,004098360655737705	0,004098360655737705	0,004098360655737705	0,004098360655737705	0,086065573770491816	0,004098360655737705	0,004098360655737705	0,004098360655737705	0,004098360655737705	0,004098360655737705	0,004098360655737705	0,004098360655737705	0,004098360655737705
K012018_Transcript.docx_69	0,144366197183098594	0,003521126760563381	0,003521126760563381	0,003521126760563381	0,003521126760563381	0,073943661971830998	0,003521126760563381	0,003521126760563381	0,003521126760563381	0,003521126760563381	0,003521126760563381	0,003521126760563381	0,003521126760563381	0,003521126760563381	0,003521126760563381	0,003521126760563381	0,003521126760563381	0,003521126760563381	0,355633802816901434	0,355633802816901434	0,003521126760563381	0,003521126760563381	0,003521126760563381	0,003521126760563381
K012018_Transcript.docx_7	0,022727272727272728	0,477272727272727237	0,022727272727272728	0,022727272727272728	0,022727272727272728	0,022727272727272728	0,022727272727272728	0,022727272727272728	0,022727272727272728	0,022727272727272728	0,022727272727272728	0,022727272727272728	0,022727272727272728	0,022727272727272728	0,022727272727272728	0,022727272727272728	0,022727272727272728	0,022727272727272728	0,022727272727272728	0,022727272727272728	0,022727272727272728	0,022727272727272728	0,022727272727272728	0,022727272727272728
K012018_Transcript.docx_70	0,011904761904761904	0,011904761904761904	0,011904761904761904	0,250000000000000000	0,011904761904761904	0,011904761904761904	0,011904761904761904	0,011904761904761904	0,011904761904761904	0,011904761904761904	0,011904761904761904	0,011904761904761904	0,011904761904761904	0,011904761904761904	0,011904761904761904	0,011904761904761904	0,011904761904761904	0,011904761904761904	0,488095238095238027	0,011904761904761904	0,011904761904761904	0,011904761904761904	0,011904761904761904	0,011904761904761904
K012018_Transcript.docx_72	0,022727272727272728	0,022727272727272728	0,022727272727272728	0,022727272727272728	0,022727272727272728	0,022727272727272728	0,022727272727272728	0,022727272727272728	0,022727272727272728	0,477272727272727237	0,022727272727272728	0,022727272727272728	0,022727272727272728	0,022727272727272728	0,022727272727272728	0,022727272727272728	0,022727272727272728	0,022727272727272728	0,022727272727272728	0,022727272727272728	0,022727272727272728	0,022727272727272728	0,022727272727272728	0,022727272727272728
K012018_Transcript.docx_73	0,001908396946564885	0,001908396946564885	0,001908396946564885	0,001908396946564885	0,001908396946564885	0,001908396946564885	0,001908396946564885	0,001908396946564885	0,001908396946564885	0,001908396946564885	0,001908396946564885	0,001908396946564885	0,001908396946564885	0,001908396946564885	0,001908396946564885	0,536259541984732802	0,001908396946564885	0,421755725190839703	0,001908396946564885	0,001908396946564885	0,001908396946564885	0,001908396946564885	0,001908396946564885	0,001908396946564885
K012018_Transcript.docx_74	0,002475247524752475	0,150990099009900985	0,051980198019801985	0,002475247524752475	0,695544554455445607	0,002475247524752475	0,051980198019801985	0,002475247524752475	0,002475247524752475	0,002475247524752475	0,002475247524752475	0,002475247524752475	0,002475247524752475	0,002475247524752475	0,002475247524752475	0,002475247524752475	0,002475247524752475	0,002475247524752475	0,002475247524752475	0,002475247524752475	0,002475247524752475	0,002475247524752475	0,002475247524752475	0,002475247524752475
K012018_Transcript.docx_75	0,006097560975609757	0,006097560975609757	0,006097560975609757	0,006097560975609757	0,493902439024390238	0,006097560975609757	0,006097560975609757	0,006097560975609757	0,006097560975609757	0,006097560975609757	0,006097560975609757	0,006097560975609757	0,006097560975609757	0,006097560975609757	0,006097560975609757	0,006097560975609757	0,006097560975609757	0,006097560975609757	0,250000000000000000	0,006097560975609757	0,128048780487804881	0,006097560975609757	0,006097560975609757	0,006097560975609757
K012018_Transcript.docx_76	0,011904761904761904	0,011904761904761904	0,011904761904761904	0,011904761904761904	0,011904761904761904	0,011904761904761904	0,011904761904761904	0,011904761904761904	0,011904761904761904	0,011904761904761904	0,011904761904761904	0,011904761904761904	0,011904761904761904	0,011904761904761904	0,011904761904761904	0,011904761904761904	0,011904761904761904	0,011904761904761904	0,011904761904761904	0,011904761904761904	0,011904761904761904	0,011904761904761904	0,011904761904761904	0,726190476190476164
K012018_Transcript.docx_77	0,144366197183098594	0,003521126760563381	0,003521126760563381	0,003521126760563381	0,003521126760563381	0,003521126760563381	0,073943661971830998	0,003521126760563381	0,003521126760563381	0,003521126760563381	0,003521126760563381	0,003521126760563381	0,214788732394366189	0,003521126760563381	0,496478873239436624	0,003521126760563381	0,003521126760563381	0,003521126760563381	0,003521126760563381	0,003521126760563381	0,003521126760563381	0,003521126760563381	0,003521126760563381	0,003521126760563381
K012018_Transcript.docx_78	0,022727272727272728	0,022727272727272728	0,022727272727272728	0,022727272727272728	0,022727272727272728	0,022727272727272728	0,022727272727272728	0,022727272727272728	0,477272727272727237	0,022727272727272728	0,022727272727272728	0,022727272727272728	0,022727272727272728	0,022727272727272728	0,022727272727272728	0,022727272727272728	0,022727272727272728	0,022727272727272728	0,022727272727272728	0,022727272727272728	0,022727272727272728	0,022727272727272728	0,022727272727272728	0,022727272727272728
K012018_Transcript.docx_8	0,022727272727272728	0,022727272727272728	0,022727272727272728	0,022727272727272728	0,022727272727272728	0,022727272727272728	0,022727272727272728	0,022727272727272728	0,022727272727272728	0,022727272727272728	0,022727272727272728	0,022727272727272728	0,022727272727272728	0,022727272727272728	0,022727272727272728	0,022727272727272728	0,022727272727272728	0,022727272727272728	0,022727272727272728	0,022727272727272728	0,477272727272727237	0,022727272727272728	0,022727272727272728	0,022727272727272728
K012018_Transcript.docx_80	0,008064516129032260	0,008064516129032260	0,008064516129032260	0,008064516129032260	0,008064516129032260	0,491935483870967749	0,008064516129032260	0,008064516129032260	0,008064516129032260	0,008064516129032260	0,008064516129032260	0,008064516129032260	0,008064516129032260	0,330645161290322565	0,008064516129032260	0,008064516129032260	0,008064516129032260	0,008064516129032260	0,008064516129032260	0,008064516129032260	0,008064516129032260	0,008064516129032260	0,008064516129032260	0,008064516129032260
K012018_Transcript.docx_81	0,011904761904761904	0,011904761904761904	0,011904761904761904	0,011904761904761904	0,011904761904761904	0,011904761904761904	0,011904761904761904	0,011904761904761904	0,011904761904761904	0,011904761904761904	0,011904761904761904	0,011904761904761904	0,726190476190476164	0,011904761904761904	0,011904761904761904	0,011904761904761904	0,011904761904761904	0,011904761904761904	0,011904761904761904	0,011904761904761904	0,011904761904761904	0,011904761904761904	0,011904761904761904	0,011904761904761904
K012018_Transcript.docx_82	0,011904761904761904	0,011904761904761904	0,011904761904761904	0,011904761904761904	0,011904761904761904	0,011904761904761904	0,011904761904761904	0,011904761904761904	0,011904761904761904	0,011904761904761904	0,011904761904761904	0,011904761904761904	0,011904761904761904	0,011904761904761904	0,726190476190476164	0,011904761904761904	0,011904761904761904	0,011904761904761904	0,011904761904761904	0,011904761904761904	0,011904761904761904	0,011904761904761904	0,011904761904761904	0,011904761904761904
K012018_Transcript.docx_83	0,488095238095238027	0,011904761904761904	0,011904761904761904	0,250000000000000000	0,011904761904761904	0,011904761904761904	0,011904761904761904	0,011904761904761904	0,011904761904761904	0,011904761904761904	0,011904761904761904	0,011904761904761904	0,011904761904761904	0,011904761904761904	0,011904761904761904	0,011904761904761904	0,011904761904761904	0,011904761904761904	0,011904761904761904	0,011904761904761904	0,011904761904761904	0,011904761904761904	0,011904761904761904	0,011904761904761904
K012018_Transcript.docx_84	0,022727272727272728	0,022727272727272728	0,022727272727272728	0,022727272727272728	0,022727272727272728	0,022727272727272728	0,022727272727272728	0,022727272727272728	0,022727272727272728	0,022727272727272728	0,022727272727272728	0,022727272727272728	0,022727272727272728	0,022727272727272728	0,477272727272727237	0,022727272727272728	0,022727272727272728	0,022727272727272728	0,022727272727272728	0,022727272727272728	0,022727272727272728	0,022727272727272728	0,022727272727272728	0,022727272727272728
K012018_Transcript.docx_88	0,011904761904761904	0,011904761904761904	0,011904761904761904	0,011904761904761904	0,011904761904761904	0,011904761904761904	0,011904761904761904	0,011904761904761904	0,011904761904761904	0,011904761904761904	0,488095238095238027	0,011904761904761904	0,011904761904761904	0,250000000000000000	0,011904761904761904	0,011904761904761904	0,011904761904761904	0,011904761904761904	0,011904761904761904	0,011904761904761904	0,011904761904761904	0,011904761904761904	0,011904761904761904	0,011904761904761904
K012018_Transcript.docx_89	0,011904761904761904	0,011904761904761904	0,011904761904761904	0,011904761904761904	0,011904761904761904	0,011904761904761904	0,011904761904761904	0,011904761904761904	0,011904761904761904	0,011904761904761904	0,011904761904761904	0,011904761904761904	0,011904761904761904	0,488095238095238027	0,011904761904761904	0,011904761904761904	0,011904761904761904	0,011904761904761904	0,011904761904761904	0,011904761904761904	0,250000000000000000	0,011904761904761904	0,011904761904761904	0,011904761904761904
K012018_Transcript.docx_90	0,004098360655737705	0,004098360655737705	0,004098360655737705	0,004098360655737705	0,823770491803278659	0,004098360655737705	0,004098360655737705	0,004098360655737705	0,004098360655737705	0,004098360655737705	0,004098360655737705	0,004098360655737705	0,004098360655737705	0,004098360655737705	0,004098360655737705	0,004098360655737705	0,004098360655737705	0,004098360655737705	0,004098360655737705	0,004098360655737705	0,086065573770491802	0,004098360655737705	0,004098360655737705	0,004098360655737705
K012018_Transcript.docx_91	0,003521126760563380	0,003521126760563380	0,073943661971830985	0,003521126760563380	0,003521126760563380	0,144366197183098566	0,003521126760563380	0,003521126760563380	0,003521126760563380	0,003521126760563380	0,003521126760563380	0,003521126760563380	0,003521126760563380	0,003521126760563380	0,003521126760563380	0,003521126760563380	0,003521126760563380	0,003521126760563380	0,003521126760563380	0,003521126760563380	0,003521126760563380	0,003521126760563380	0,707746478873239382	0,003521126760563380
K012018_Transcript.docx_92	0,022727272727272728	0,022727272727272728	0,022727272727272728	0,022727272727272728	0,022727272727272728	0,022727272727272728	0,022727272727272728	0,022727272727272728	0,022727272727272728	0,477272727272727237	0,022727272727272728	0,022727272727272728	0,022727272727272728	0,022727272727272728	0,022727272727272728	0,022727272727272728	0,022727272727272728	0,022727272727272728	0,022727272727272728	0,022727272727272728	0,022727272727272728	0,022727272727272728	0,022727272727272728	0,022727272727272728
K012018_Transcript.docx_93	0,022727272727272728	0,022727272727272728	0,022727272727272728	0,022727272727272728	0,022727272727272728	0,022727272727272728	0,022727272727272728	0,022727272727272728	0,022727272727272728	0,022727272727272728	0,022727272727272728	0,022727272727272728	0,022727272727272728	0,477272727272727237	0,022727272727272728	0,022727272727272728	0,022727272727272728	0,022727272727272728	0,022727272727272728	0,022727272727272728	0,022727272727272728	0,022727272727272728	0,022727272727272728	0,022727272727272728
K012018_Transcript.docx_94	0,086065573770491816	0,004098360655737705	0,004098360655737705	0,004098360655737705	0,413934426229508212	0,004098360655737705	0,004098360655737705	0,004098360655737705	0,004098360655737705	0,004098360655737705	0,004098360655737705	0,004098360655737705	0,004098360655737705	0,004098360655737705	0,413934426229508212	0,004098360655737705	0,004098360655737705	0,004098360655737705	0,004098360655737705	0,004098360655737705	0,004098360655737705	0,004098360655737705	0,004098360655737705	0,004098360655737705
K012018_Transcript.docx_95	0,188271604938271608	0,003086419753086420	0,003086419753086420	0,003086419753086420	0,003086419753086420	0,003086419753086420	0,003086419753086420	0,003086419753086420	0,003086419753086420	0,003086419753086420	0,003086419753086420	0,003086419753086420	0,003086419753086420	0,250000000000000000	0,003086419753086420	0,003086419753086420	0,003086419753086420	0,003086419753086420	0,003086419753086420	0,496913580246913622	0,003086419753086420	0,003086419753086420	0,003086419753086420	0,003086419753086420
K012018_Transcript.docx_96	0,022727272727272728	0,022727272727272728	0,022727272727272728	0,022727272727272728	0,022727272727272728	0,022727272727272728	0,022727272727272728	0,022727272727272728	0,022727272727272728	0,022727272727272728	0,022727272727272728	0,022727272727272728	0,022727272727272728	0,022727272727272728	0,022727272727272728	0,022727272727272728	0,022727272727272728	0,022727272727272728	0,022727272727272728	0,022727272727272728	0,022727272727272728	0,022727272727272728	0,477272727272727237	0,022727272727272728
K012018_Transcript.docx_97	0,011904761904761904	0,011904761904761904	0,011904761904761904	0,011904761904761904	0,011904761904761904	0,011904761904761904	0,011904761904761904	0,011904761904761904	0,011904761904761904	0,011904761904761904	0,011904761904761904	0,011904761904761904	0,011904761904761904	0,011904761904761904	0,011904761904761904	0,011904761904761904	0,011904761904761904	0,011904761904761904	0,011904761904761904	0,011904761904761904	0,011904761904761904	0,011904761904761904	0,726190476190476164	0,011904761904761904
K012018_Transcript.docx_98	0,011904761904761904	0,011904761904761904	0,011904761904761904	0,011904761904761904	0,011904761904761904	0,011904761904761904	0,011904761904761904	0,011904761904761904	0,488095238095238027	0,011904761904761904	0,011904761904761904	0,011904761904761904	0,011904761904761904	0,250000000000000000	0,011904761904761904	0,011904761904761904	0,011904761904761904	0,011904761904761904	0,011904761904761904	0,011904761904761904	0,011904761904761904	0,011904761904761904	0,011904761904761904	0,011904761904761904
K012018_Transcript.docx_99	0,006097560975609757	0,006097560975609757	0,006097560975609757	0,006097560975609757	0,006097560975609757	0,006097560975609757	0,006097560975609757	0,006097560975609757	0,006097560975609757	0,006097560975609757	0,006097560975609757	0,006097560975609757	0,006097560975609757	0,006097560975609757	0,006097560975609757	0,006097560975609757	0,006097560975609757	0,006097560975609757	0,006097560975609757	0,006097560975609757	0,006097560975609757	0,006097560975609757	0,859756097560975707	0,006097560975609757
K022018_Transcript.docx_1	0,002475247524752475	0,002475247524752475	0,002475247524752475	0,002475247524752475	0,150990099009900985	0,002475247524752475	0,002475247524752475	0,002475247524752475	0,051980198019801985	0,051980198019801985	0,002475247524752475	0,002475247524752475	0,002475247524752475	0,002475247524752475	0,002475247524752475	0,002475247524752475	0,002475247524752475	0,596534653465346620	0,002475247524752475	0,002475247524752475	0,002475247524752475	0,101485148514851478	0,002475247524752475	0,002475247524752475
K022018_Transcript.docx_10	0,001461988304093567	0,118421052631578927	0,001461988304093567	0,001461988304093567	0,001461988304093567	0,001461988304093567	0,001461988304093567	0,001461988304093567	0,001461988304093567	0,001461988304093567	0,001461988304093567	0,001461988304093567	0,001461988304093567	0,001461988304093567	0,001461988304093567	0,001461988304093567	0,001461988304093567	0,001461988304093567	0,849415204678362512	0,001461988304093567	0,001461988304093567	0,001461988304093567	0,001461988304093567	0,001461988304093567
K022018_Transcript.docx_11	0,002252252252252252	0,002252252252252252	0,002252252252252252	0,002252252252252252	0,002252252252252252	0,002252252252252252	0,002252252252252252	0,002252252252252252	0,002252252252252252	0,002252252252252252	0,002252252252252252	0,002252252252252252	0,002252252252252252	0,002252252252252252	0,002252252252252252	0,002252252252252252	0,002252252252252252	0,002252252252252252	0,948198198198198283	0,002252252252252252	0,002252252252252252	0,002252252252252252	0,002252252252252252	0,002252252252252252
K022018_Transcript.docx_12	0,001908396946564886	0,001908396946564886	0,001908396946564886	0,001908396946564886	0,001908396946564886	0,001908396946564886	0,001908396946564886	0,001908396946564886	0,001908396946564886	0,001908396946564886	0,001908396946564886	0,001908396946564886	0,001908396946564886	0,001908396946564886	0,001908396946564886	0,040076335877862600	0,001908396946564886	0,001908396946564886	0,917938931297709981	0,001908396946564886	0,001908396946564886	0,001908396946564886	0,001908396946564886	0,001908396946564886
K022018_Transcript.docx_13	0,001773049645390071	0,001773049645390071	0,037234042553191488	0,001773049645390071	0,001773049645390071	0,001773049645390071	0,001773049645390071	0,001773049645390071	0,001773049645390071	0,001773049645390071	0,037234042553191488	0,001773049645390071	0,001773049645390071	0,001773049645390071	0,001773049645390071	0,001773049645390071	0,462765957446808485	0,427304964539007071	0,001773049645390071	0,001773049645390071	0,001773049645390071	0,001773049645390071	0,001773049645390071	0,001773049645390071
K022018_Transcript.docx_14	0,002066115702479339	0,002066115702479339	0,002066115702479339	0,002066115702479339	0,002066115702479339	0,002066115702479339	0,002066115702479339	0,002066115702479339	0,002066115702479339	0,043388429752066117	0,002066115702479339	0,002066115702479339	0,002066115702479339	0,043388429752066117	0,002066115702479339	0,002066115702479339	0,002066115702479339	0,539256198347107474	0,002066115702479339	0,002066115702479339	0,002066115702479339	0,250000000000000000	0,002066115702479339	0,084710743801652888
K022018_Transcript.docx_15	0,001908396946564886	0,192748091603053423	0,001908396946564886	0,230916030534351141	0,001908396946564886	0,001908396946564886	0,001908396946564886	0,001908396946564886	0,001908396946564886	0,001908396946564886	0,001908396946564886	0,001908396946564886	0,001908396946564886	0,001908396946564886	0,001908396946564886	0,001908396946564886	0,001908396946564886	0,001908396946564886	0,001908396946564886	0,001908396946564886	0,498091603053435139	0,040076335877862600	0,001908396946564886	0,001908396946564886
K022018_Transcript.docx_16	0,003521126760563380	0,003521126760563380	0,003521126760563380	0,003521126760563380	0,003521126760563380	0,003521126760563380	0,003521126760563380	0,003521126760563380	0,003521126760563380	0,566901408450704247	0,003521126760563380	0,003521126760563380	0,003521126760563380	0,003521126760563380	0,003521126760563380	0,003521126760563380	0,003521126760563380	0,003521126760563380	0,003521126760563380	0,003521126760563380	0,355633802816901379	0,003521126760563380	0,003521126760563380	0,003521126760563380
K022018_Transcript.docx_17	0,004098360655737705	0,086065573770491802	0,004098360655737705	0,004098360655737705	0,741803278688524581	0,004098360655737705	0,004098360655737705	0,004098360655737705	0,086065573770491802	0,004098360655737705	0,004098360655737705	0,004098360655737705	0,004098360655737705	0,004098360655737705	0,004098360655737705	0,004098360655737705	0,004098360655737705	0,004098360655737705	0,004098360655737705	0,004098360655737705	0,004098360655737705	0,004098360655737705	0,004098360655737705	0,004098360655737705
K022018_Transcript.docx_18	0,003086419753086420	0,003086419753086420	0,496913580246913622	0,003086419753086420	0,003086419753086420	0,064814814814814825	0,003086419753086420	0,003086419753086420	0,003086419753086420	0,373456790123456783	0,003086419753086420	0,003086419753086420	0,003086419753086420	0,003086419753086420	0,003086419753086420	0,003086419753086420	0,003086419753086420	0,003086419753086420	0,003086419753086420	0,003086419753086420	0,003086419753086420	0,003086419753086420	0,003086419753086420	0,003086419753086420
K022018_Transcript.docx_19	0,004098360655737705	0,004098360655737705	0,004098360655737705	0,004098360655737705	0,086065573770491816	0,004098360655737705	0,004098360655737705	0,004098360655737705	0,004098360655737705	0,004098360655737705	0,004098360655737705	0,004098360655737705	0,004098360655737705	0,004098360655737705	0,004098360655737705	0,004098360655737705	0,004098360655737705	0,004098360655737705	0,004098360655737705	0,250000000000000000	0,004098360655737705	0,004098360655737705	0,004098360655737705	0,577868852459016424
K022018_Transcript.docx_2	0,192748091603053423	0,001908396946564886	0,001908396946564886	0,001908396946564886	0,001908396946564886	0,001908396946564886	0,001908396946564886	0,001908396946564886	0,383587786259542041	0,001908396946564886	0,001908396946564886	0,001908396946564886	0,001908396946564886	0,001908396946564886	0,001908396946564886	0,001908396946564886	0,116412213740458015	0,001908396946564886	0,001908396946564886	0,001908396946564886	0,001908396946564886	0,001908396946564886	0,269083969465648831	0,001908396946564886
K022018_Transcript.docx_20	0,002066115702479339	0,002066115702479339	0,002066115702479339	0,002066115702479339	0,002066115702479339	0,002066115702479339	0,002066115702479339	0,002066115702479339	0,002066115702479339	0,002066115702479339	0,002066115702479339	0,002066115702479339	0,043388429752066117	0,002066115702479339	0,002066115702479339	0,002066115702479339	0,869834710743801698	0,002066115702479339	0,002066115702479339	0,002066115702479339	0,002066115702479339	0,043388429752066117	0,002066115702479339	0,002066115702479339
K022018_Transcript.docx_22	0,128048780487804881	0,006097560975609757	0,006097560975609757	0,006097560975609757	0,006097560975609757	0,006097560975609757	0,006097560975609757	0,006097560975609757	0,006097560975609757	0,006097560975609757	0,006097560975609757	0,006097560975609757	0,006097560975609757	0,006097560975609757	0,006097560975609757	0,128048780487804881	0,006097560975609757	0,006097560975609757	0,006097560975609757	0,006097560975609757	0,006097560975609757	0,493902439024390238	0,128048780487804881	0,006097560975609757
K022018_Transcript.docx_23	0,002252252252252252	0,002252252252252252	0,272522522522522515	0,002252252252252252	0,002252252252252252	0,002252252252252252	0,002252252252252252	0,002252252252252252	0,002252252252252252	0,002252252252252252	0,002252252252252252	0,002252252252252252	0,002252252252252252	0,002252252252252252	0,002252252252252252	0,002252252252252252	0,002252252252252252	0,002252252252252252	0,002252252252252252	0,002252252252252252	0,587837837837837940	0,002252252252252252	0,002252252252252252	0,092342342342342343
K022018_Transcript.docx_24	0,004901960784313726	0,004901960784313726	0,004901960784313726	0,004901960784313726	0,004901960784313726	0,200980392156862753	0,004901960784313726	0,004901960784313726	0,004901960784313726	0,004901960784313726	0,004901960784313726	0,004901960784313726	0,004901960784313726	0,004901960784313726	0,004901960784313726	0,004901960784313726	0,004901960784313726	0,200980392156862753	0,004901960784313726	0,004901960784313726	0,397058823529411797	0,004901960784313726	0,004901960784313726	0,102941176470588244
K022018_Transcript.docx_25	0,006097560975609757	0,006097560975609757	0,006097560975609757	0,006097560975609757	0,006097560975609757	0,006097560975609757	0,006097560975609757	0,006097560975609757	0,006097560975609757	0,006097560975609757	0,006097560975609757	0,859756097560975707	0,006097560975609757	0,006097560975609757	0,006097560975609757	0,006097560975609757	0,006097560975609757	0,006097560975609757	0,006097560975609757	0,006097560975609757	0,006097560975609757	0,006097560975609757	0,006097560975609757	0,006097560975609757
K022018_Transcript.docx_26	0,003521126760563380	0,003521126760563380	0,355633802816901379	0,003521126760563380	0,003521126760563380	0,003521126760563380	0,003521126760563380	0,003521126760563380	0,566901408450704247	0,003521126760563380	0,003521126760563380	0,003521126760563380	0,003521126760563380	0,003521126760563380	0,003521126760563380	0,003521126760563380	0,003521126760563380	0,003521126760563380	0,003521126760563380	0,003521126760563380	0,003521126760563380	0,003521126760563380	0,003521126760563380	0,003521126760563380
K022018_Transcript.docx_27	0,659836065573770503	0,004098360655737705	0,004098360655737705	0,004098360655737705	0,004098360655737705	0,004098360655737705	0,004098360655737705	0,004098360655737705	0,004098360655737705	0,004098360655737705	0,004098360655737705	0,004098360655737705	0,004098360655737705	0,004098360655737705	0,004098360655737705	0,004098360655737705	0,004098360655737705	0,004098360655737705	0,004098360655737705	0,086065573770491802	0,004098360655737705	0,168032786885245866	0,004098360655737705	0,004098360655737705
K022018_Transcript.docx_28	0,002475247524752475	0,002475247524752475	0,002475247524752475	0,002475247524752475	0,398514851485148480	0,002475247524752475	0,002475247524752475	0,002475247524752475	0,002475247524752475	0,002475247524752475	0,051980198019801978	0,002475247524752475	0,002475247524752475	0,002475247524752475	0,002475247524752475	0,497524752475247467	0,002475247524752475	0,002475247524752475	0,002475247524752475	0,002475247524752475	0,002475247524752475	0,002475247524752475	0,002475247524752475	0,002475247524752475
K022018_Transcript.docx_3	0,004098360655737705	0,004098360655737705	0,004098360655737705	0,004098360655737705	0,004098360655737705	0,086065573770491816	0,086065573770491816	0,004098360655737705	0,250000000000000000	0,495901639344262291	0,004098360655737705	0,004098360655737705	0,004098360655737705	0,004098360655737705	0,004098360655737705	0,004098360655737705	0,004098360655737705	0,004098360655737705	0,004098360655737705	0,004098360655737705	0,004098360655737705	0,004098360655737705	0,004098360655737705	0,004098360655737705
K022018_Transcript.docx_30	0,001243781094527363	0,001243781094527363	0,001243781094527363	0,001243781094527363	0,001243781094527363	0,001243781094527363	0,001243781094527363	0,424129353233830830	0,001243781094527363	0,026119402985074626	0,001243781094527363	0,001243781094527363	0,001243781094527363	0,001243781094527363	0,001243781094527363	0,349502487562189046	0,001243781094527363	0,001243781094527363	0,175373134328358188	0,001243781094527363	0,001243781094527363	0,001243781094527363	0,001243781094527363	0,001243781094527363
K022018_Transcript.docx_31	0,006097560975609757	0,006097560975609757	0,006097560975609757	0,006097560975609757	0,006097560975609757	0,006097560975609757	0,006097560975609757	0,006097560975609757	0,006097560975609757	0,006097560975609757	0,006097560975609757	0,006097560975609757	0,006097560975609757	0,006097560975609757	0,006097560975609757	0,859756097560975707	0,006097560975609757	0,006097560975609757	0,006097560975609757	0,006097560975609757	0,006097560975609757	0,006097560975609757	0,006097560975609757	0,006097560975609757
K022018_Transcript.docx_32	0,004901960784313726	0,004901960784313726	0,004901960784313726	0,004901960784313726	0,004901960784313726	0,004901960784313726	0,004901960784313726	0,004901960784313726	0,004901960784313726	0,004901960784313726	0,004901960784313726	0,004901960784313726	0,004901960784313726	0,200980392156862753	0,004901960784313726	0,691176470588235281	0,004901960784313726	0,004901960784313726	0,004901960784313726	0,004901960784313726	0,004901960784313726	0,004901960784313726	0,004901960784313726	0,004901960784313726
K022018_Transcript.docx_33	0,000803858520900322	0,000803858520900322	0,000803858520900322	0,000803858520900322	0,000803858520900322	0,000803858520900322	0,000803858520900322	0,290192926045016064	0,049035369774919610	0,129421221864951780	0,000803858520900322	0,000803858520900322	0,000803858520900322	0,000803858520900322	0,000803858520900322	0,000803858520900322	0,274115755627009627	0,000803858520900322	0,000803858520900322	0,000803858520900322	0,000803858520900322	0,000803858520900322	0,000803858520900322	0,241961414790996782
K022018_Transcript.docx_34	0,002066115702479339	0,002066115702479339	0,002066115702479339	0,002066115702479339	0,002066115702479339	0,002066115702479339	0,002066115702479339	0,745867768595041336	0,043388429752066117	0,002066115702479339	0,002066115702479339	0,002066115702479339	0,002066115702479339	0,126033057851239666	0,002066115702479339	0,002066115702479339	0,002066115702479339	0,002066115702479339	0,002066115702479339	0,043388429752066117	0,002066115702479339	0,002066115702479339	0,002066115702479339	0,002066115702479339
K022018_Transcript.docx_35	0,003521126760563380	0,003521126760563380	0,003521126760563380	0,003521126760563380	0,144366197183098566	0,003521126760563380	0,003521126760563380	0,003521126760563380	0,003521126760563380	0,003521126760563380	0,003521126760563380	0,003521126760563380	0,003521126760563380	0,003521126760563380	0,003521126760563380	0,214788732394366161	0,003521126760563380	0,003521126760563380	0,003521126760563380	0,003521126760563380	0,003521126760563380	0,003521126760563380	0,003521126760563380	0,566901408450704247
K022018_Transcript.docx_36	0,001773049645390071	0,001773049645390071	0,001773049645390071	0,001773049645390071	0,001773049645390071	0,037234042553191488	0,001773049645390071	0,001773049645390071	0,001773049645390071	0,001773049645390071	0,001773049645390071	0,001773049645390071	0,001773049645390071	0,001773049645390071	0,001773049645390071	0,285460992907801414	0,001773049645390071	0,037234042553191488	0,001773049645390071	0,001773049645390071	0,001773049645390071	0,001773049645390071	0,001773049645390071	0,604609929078014141
K022018_Transcript.docx_37	0,002747252747252747	0,002747252747252747	0,002747252747252747	0,002747252747252747	0,057692307692307696	0,002747252747252747	0,002747252747252747	0,002747252747252747	0,607142857142857206	0,002747252747252747	0,002747252747252747	0,002747252747252747	0,002747252747252747	0,002747252747252747	0,002747252747252747	0,002747252747252747	0,002747252747252747	0,002747252747252747	0,002747252747252747	0,002747252747252747	0,002747252747252747	0,002747252747252747	0,002747252747252747	0,277472527472527486
K022018_Transcript.docx_38	0,001381215469613260	0,001381215469613260	0,001381215469613260	0,001381215469613260	0,305248618784530357	0,001381215469613260	0,001381215469613260	0,029005524861878452	0,305248618784530357	0,001381215469613260	0,001381215469613260	0,001381215469613260	0,001381215469613260	0,001381215469613260	0,001381215469613260	0,001381215469613260	0,001381215469613260	0,001381215469613260	0,001381215469613260	0,332872928176795591	0,001381215469613260	0,001381215469613260	0,001381215469613260	0,001381215469613260
K022018_Transcript.docx_4	0,006097560975609757	0,371951219512195119	0,006097560975609757	0,006097560975609757	0,006097560975609757	0,006097560975609757	0,006097560975609757	0,006097560975609757	0,250000000000000000	0,006097560975609757	0,006097560975609757	0,006097560975609757	0,006097560975609757	0,006097560975609757	0,006097560975609757	0,006097560975609757	0,006097560975609757	0,250000000000000000	0,006097560975609757	0,006097560975609757	0,006097560975609757	0,006097560975609757	0,006097560975609757	0,006097560975609757
K022018_Transcript.docx_40	0,008064516129032258	0,008064516129032258	0,008064516129032258	0,008064516129032258	0,008064516129032258	0,008064516129032258	0,008064516129032258	0,008064516129032258	0,814516129032258007	0,008064516129032258	0,008064516129032258	0,008064516129032258	0,008064516129032258	0,008064516129032258	0,008064516129032258	0,008064516129032258	0,008064516129032258	0,008064516129032258	0,008064516129032258	0,008064516129032258	0,008064516129032258	0,008064516129032258	0,008064516129032258	0,008064516129032258
K022018_Transcript.docx_41	0,001308900523560210	0,001308900523560210	0,001308900523560210	0,001308900523560210	0,001308900523560210	0,001308900523560210	0,001308900523560210	0,053664921465968581	0,393979057591623050	0,001308900523560210	0,001308900523560210	0,001308900523560210	0,132198952879581139	0,001308900523560210	0,001308900523560210	0,001308900523560210	0,001308900523560210	0,106020942408376950	0,210732984293193731	0,001308900523560210	0,001308900523560210	0,001308900523560210	0,001308900523560210	0,079842931937172762
K022018_Transcript.docx_42	0,000733137829912023	0,000733137829912023	0,000733137829912023	0,000733137829912023	0,293988269794721424	0,000733137829912023	0,000733137829912023	0,000733137829912023	0,000733137829912023	0,000733137829912023	0,000733137829912023	0,000733137829912023	0,162023460410557180	0,000733137829912023	0,000733137829912023	0,000733137829912023	0,000733137829912023	0,000733137829912023	0,206011730205278604	0,000733137829912023	0,000733137829912023	0,000733137829912023	0,000733137829912023	0,323313782991202336
K022018_Transcript.docx_43	0,001773049645390071	0,001773049645390071	0,001773049645390071	0,001773049645390071	0,001773049645390071	0,250000000000000000	0,001773049645390071	0,001773049645390071	0,001773049645390071	0,001773049645390071	0,001773049645390071	0,001773049645390071	0,037234042553191495	0,001773049645390071	0,001773049645390071	0,001773049645390071	0,001773049645390071	0,675531914893617080	0,001773049645390071	0,001773049645390071	0,001773049645390071	0,001773049645390071	0,001773049645390071	0,001773049645390071
K022018_Transcript.docx_44	0,001908396946564886	0,001908396946564886	0,001908396946564886	0,001908396946564886	0,001908396946564886	0,269083969465648831	0,001908396946564886	0,001908396946564886	0,001908396946564886	0,078244274809160297	0,116412213740458015	0,001908396946564886	0,001908396946564886	0,001908396946564886	0,001908396946564886	0,001908396946564886	0,001908396946564886	0,001908396946564886	0,001908396946564886	0,001908396946564886	0,001908396946564886	0,001908396946564886	0,001908396946564886	0,498091603053435139
K022018_Transcript.docx_45	0,495098039215686292	0,004901960784313726	0,004901960784313726	0,200980392156862753	0,004901960784313726	0,004901960784313726	0,004901960784313726	0,004901960784313726	0,004901960784313726	0,200980392156862753	0,004901960784313726	0,004901960784313726	0,004901960784313726	0,004901960784313726	0,004901960784313726	0,004901960784313726	0,004901960784313726	0,004901960784313726	0,004901960784313726	0,004901960784313726	0,004901960784313726	0,004901960784313726	0,004901960784313726	0,004901960784313726
K022018_Transcript.docx_46	0,002066115702479339	0,002066115702479339	0,002066115702479339	0,250000000000000000	0,002066115702479339	0,002066115702479339	0,002066115702479339	0,002066115702479339	0,043388429752066117	0,002066115702479339	0,002066115702479339	0,002066115702479339	0,002066115702479339	0,002066115702479339	0,002066115702479339	0,002066115702479339	0,002066115702479339	0,002066115702479339	0,002066115702479339	0,167355371900826444	0,002066115702479339	0,002066115702479339	0,002066115702479339	0,497933884297520724
K022018_Transcript.docx_47	0,167355371900826444	0,002066115702479339	0,002066115702479339	0,002066115702479339	0,002066115702479339	0,002066115702479339	0,002066115702479339	0,002066115702479339	0,539256198347107474	0,002066115702479339	0,002066115702479339	0,002066115702479339	0,002066115702479339	0,002066115702479339	0,002066115702479339	0,002066115702479339	0,002066115702479339	0,002066115702479339	0,002066115702479339	0,002066115702479339	0,250000000000000000	0,002066115702479339	0,002066115702479339	0,002066115702479339
K022018_Transcript.docx_48	0,003086419753086420	0,003086419753086420	0,003086419753086420	0,867283950617284027	0,003086419753086420	0,003086419753086420	0,003086419753086420	0,003086419753086420	0,064814814814814825	0,003086419753086420	0,003086419753086420	0,003086419753086420	0,003086419753086420	0,003086419753086420	0,003086419753086420	0,003086419753086420	0,003086419753086420	0,003086419753086420	0,003086419753086420	0,003086419753086420	0,003086419753086420	0,003086419753086420	0,003086419753086420	0,003086419753086420
K022018_Transcript.docx_49	0,001131221719457013	0,091628959276018093	0,001131221719457013	0,182126696832579177	0,091628959276018093	0,001131221719457013	0,182126696832579177	0,023755656108597284	0,046380090497737551	0,001131221719457013	0,001131221719457013	0,001131221719457013	0,001131221719457013	0,001131221719457013	0,001131221719457013	0,001131221719457013	0,001131221719457013	0,001131221719457013	0,001131221719457013	0,204751131221719451	0,023755656108597284	0,001131221719457013	0,001131221719457013	0,136877828054298628
K022018_Transcript.docx_5	0,768018018018018056	0,002252252252252252	0,047297297297297300	0,002252252252252252	0,002252252252252252	0,137387387387387372	0,002252252252252252	0,002252252252252252	0,002252252252252252	0,002252252252252252	0,002252252252252252	0,002252252252252252	0,002252252252252252	0,002252252252252252	0,002252252252252252	0,002252252252252252	0,002252252252252252	0,002252252252252252	0,002252252252252252	0,002252252252252252	0,002252252252252252	0,002252252252252252	0,002252252252252252	0,002252252252252252
K022018_Transcript.docx_51	0,789215686274509776	0,004901960784313725	0,004901960784313725	0,004901960784313725	0,004901960784313725	0,004901960784313725	0,004901960784313725	0,004901960784313725	0,004901960784313725	0,004901960784313725	0,004901960784313725	0,004901960784313725	0,004901960784313725	0,004901960784313725	0,004901960784313725	0,004901960784313725	0,004901960784313725	0,004901960784313725	0,004901960784313725	0,102941176470588230	0,004901960784313725	0,004901960784313725	0,004901960784313725	0,004901960784313725
K022018_Transcript.docx_52	0,006097560975609757	0,006097560975609757	0,006097560975609757	0,006097560975609757	0,006097560975609757	0,006097560975609757	0,006097560975609757	0,006097560975609757	0,006097560975609757	0,250000000000000000	0,006097560975609757	0,006097560975609757	0,006097560975609757	0,006097560975609757	0,006097560975609757	0,006097560975609757	0,006097560975609757	0,006097560975609757	0,006097560975609757	0,006097560975609757	0,006097560975609757	0,006097560975609757	0,006097560975609757	0,615853658536585358
K022018_Transcript.docx_53	0,003086419753086420	0,003086419753086420	0,003086419753086420	0,064814814814814825	0,311728395061728392	0,003086419753086420	0,003086419753086420	0,003086419753086420	0,250000000000000000	0,003086419753086420	0,126543209876543217	0,003086419753086420	0,003086419753086420	0,003086419753086420	0,003086419753086420	0,003086419753086420	0,003086419753086420	0,003086419753086420	0,126543209876543217	0,064814814814814825	0,003086419753086420	0,003086419753086420	0,003086419753086420	0,003086419753086420
K022018_Transcript.docx_54	0,004901960784313726	0,593137254901960786	0,004901960784313726	0,004901960784313726	0,004901960784313726	0,004901960784313726	0,004901960784313726	0,004901960784313726	0,004901960784313726	0,004901960784313726	0,102941176470588244	0,004901960784313726	0,004901960784313726	0,004901960784313726	0,004901960784313726	0,004901960784313726	0,102941176470588244	0,102941176470588244	0,004901960784313726	0,004901960784313726	0,004901960784313726	0,004901960784313726	0,004901960784313726	0,004901960784313726
K022018_Transcript.docx_56	0,003086419753086420	0,003086419753086420	0,003086419753086420	0,003086419753086420	0,003086419753086420	0,003086419753086420	0,003086419753086420	0,188271604938271608	0,003086419753086420	0,003086419753086420	0,003086419753086420	0,003086419753086420	0,003086419753086420	0,003086419753086420	0,003086419753086420	0,003086419753086420	0,188271604938271608	0,003086419753086420	0,003086419753086420	0,003086419753086420	0,373456790123456783	0,003086419753086420	0,188271604938271608	0,003086419753086420
K022018_Transcript.docx_57	0,001773049645390071	0,001773049645390071	0,001773049645390071	0,285460992907801414	0,001773049645390071	0,001773049645390071	0,001773049645390071	0,037234042553191488	0,001773049645390071	0,001773049645390071	0,001773049645390071	0,001773049645390071	0,001773049645390071	0,001773049645390071	0,001773049645390071	0,001773049645390071	0,001773049645390071	0,462765957446808485	0,108156028368794316	0,001773049645390071	0,001773049645390071	0,072695035460992888	0,001773049645390071	0,001773049645390071
K022018_Transcript.docx_58	0,003086419753086420	0,003086419753086420	0,003086419753086420	0,003086419753086420	0,003086419753086420	0,003086419753086420	0,003086419753086420	0,003086419753086420	0,250000000000000000	0,003086419753086420	0,003086419753086420	0,003086419753086420	0,003086419753086420	0,003086419753086420	0,003086419753086420	0,003086419753086420	0,003086419753086420	0,003086419753086420	0,003086419753086420	0,003086419753086420	0,003086419753086420	0,003086419753086420	0,003086419753086420	0,682098765432098797
K022018_Transcript.docx_59	0,073943661971830998	0,003521126760563381	0,003521126760563381	0,003521126760563381	0,003521126760563381	0,003521126760563381	0,003521126760563381	0,003521126760563381	0,003521126760563381	0,003521126760563381	0,003521126760563381	0,003521126760563381	0,355633802816901434	0,003521126760563381	0,003521126760563381	0,003521126760563381	0,003521126760563381	0,003521126760563381	0,003521126760563381	0,003521126760563381	0,003521126760563381	0,496478873239436624	0,003521126760563381	0,003521126760563381
K022018_Transcript.docx_6	0,001908396946564885	0,001908396946564885	0,001908396946564885	0,001908396946564885	0,001908396946564885	0,001908396946564885	0,001908396946564885	0,001908396946564885	0,001908396946564885	0,001908396946564885	0,001908396946564885	0,001908396946564885	0,001908396946564885	0,001908396946564885	0,040076335877862593	0,307251908396946549	0,001908396946564885	0,001908396946564885	0,001908396946564885	0,001908396946564885	0,001908396946564885	0,154580152671755705	0,001908396946564885	0,459923664122137366
K022018_Transcript.docx_60	0,006097560975609757	0,006097560975609757	0,006097560975609757	0,006097560975609757	0,006097560975609757	0,006097560975609757	0,006097560975609757	0,006097560975609757	0,006097560975609757	0,006097560975609757	0,006097560975609757	0,006097560975609757	0,006097560975609757	0,615853658536585358	0,006097560975609757	0,128048780487804881	0,006097560975609757	0,128048780487804881	0,006097560975609757	0,006097560975609757	0,006097560975609757	0,006097560975609757	0,006097560975609757	0,006097560975609757
K022018_Transcript.docx_61	0,001908396946564886	0,116412213740458015	0,001908396946564886	0,001908396946564886	0,001908396946564886	0,001908396946564886	0,001908396946564886	0,040076335877862600	0,001908396946564886	0,116412213740458015	0,001908396946564886	0,001908396946564886	0,001908396946564886	0,001908396946564886	0,001908396946564886	0,001908396946564886	0,307251908396946605	0,001908396946564886	0,154580152671755733	0,040076335877862600	0,001908396946564886	0,192748091603053423	0,001908396946564886	0,001908396946564886
K022018_Transcript.docx_62	0,003521126760563381	0,003521126760563381	0,003521126760563381	0,003521126760563381	0,003521126760563381	0,003521126760563381	0,003521126760563381	0,003521126760563381	0,144366197183098594	0,003521126760563381	0,426056338028169002	0,144366197183098594	0,003521126760563381	0,003521126760563381	0,003521126760563381	0,003521126760563381	0,003521126760563381	0,073943661971830998	0,003521126760563381	0,003521126760563381	0,144366197183098594	0,003521126760563381	0,003521126760563381	0,003521126760563381
K022018_Transcript.docx_63	0,003086419753086420	0,250000000000000000	0,003086419753086420	0,126543209876543217	0,003086419753086420	0,003086419753086420	0,064814814814814825	0,003086419753086420	0,003086419753086420	0,003086419753086420	0,003086419753086420	0,003086419753086420	0,003086419753086420	0,003086419753086420	0,003086419753086420	0,003086419753086420	0,496913580246913622	0,003086419753086420	0,003086419753086420	0,003086419753086420	0,003086419753086420	0,003086419753086420	0,003086419753086420	0,003086419753086420
K022018_Transcript.docx_64	0,004901960784313726	0,004901960784313726	0,004901960784313726	0,004901960784313726	0,004901960784313726	0,004901960784313726	0,004901960784313726	0,004901960784313726	0,004901960784313726	0,004901960784313726	0,691176470588235281	0,004901960784313726	0,004901960784313726	0,004901960784313726	0,004901960784313726	0,004901960784313726	0,200980392156862753	0,004901960784313726	0,004901960784313726	0,004901960784313726	0,004901960784313726	0,004901960784313726	0,004901960784313726	0,004901960784313726
K022018_Transcript.docx_65	0,001461988304093567	0,001461988304093567	0,001461988304093567	0,001461988304093567	0,001461988304093567	0,001461988304093567	0,001461988304093567	0,001461988304093567	0,001461988304093567	0,001461988304093567	0,118421052631578927	0,030701754385964911	0,001461988304093567	0,001461988304093567	0,001461988304093567	0,001461988304093567	0,001461988304093567	0,001461988304093567	0,820175438596491224	0,001461988304093567	0,001461988304093567	0,001461988304093567	0,001461988304093567	0,001461988304093567
K022018_Transcript.docx_66	0,002066115702479339	0,002066115702479339	0,002066115702479339	0,002066115702479339	0,002066115702479339	0,002066115702479339	0,002066115702479339	0,002066115702479339	0,002066115702479339	0,002066115702479339	0,002066115702479339	0,002066115702479339	0,002066115702479339	0,002066115702479339	0,002066115702479339	0,002066115702479339	0,002066115702479339	0,002066115702479339	0,952479338842975309	0,002066115702479339	0,002066115702479339	0,002066115702479339	0,002066115702479339	0,002066115702479339
K022018_Transcript.docx_67	0,022727272727272728	0,022727272727272728	0,022727272727272728	0,022727272727272728	0,022727272727272728	0,022727272727272728	0,022727272727272728	0,022727272727272728	0,022727272727272728	0,022727272727272728	0,022727272727272728	0,022727272727272728	0,022727272727272728	0,022727272727272728	0,022727272727272728	0,022727272727272728	0,022727272727272728	0,022727272727272728	0,022727272727272728	0,022727272727272728	0,477272727272727237	0,022727272727272728	0,022727272727272728	0,022727272727272728
K022018_Transcript.docx_68	0,004901960784313726	0,004901960784313726	0,004901960784313726	0,004901960784313726	0,004901960784313726	0,004901960784313726	0,004901960784313726	0,004901960784313726	0,004901960784313726	0,004901960784313726	0,004901960784313726	0,200980392156862753	0,004901960784313726	0,004901960784313726	0,004901960784313726	0,004901960784313726	0,004901960784313726	0,004901960784313726	0,004901960784313726	0,004901960784313726	0,004901960784313726	0,593137254901960786	0,102941176470588244	0,004901960784313726
K022018_Transcript.docx_69	0,001908396946564886	0,001908396946564886	0,612595419847328237	0,001908396946564886	0,078244274809160297	0,001908396946564886	0,001908396946564886	0,001908396946564886	0,001908396946564886	0,001908396946564886	0,001908396946564886	0,040076335877862600	0,001908396946564886	0,001908396946564886	0,001908396946564886	0,154580152671755733	0,001908396946564886	0,001908396946564886	0,001908396946564886	0,001908396946564886	0,001908396946564886	0,078244274809160297	0,001908396946564886	0,001908396946564886
K022018_Transcript.docx_7	0,003521126760563380	0,003521126760563380	0,003521126760563380	0,003521126760563380	0,003521126760563380	0,003521126760563380	0,003521126760563380	0,003521126760563380	0,073943661971830985	0,003521126760563380	0,003521126760563380	0,003521126760563380	0,003521126760563380	0,003521126760563380	0,003521126760563380	0,848591549295774628	0,003521126760563380	0,003521126760563380	0,003521126760563380	0,003521126760563380	0,003521126760563380	0,003521126760563380	0,003521126760563380	0,003521126760563380
K022018_Transcript.docx_71	0,001461988304093567	0,001461988304093567	0,001461988304093567	0,001461988304093567	0,001461988304093567	0,001461988304093567	0,001461988304093567	0,001461988304093567	0,001461988304093567	0,410818713450292361	0,001461988304093567	0,030701754385964911	0,001461988304093567	0,001461988304093567	0,001461988304093567	0,176900584795321614	0,001461988304093567	0,001461988304093567	0,264619883040935644	0,001461988304093567	0,001461988304093567	0,059941520467836247	0,001461988304093567	0,030701754385964911
K022018_Transcript.docx_72	0,004098360655737705	0,004098360655737705	0,004098360655737705	0,168032786885245894	0,004098360655737705	0,004098360655737705	0,004098360655737705	0,331967213114754078	0,331967213114754078	0,004098360655737705	0,004098360655737705	0,004098360655737705	0,004098360655737705	0,004098360655737705	0,004098360655737705	0,004098360655737705	0,004098360655737705	0,004098360655737705	0,004098360655737705	0,004098360655737705	0,086065573770491816	0,004098360655737705	0,004098360655737705	0,004098360655737705
K022018_Transcript.docx_73	0,011904761904761904	0,011904761904761904	0,011904761904761904	0,011904761904761904	0,011904761904761904	0,011904761904761904	0,488095238095238027	0,011904761904761904	0,011904761904761904	0,011904761904761904	0,011904761904761904	0,011904761904761904	0,011904761904761904	0,011904761904761904	0,011904761904761904	0,011904761904761904	0,011904761904761904	0,011904761904761904	0,250000000000000000	0,011904761904761904	0,011904761904761904	0,011904761904761904	0,011904761904761904	0,011904761904761904
K022018_Transcript.docx_74	0,001908396946564885	0,001908396946564885	0,001908396946564885	0,001908396946564885	0,612595419847328237	0,001908396946564885	0,001908396946564885	0,001908396946564885	0,040076335877862593	0,001908396946564885	0,001908396946564885	0,001908396946564885	0,001908396946564885	0,001908396946564885	0,001908396946564885	0,001908396946564885	0,001908396946564885	0,307251908396946549	0,001908396946564885	0,001908396946564885	0,001908396946564885	0,001908396946564885	0,001908396946564885	0,001908396946564885
K022018_Transcript.docx_75	0,002747252747252747	0,002747252747252747	0,002747252747252747	0,002747252747252747	0,002747252747252747	0,002747252747252747	0,002747252747252747	0,112637362637362626	0,002747252747252747	0,662087912087912178	0,002747252747252747	0,002747252747252747	0,002747252747252747	0,002747252747252747	0,167582417582417570	0,002747252747252747	0,002747252747252747	0,002747252747252747	0,002747252747252747	0,002747252747252747	0,002747252747252747	0,002747252747252747	0,002747252747252747	0,002747252747252747
K022018_Transcript.docx_76	0,000489236790606654	0,000489236790606654	0,020058708414872797	0,000489236790606654	0,391878669275929514	0,000489236790606654	0,000489236790606654	0,000489236790606654	0,294031311154598851	0,000489236790606654	0,000489236790606654	0,000489236790606654	0,059197651663405085	0,000489236790606654	0,000489236790606654	0,157045009784735817	0,000489236790606654	0,000489236790606654	0,039628180039138941	0,020058708414872797	0,000489236790606654	0,010273972602739725	0,000489236790606654	0,000489236790606654
K022018_Transcript.docx_8	0,002252252252252252	0,002252252252252252	0,002252252252252252	0,002252252252252252	0,002252252252252252	0,002252252252252252	0,002252252252252252	0,587837837837837829	0,362612612612612573	0,002252252252252252	0,002252252252252252	0,002252252252252252	0,002252252252252252	0,002252252252252252	0,002252252252252252	0,002252252252252252	0,002252252252252252	0,002252252252252252	0,002252252252252252	0,002252252252252252	0,002252252252252252	0,002252252252252252	0,002252252252252252	0,002252252252252252
K022018_Transcript.docx_9	0,002475247524752475	0,002475247524752475	0,002475247524752475	0,299504950495049493	0,002475247524752475	0,497524752475247578	0,002475247524752475	0,002475247524752475	0,002475247524752475	0,002475247524752475	0,002475247524752475	0,002475247524752475	0,002475247524752475	0,002475247524752475	0,002475247524752475	0,002475247524752475	0,002475247524752475	0,150990099009900985	0,002475247524752475	0,002475247524752475	0,002475247524752475	0,002475247524752475	0,002475247524752475	0,002475247524752475
K032018_Transcript.docx_1	0,003086419753086420	0,003086419753086420	0,003086419753086420	0,003086419753086420	0,003086419753086420	0,003086419753086420	0,003086419753086420	0,003086419753086420	0,003086419753086420	0,003086419753086420	0,003086419753086420	0,003086419753086420	0,003086419753086420	0,003086419753086420	0,003086419753086420	0,003086419753086420	0,003086419753086420	0,003086419753086420	0,003086419753086420	0,003086419753086420	0,003086419753086420	0,003086419753086420	0,805555555555555580	0,126543209876543217
K032018_Transcript.docx_10	0,004098360655737705	0,004098360655737705	0,086065573770491802	0,004098360655737705	0,004098360655737705	0,004098360655737705	0,004098360655737705	0,004098360655737705	0,004098360655737705	0,004098360655737705	0,004098360655737705	0,004098360655737705	0,168032786885245866	0,004098360655737705	0,004098360655737705	0,004098360655737705	0,004098360655737705	0,004098360655737705	0,004098360655737705	0,004098360655737705	0,004098360655737705	0,004098360655737705	0,004098360655737705	0,659836065573770503
K032018_Transcript.docx_100	0,001908396946564885	0,001908396946564885	0,001908396946564885	0,001908396946564885	0,001908396946564885	0,498091603053435084	0,001908396946564885	0,001908396946564885	0,001908396946564885	0,001908396946564885	0,001908396946564885	0,001908396946564885	0,001908396946564885	0,001908396946564885	0,001908396946564885	0,001908396946564885	0,001908396946564885	0,001908396946564885	0,001908396946564885	0,001908396946564885	0,001908396946564885	0,001908396946564885	0,383587786259541985	0,078244274809160297
K032018_Transcript.docx_101	0,001037344398340249	0,001037344398340249	0,001037344398340249	0,001037344398340249	0,001037344398340249	0,001037344398340249	0,001037344398340249	0,001037344398340249	0,001037344398340249	0,021784232365145231	0,001037344398340249	0,001037344398340249	0,001037344398340249	0,001037344398340249	0,001037344398340249	0,001037344398340249	0,001037344398340249	0,001037344398340249	0,001037344398340249	0,001037344398340249	0,001037344398340249	0,001037344398340249	0,955394190871369342	0,001037344398340249
K032018_Transcript.docx_102	0,001037344398340249	0,001037344398340249	0,001037344398340249	0,001037344398340249	0,001037344398340249	0,001037344398340249	0,001037344398340249	0,001037344398340249	0,001037344398340249	0,001037344398340249	0,001037344398340249	0,001037344398340249	0,001037344398340249	0,001037344398340249	0,104771784232365148	0,001037344398340249	0,001037344398340249	0,001037344398340249	0,001037344398340249	0,001037344398340249	0,104771784232365148	0,001037344398340249	0,768672199170124526	0,001037344398340249
K032018_Transcript.docx_104	0,006097560975609757	0,006097560975609757	0,006097560975609757	0,006097560975609757	0,006097560975609757	0,006097560975609757	0,006097560975609757	0,006097560975609757	0,006097560975609757	0,006097560975609757	0,006097560975609757	0,006097560975609757	0,006097560975609757	0,006097560975609757	0,859756097560975707	0,006097560975609757	0,006097560975609757	0,006097560975609757	0,006097560975609757	0,006097560975609757	0,006097560975609757	0,006097560975609757	0,006097560975609757	0,006097560975609757
K032018_Transcript.docx_105	0,002747252747252747	0,002747252747252747	0,002747252747252747	0,002747252747252747	0,002747252747252747	0,222527472527472514	0,002747252747252747	0,002747252747252747	0,662087912087912178	0,002747252747252747	0,002747252747252747	0,002747252747252747	0,057692307692307696	0,002747252747252747	0,002747252747252747	0,002747252747252747	0,002747252747252747	0,002747252747252747	0,002747252747252747	0,002747252747252747	0,002747252747252747	0,002747252747252747	0,002747252747252747	0,002747252747252747
K032018_Transcript.docx_107	0,726190476190476164	0,011904761904761904	0,011904761904761904	0,011904761904761904	0,011904761904761904	0,011904761904761904	0,011904761904761904	0,011904761904761904	0,011904761904761904	0,011904761904761904	0,011904761904761904	0,011904761904761904	0,011904761904761904	0,011904761904761904	0,011904761904761904	0,011904761904761904	0,011904761904761904	0,011904761904761904	0,011904761904761904	0,011904761904761904	0,011904761904761904	0,011904761904761904	0,011904761904761904	0,011904761904761904
K032018_Transcript.docx_108	0,002747252747252747	0,002747252747252747	0,002747252747252747	0,002747252747252747	0,002747252747252747	0,881868131868131955	0,002747252747252747	0,002747252747252747	0,002747252747252747	0,002747252747252747	0,002747252747252747	0,002747252747252747	0,002747252747252747	0,002747252747252747	0,002747252747252747	0,002747252747252747	0,002747252747252747	0,002747252747252747	0,002747252747252747	0,002747252747252747	0,002747252747252747	0,002747252747252747	0,002747252747252747	0,057692307692307696
K032018_Transcript.docx_109	0,002747252747252747	0,002747252747252747	0,002747252747252747	0,167582417582417570	0,002747252747252747	0,002747252747252747	0,002747252747252747	0,002747252747252747	0,002747252747252747	0,002747252747252747	0,002747252747252747	0,057692307692307696	0,002747252747252747	0,002747252747252747	0,002747252747252747	0,002747252747252747	0,717032967032967150	0,002747252747252747	0,002747252747252747	0,002747252747252747	0,002747252747252747	0,002747252747252747	0,002747252747252747	0,002747252747252747
K032018_Transcript.docx_110	0,067880794701986755	0,001655629139072848	0,100993377483443711	0,001655629139072848	0,001655629139072848	0,134105960264900653	0,001655629139072848	0,465231788079470243	0,134105960264900653	0,001655629139072848	0,001655629139072848	0,001655629139072848	0,034768211920529805	0,001655629139072848	0,001655629139072848	0,001655629139072848	0,034768211920529805	0,001655629139072848	0,001655629139072848	0,001655629139072848	0,001655629139072848	0,001655629139072848	0,001655629139072848	0,001655629139072848
K032018_Transcript.docx_111	0,234423676012461057	0,468068535825545140	0,187694704049844230	0,000778816199376947	0,000778816199376947	0,000778816199376947	0,016355140186915886	0,016355140186915886	0,063084112149532703	0,000778816199376947	0,000778816199376947	0,000778816199376947	0,000778816199376947	0,000778816199376947	0,000778816199376947	0,000778816199376947	0,000778816199376947	0,000778816199376947	0,000778816199376947	0,000778816199376947	0,000778816199376947	0,000778816199376947	0,000778816199376947	0,000778816199376947
K032018_Transcript.docx_112	0,168032786885245894	0,331967213114754078	0,004098360655737705	0,004098360655737705	0,004098360655737705	0,004098360655737705	0,004098360655737705	0,004098360655737705	0,004098360655737705	0,004098360655737705	0,004098360655737705	0,004098360655737705	0,004098360655737705	0,004098360655737705	0,004098360655737705	0,004098360655737705	0,413934426229508212	0,004098360655737705	0,004098360655737705	0,004098360655737705	0,004098360655737705	0,004098360655737705	0,004098360655737705	0,004098360655737705
K032018_Transcript.docx_113	0,006097560975609757	0,006097560975609757	0,006097560975609757	0,250000000000000000	0,006097560975609757	0,006097560975609757	0,006097560975609757	0,006097560975609757	0,006097560975609757	0,006097560975609757	0,006097560975609757	0,006097560975609757	0,006097560975609757	0,006097560975609757	0,615853658536585358	0,006097560975609757	0,006097560975609757	0,006097560975609757	0,006097560975609757	0,006097560975609757	0,006097560975609757	0,006097560975609757	0,006097560975609757	0,006097560975609757
K032018_Transcript.docx_115	0,002252252252252252	0,002252252252252252	0,002252252252252252	0,002252252252252252	0,002252252252252252	0,002252252252252252	0,002252252252252252	0,002252252252252252	0,002252252252252252	0,002252252252252252	0,452702702702702686	0,002252252252252252	0,002252252252252252	0,002252252252252252	0,497747747747747715	0,002252252252252252	0,002252252252252252	0,002252252252252252	0,002252252252252252	0,002252252252252252	0,002252252252252252	0,002252252252252252	0,002252252252252252	0,002252252252252252
K032018_Transcript.docx_116	0,011904761904761904	0,011904761904761904	0,011904761904761904	0,726190476190476164	0,011904761904761904	0,011904761904761904	0,011904761904761904	0,011904761904761904	0,011904761904761904	0,011904761904761904	0,011904761904761904	0,011904761904761904	0,011904761904761904	0,011904761904761904	0,011904761904761904	0,011904761904761904	0,011904761904761904	0,011904761904761904	0,011904761904761904	0,011904761904761904	0,011904761904761904	0,011904761904761904	0,011904761904761904	0,011904761904761904
K032018_Transcript.docx_117	0,006097560975609757	0,006097560975609757	0,006097560975609757	0,006097560975609757	0,006097560975609757	0,371951219512195119	0,128048780487804881	0,006097560975609757	0,006097560975609757	0,006097560975609757	0,371951219512195119	0,006097560975609757	0,006097560975609757	0,006097560975609757	0,006097560975609757	0,006097560975609757	0,006097560975609757	0,006097560975609757	0,006097560975609757	0,006097560975609757	0,006097560975609757	0,006097560975609757	0,006097560975609757	0,006097560975609757
K032018_Transcript.docx_118	0,000437828371278459	0,000437828371278459	0,000437828371278459	0,000437828371278459	0,000437828371278459	0,000437828371278459	0,000437828371278459	0,000437828371278459	0,981173380035026188	0,000437828371278459	0,000437828371278459	0,000437828371278459	0,000437828371278459	0,000437828371278459	0,009194395796847636	0,000437828371278459	0,000437828371278459	0,000437828371278459	0,000437828371278459	0,000437828371278459	0,000437828371278459	0,000437828371278459	0,000437828371278459	0,000437828371278459
K032018_Transcript.docx_119	0,001908396946564886	0,001908396946564886	0,001908396946564886	0,841603053435114545	0,078244274809160297	0,001908396946564886	0,001908396946564886	0,001908396946564886	0,001908396946564886	0,040076335877862600	0,001908396946564886	0,001908396946564886	0,001908396946564886	0,001908396946564886	0,001908396946564886	0,001908396946564886	0,001908396946564886	0,001908396946564886	0,001908396946564886	0,001908396946564886	0,001908396946564886	0,001908396946564886	0,001908396946564886	0,001908396946564886
K032018_Transcript.docx_12	0,002747252747252747	0,002747252747252747	0,002747252747252747	0,002747252747252747	0,167582417582417570	0,002747252747252747	0,002747252747252747	0,002747252747252747	0,002747252747252747	0,002747252747252747	0,002747252747252747	0,002747252747252747	0,002747252747252747	0,002747252747252747	0,771978021978022011	0,002747252747252747	0,002747252747252747	0,002747252747252747	0,002747252747252747	0,002747252747252747	0,002747252747252747	0,002747252747252747	0,002747252747252747	0,002747252747252747
K032018_Transcript.docx_120	0,011904761904761904	0,011904761904761904	0,011904761904761904	0,726190476190476164	0,011904761904761904	0,011904761904761904	0,011904761904761904	0,011904761904761904	0,011904761904761904	0,011904761904761904	0,011904761904761904	0,011904761904761904	0,011904761904761904	0,011904761904761904	0,011904761904761904	0,011904761904761904	0,011904761904761904	0,011904761904761904	0,011904761904761904	0,011904761904761904	0,011904761904761904	0,011904761904761904	0,011904761904761904	0,011904761904761904
K032018_Transcript.docx_121	0,000554323725055432	0,000554323725055432	0,000554323725055432	0,000554323725055432	0,000554323725055432	0,000554323725055432	0,000554323725055432	0,000554323725055432	0,000554323725055432	0,000554323725055432	0,000554323725055432	0,000554323725055432	0,000554323725055432	0,000554323725055432	0,000554323725055432	0,000554323725055432	0,000554323725055432	0,000554323725055432	0,255543237250554334	0,000554323725055432	0,732261640798226088	0,000554323725055432	0,000554323725055432	0,000554323725055432
K032018_Transcript.docx_122	0,002252252252252252	0,002252252252252252	0,002252252252252252	0,002252252252252252	0,002252252252252252	0,002252252252252252	0,002252252252252252	0,002252252252252252	0,002252252252252252	0,002252252252252252	0,002252252252252252	0,002252252252252252	0,002252252252252252	0,002252252252252252	0,002252252252252252	0,002252252252252252	0,002252252252252252	0,002252252252252252	0,002252252252252252	0,002252252252252252	0,948198198198198283	0,002252252252252252	0,002252252252252252	0,002252252252252252
K032018_Transcript.docx_13	0,022727272727272728	0,022727272727272728	0,022727272727272728	0,022727272727272728	0,022727272727272728	0,022727272727272728	0,022727272727272728	0,477272727272727237	0,022727272727272728	0,022727272727272728	0,022727272727272728	0,022727272727272728	0,022727272727272728	0,022727272727272728	0,022727272727272728	0,022727272727272728	0,022727272727272728	0,022727272727272728	0,022727272727272728	0,022727272727272728	0,022727272727272728	0,022727272727272728	0,022727272727272728	0,022727272727272728
K032018_Transcript.docx_14	0,022727272727272728	0,022727272727272728	0,022727272727272728	0,022727272727272728	0,477272727272727237	0,022727272727272728	0,022727272727272728	0,022727272727272728	0,022727272727272728	0,022727272727272728	0,022727272727272728	0,022727272727272728	0,022727272727272728	0,022727272727272728	0,022727272727272728	0,022727272727272728	0,022727272727272728	0,022727272727272728	0,022727272727272728	0,022727272727272728	0,022727272727272728	0,022727272727272728	0,022727272727272728	0,022727272727272728
K032018_Transcript.docx_15	0,003086419753086420	0,126543209876543217	0,003086419753086420	0,003086419753086420	0,003086419753086420	0,003086419753086420	0,003086419753086420	0,064814814814814825	0,003086419753086420	0,003086419753086420	0,003086419753086420	0,003086419753086420	0,003086419753086420	0,003086419753086420	0,003086419753086420	0,003086419753086420	0,003086419753086420	0,003086419753086420	0,003086419753086420	0,126543209876543217	0,003086419753086420	0,620370370370370461	0,003086419753086420	0,003086419753086420
K032018_Transcript.docx_16	0,003521126760563380	0,707746478873239382	0,003521126760563380	0,003521126760563380	0,003521126760563380	0,003521126760563380	0,003521126760563380	0,003521126760563380	0,003521126760563380	0,003521126760563380	0,003521126760563380	0,003521126760563380	0,003521126760563380	0,003521126760563380	0,003521126760563380	0,003521126760563380	0,003521126760563380	0,214788732394366161	0,003521126760563380	0,003521126760563380	0,003521126760563380	0,003521126760563380	0,003521126760563380	0,003521126760563380
K032018_Transcript.docx_19	0,002066115702479339	0,002066115702479339	0,002066115702479339	0,167355371900826444	0,167355371900826444	0,002066115702479339	0,043388429752066117	0,332644628099173612	0,002066115702479339	0,002066115702479339	0,002066115702479339	0,002066115702479339	0,002066115702479339	0,002066115702479339	0,002066115702479339	0,002066115702479339	0,002066115702479339	0,002066115702479339	0,002066115702479339	0,002066115702479339	0,002066115702479339	0,002066115702479339	0,250000000000000000	0,002066115702479339
K032018_Transcript.docx_2	0,002747252747252747	0,002747252747252747	0,002747252747252747	0,057692307692307696	0,002747252747252747	0,002747252747252747	0,002747252747252747	0,002747252747252747	0,002747252747252747	0,002747252747252747	0,002747252747252747	0,002747252747252747	0,002747252747252747	0,002747252747252747	0,002747252747252747	0,222527472527472514	0,002747252747252747	0,002747252747252747	0,002747252747252747	0,002747252747252747	0,002747252747252747	0,002747252747252747	0,662087912087912178	0,002747252747252747
K032018_Transcript.docx_20	0,043388429752066117	0,002066115702479339	0,002066115702479339	0,621900826446281085	0,208677685950413222	0,002066115702479339	0,002066115702479339	0,002066115702479339	0,002066115702479339	0,002066115702479339	0,002066115702479339	0,002066115702479339	0,002066115702479339	0,002066115702479339	0,002066115702479339	0,084710743801652888	0,002066115702479339	0,002066115702479339	0,002066115702479339	0,002066115702479339	0,002066115702479339	0,002066115702479339	0,002066115702479339	0,002066115702479339
K032018_Transcript.docx_21	0,008064516129032258	0,008064516129032258	0,008064516129032258	0,008064516129032258	0,008064516129032258	0,008064516129032258	0,008064516129032258	0,008064516129032258	0,008064516129032258	0,008064516129032258	0,008064516129032258	0,814516129032258007	0,008064516129032258	0,008064516129032258	0,008064516129032258	0,008064516129032258	0,008064516129032258	0,008064516129032258	0,008064516129032258	0,008064516129032258	0,008064516129032258	0,008064516129032258	0,008064516129032258	0,008064516129032258
K032018_Transcript.docx_22	0,022727272727272728	0,022727272727272728	0,022727272727272728	0,022727272727272728	0,022727272727272728	0,477272727272727237	0,022727272727272728	0,022727272727272728	0,022727272727272728	0,022727272727272728	0,022727272727272728	0,022727272727272728	0,022727272727272728	0,022727272727272728	0,022727272727272728	0,022727272727272728	0,022727272727272728	0,022727272727272728	0,022727272727272728	0,022727272727272728	0,022727272727272728	0,022727272727272728	0,022727272727272728	0,022727272727272728
K032018_Transcript.docx_23	0,011904761904761904	0,011904761904761904	0,011904761904761904	0,011904761904761904	0,011904761904761904	0,011904761904761904	0,011904761904761904	0,011904761904761904	0,011904761904761904	0,011904761904761904	0,011904761904761904	0,011904761904761904	0,011904761904761904	0,011904761904761904	0,011904761904761904	0,011904761904761904	0,011904761904761904	0,011904761904761904	0,011904761904761904	0,011904761904761904	0,250000000000000000	0,011904761904761904	0,011904761904761904	0,488095238095238027
K032018_Transcript.docx_24	0,002747252747252747	0,002747252747252747	0,002747252747252747	0,002747252747252747	0,002747252747252747	0,332417582417582402	0,002747252747252747	0,552197802197802234	0,002747252747252747	0,002747252747252747	0,002747252747252747	0,002747252747252747	0,002747252747252747	0,057692307692307696	0,002747252747252747	0,002747252747252747	0,002747252747252747	0,002747252747252747	0,002747252747252747	0,002747252747252747	0,002747252747252747	0,002747252747252747	0,002747252747252747	0,002747252747252747
K032018_Transcript.docx_25	0,003086419753086420	0,003086419753086420	0,003086419753086420	0,250000000000000000	0,003086419753086420	0,003086419753086420	0,003086419753086420	0,003086419753086420	0,003086419753086420	0,003086419753086420	0,003086419753086420	0,003086419753086420	0,003086419753086420	0,003086419753086420	0,682098765432098797	0,003086419753086420	0,003086419753086420	0,003086419753086420	0,003086419753086420	0,003086419753086420	0,003086419753086420	0,003086419753086420	0,003086419753086420	0,003086419753086420
K032018_Transcript.docx_26	0,004098360655737705	0,004098360655737705	0,004098360655737705	0,004098360655737705	0,495901639344262291	0,004098360655737705	0,004098360655737705	0,004098360655737705	0,004098360655737705	0,004098360655737705	0,004098360655737705	0,004098360655737705	0,004098360655737705	0,004098360655737705	0,004098360655737705	0,004098360655737705	0,168032786885245894	0,004098360655737705	0,004098360655737705	0,004098360655737705	0,004098360655737705	0,004098360655737705	0,250000000000000000	0,004098360655737705
K032018_Transcript.docx_28	0,003086419753086420	0,003086419753086420	0,003086419753086420	0,003086419753086420	0,003086419753086420	0,003086419753086420	0,003086419753086420	0,003086419753086420	0,003086419753086420	0,003086419753086420	0,311728395061728392	0,003086419753086420	0,003086419753086420	0,003086419753086420	0,003086419753086420	0,003086419753086420	0,003086419753086420	0,003086419753086420	0,003086419753086420	0,003086419753086420	0,620370370370370461	0,003086419753086420	0,003086419753086420	0,003086419753086420
K032018_Transcript.docx_29	0,002252252252252252	0,002252252252252252	0,002252252252252252	0,047297297297297300	0,137387387387387372	0,768018018018018056	0,002252252252252252	0,002252252252252252	0,002252252252252252	0,002252252252252252	0,002252252252252252	0,002252252252252252	0,002252252252252252	0,002252252252252252	0,002252252252252252	0,002252252252252252	0,002252252252252252	0,002252252252252252	0,002252252252252252	0,002252252252252252	0,002252252252252252	0,002252252252252252	0,002252252252252252	0,002252252252252252
K032018_Transcript.docx_3	0,144366197183098566	0,003521126760563380	0,003521126760563380	0,003521126760563380	0,003521126760563380	0,003521126760563380	0,003521126760563380	0,003521126760563380	0,003521126760563380	0,003521126760563380	0,003521126760563380	0,003521126760563380	0,003521126760563380	0,003521126760563380	0,003521126760563380	0,003521126760563380	0,003521126760563380	0,003521126760563380	0,003521126760563380	0,003521126760563380	0,003521126760563380	0,003521126760563380	0,778169014084507005	0,003521126760563380
K032018_Transcript.docx_30	0,002747252747252747	0,002747252747252747	0,002747252747252747	0,277472527472527486	0,002747252747252747	0,497252747252747318	0,002747252747252747	0,002747252747252747	0,002747252747252747	0,002747252747252747	0,002747252747252747	0,057692307692307696	0,002747252747252747	0,002747252747252747	0,002747252747252747	0,002747252747252747	0,002747252747252747	0,002747252747252747	0,057692307692307696	0,002747252747252747	0,002747252747252747	0,002747252747252747	0,057692307692307696	0,002747252747252747
K032018_Transcript.docx_31	0,006097560975609757	0,006097560975609757	0,006097560975609757	0,006097560975609757	0,006097560975609757	0,006097560975609757	0,493902439024390238	0,128048780487804881	0,006097560975609757	0,006097560975609757	0,006097560975609757	0,006097560975609757	0,006097560975609757	0,006097560975609757	0,006097560975609757	0,006097560975609757	0,006097560975609757	0,006097560975609757	0,006097560975609757	0,006097560975609757	0,006097560975609757	0,250000000000000000	0,006097560975609757	0,006097560975609757
K032018_Transcript.docx_34	0,006097560975609757	0,006097560975609757	0,006097560975609757	0,006097560975609757	0,006097560975609757	0,006097560975609757	0,006097560975609757	0,006097560975609757	0,006097560975609757	0,006097560975609757	0,006097560975609757	0,006097560975609757	0,006097560975609757	0,006097560975609757	0,859756097560975707	0,006097560975609757	0,006097560975609757	0,006097560975609757	0,006097560975609757	0,006097560975609757	0,006097560975609757	0,006097560975609757	0,006097560975609757	0,006097560975609757
K032018_Transcript.docx_37	0,006097560975609757	0,006097560975609757	0,006097560975609757	0,006097560975609757	0,615853658536585358	0,128048780487804881	0,006097560975609757	0,006097560975609757	0,128048780487804881	0,006097560975609757	0,006097560975609757	0,006097560975609757	0,006097560975609757	0,006097560975609757	0,006097560975609757	0,006097560975609757	0,006097560975609757	0,006097560975609757	0,006097560975609757	0,006097560975609757	0,006097560975609757	0,006097560975609757	0,006097560975609757	0,006097560975609757
K032018_Transcript.docx_38	0,022727272727272728	0,022727272727272728	0,022727272727272728	0,022727272727272728	0,477272727272727237	0,022727272727272728	0,022727272727272728	0,022727272727272728	0,022727272727272728	0,022727272727272728	0,022727272727272728	0,022727272727272728	0,022727272727272728	0,022727272727272728	0,022727272727272728	0,022727272727272728	0,022727272727272728	0,022727272727272728	0,022727272727272728	0,022727272727272728	0,022727272727272728	0,022727272727272728	0,022727272727272728	0,022727272727272728
K032018_Transcript.docx_39	0,008064516129032258	0,491935483870967694	0,008064516129032258	0,008064516129032258	0,008064516129032258	0,008064516129032258	0,008064516129032258	0,008064516129032258	0,008064516129032258	0,008064516129032258	0,169354838709677435	0,169354838709677435	0,008064516129032258	0,008064516129032258	0,008064516129032258	0,008064516129032258	0,008064516129032258	0,008064516129032258	0,008064516129032258	0,008064516129032258	0,008064516129032258	0,008064516129032258	0,008064516129032258	0,008064516129032258
K032018_Transcript.docx_4	0,250000000000000000	0,011904761904761904	0,011904761904761904	0,011904761904761904	0,011904761904761904	0,011904761904761904	0,011904761904761904	0,011904761904761904	0,011904761904761904	0,011904761904761904	0,011904761904761904	0,011904761904761904	0,011904761904761904	0,011904761904761904	0,011904761904761904	0,011904761904761904	0,011904761904761904	0,011904761904761904	0,011904761904761904	0,250000000000000000	0,011904761904761904	0,011904761904761904	0,250000000000000000	0,011904761904761904
K032018_Transcript.docx_40	0,011904761904761904	0,011904761904761904	0,011904761904761904	0,011904761904761904	0,011904761904761904	0,011904761904761904	0,011904761904761904	0,011904761904761904	0,488095238095238027	0,011904761904761904	0,011904761904761904	0,011904761904761904	0,011904761904761904	0,011904761904761904	0,011904761904761904	0,250000000000000000	0,011904761904761904	0,011904761904761904	0,011904761904761904	0,011904761904761904	0,011904761904761904	0,011904761904761904	0,011904761904761904	0,011904761904761904
K032018_Transcript.docx_41	0,022727272727272728	0,477272727272727237	0,022727272727272728	0,022727272727272728	0,022727272727272728	0,022727272727272728	0,022727272727272728	0,022727272727272728	0,022727272727272728	0,022727272727272728	0,022727272727272728	0,022727272727272728	0,022727272727272728	0,022727272727272728	0,022727272727272728	0,022727272727272728	0,022727272727272728	0,022727272727272728	0,022727272727272728	0,022727272727272728	0,022727272727272728	0,022727272727272728	0,022727272727272728	0,022727272727272728
K032018_Transcript.docx_43	0,001243781094527363	0,001243781094527363	0,001243781094527363	0,001243781094527363	0,001243781094527363	0,001243781094527363	0,001243781094527363	0,623134328358208922	0,001243781094527363	0,075870646766169142	0,001243781094527363	0,001243781094527363	0,001243781094527363	0,001243781094527363	0,001243781094527363	0,150497512437810926	0,125621890547263665	0,001243781094527363	0,001243781094527363	0,001243781094527363	0,001243781094527363	0,001243781094527363	0,001243781094527363	0,001243781094527363
K032018_Transcript.docx_45	0,002747252747252747	0,002747252747252747	0,002747252747252747	0,002747252747252747	0,002747252747252747	0,002747252747252747	0,002747252747252747	0,002747252747252747	0,002747252747252747	0,002747252747252747	0,002747252747252747	0,057692307692307696	0,002747252747252747	0,002747252747252747	0,002747252747252747	0,277472527472527486	0,002747252747252747	0,002747252747252747	0,002747252747252747	0,002747252747252747	0,002747252747252747	0,002747252747252747	0,607142857142857206	0,002747252747252747
K032018_Transcript.docx_46	0,004098360655737705	0,004098360655737705	0,004098360655737705	0,004098360655737705	0,004098360655737705	0,004098360655737705	0,659836065573770503	0,086065573770491802	0,004098360655737705	0,004098360655737705	0,004098360655737705	0,004098360655737705	0,004098360655737705	0,004098360655737705	0,004098360655737705	0,004098360655737705	0,004098360655737705	0,004098360655737705	0,004098360655737705	0,004098360655737705	0,004098360655737705	0,004098360655737705	0,004098360655737705	0,168032786885245866
K032018_Transcript.docx_47	0,073943661971830985	0,003521126760563380	0,003521126760563380	0,003521126760563380	0,144366197183098566	0,003521126760563380	0,003521126760563380	0,003521126760563380	0,003521126760563380	0,707746478873239382	0,003521126760563380	0,003521126760563380	0,003521126760563380	0,003521126760563380	0,003521126760563380	0,003521126760563380	0,003521126760563380	0,003521126760563380	0,003521126760563380	0,003521126760563380	0,003521126760563380	0,003521126760563380	0,003521126760563380	0,003521126760563380
K032018_Transcript.docx_48	0,008064516129032258	0,008064516129032258	0,008064516129032258	0,008064516129032258	0,008064516129032258	0,008064516129032258	0,008064516129032258	0,008064516129032258	0,008064516129032258	0,008064516129032258	0,008064516129032258	0,008064516129032258	0,169354838709677435	0,008064516129032258	0,008064516129032258	0,653225806451612878	0,008064516129032258	0,008064516129032258	0,008064516129032258	0,008064516129032258	0,008064516129032258	0,008064516129032258	0,008064516129032258	0,008064516129032258
K032018_Transcript.docx_51	0,008064516129032258	0,008064516129032258	0,008064516129032258	0,008064516129032258	0,330645161290322565	0,169354838709677435	0,008064516129032258	0,008064516129032258	0,008064516129032258	0,008064516129032258	0,008064516129032258	0,008064516129032258	0,169354838709677435	0,008064516129032258	0,008064516129032258	0,008064516129032258	0,008064516129032258	0,008064516129032258	0,008064516129032258	0,008064516129032258	0,169354838709677435	0,008064516129032258	0,008064516129032258	0,008064516129032258
K032018_Transcript.docx_52	0,011904761904761904	0,250000000000000000	0,011904761904761904	0,011904761904761904	0,011904761904761904	0,011904761904761904	0,011904761904761904	0,250000000000000000	0,011904761904761904	0,011904761904761904	0,011904761904761904	0,011904761904761904	0,011904761904761904	0,011904761904761904	0,011904761904761904	0,011904761904761904	0,011904761904761904	0,011904761904761904	0,011904761904761904	0,011904761904761904	0,011904761904761904	0,011904761904761904	0,250000000000000000	0,011904761904761904
K032018_Transcript.docx_53	0,022727272727272728	0,022727272727272728	0,022727272727272728	0,022727272727272728	0,022727272727272728	0,022727272727272728	0,022727272727272728	0,022727272727272728	0,022727272727272728	0,022727272727272728	0,022727272727272728	0,022727272727272728	0,022727272727272728	0,022727272727272728	0,022727272727272728	0,022727272727272728	0,022727272727272728	0,022727272727272728	0,022727272727272728	0,022727272727272728	0,477272727272727237	0,022727272727272728	0,022727272727272728	0,022727272727272728
K032018_Transcript.docx_54	0,035382830626450111	0,000580046403712297	0,000580046403712297	0,000580046403712297	0,000580046403712297	0,000580046403712297	0,000580046403712297	0,000580046403712297	0,000580046403712297	0,000580046403712297	0,093387470997679814	0,000580046403712297	0,000580046403712297	0,000580046403712297	0,000580046403712297	0,000580046403712297	0,000580046403712297	0,000580046403712297	0,151392111368909510	0,000580046403712297	0,708236658932714591	0,000580046403712297	0,000580046403712297	0,000580046403712297
K032018_Transcript.docx_55	0,011904761904761904	0,011904761904761904	0,011904761904761904	0,011904761904761904	0,011904761904761904	0,011904761904761904	0,011904761904761904	0,011904761904761904	0,250000000000000000	0,250000000000000000	0,011904761904761904	0,250000000000000000	0,011904761904761904	0,011904761904761904	0,011904761904761904	0,011904761904761904	0,011904761904761904	0,011904761904761904	0,011904761904761904	0,011904761904761904	0,011904761904761904	0,011904761904761904	0,011904761904761904	0,011904761904761904
K032018_Transcript.docx_56	0,004901960784313726	0,004901960784313726	0,004901960784313726	0,004901960784313726	0,102941176470588244	0,495098039215686292	0,004901960784313726	0,004901960784313726	0,004901960784313726	0,004901960784313726	0,004901960784313726	0,004901960784313726	0,004901960784313726	0,004901960784313726	0,004901960784313726	0,004901960784313726	0,004901960784313726	0,004901960784313726	0,004901960784313726	0,299019607843137247	0,004901960784313726	0,004901960784313726	0,004901960784313726	0,004901960784313726
K032018_Transcript.docx_57	0,008064516129032258	0,008064516129032258	0,814516129032258007	0,008064516129032258	0,008064516129032258	0,008064516129032258	0,008064516129032258	0,008064516129032258	0,008064516129032258	0,008064516129032258	0,008064516129032258	0,008064516129032258	0,008064516129032258	0,008064516129032258	0,008064516129032258	0,008064516129032258	0,008064516129032258	0,008064516129032258	0,008064516129032258	0,008064516129032258	0,008064516129032258	0,008064516129032258	0,008064516129032258	0,008064516129032258
K032018_Transcript.docx_58	0,006097560975609757	0,006097560975609757	0,006097560975609757	0,006097560975609757	0,493902439024390238	0,006097560975609757	0,006097560975609757	0,006097560975609757	0,006097560975609757	0,006097560975609757	0,128048780487804881	0,250000000000000000	0,006097560975609757	0,006097560975609757	0,006097560975609757	0,006097560975609757	0,006097560975609757	0,006097560975609757	0,006097560975609757	0,006097560975609757	0,006097560975609757	0,006097560975609757	0,006097560975609757	0,006097560975609757
K032018_Transcript.docx_59	0,004098360655737705	0,004098360655737705	0,004098360655737705	0,004098360655737705	0,413934426229508212	0,004098360655737705	0,004098360655737705	0,004098360655737705	0,004098360655737705	0,004098360655737705	0,168032786885245894	0,004098360655737705	0,004098360655737705	0,004098360655737705	0,004098360655737705	0,004098360655737705	0,004098360655737705	0,004098360655737705	0,004098360655737705	0,168032786885245894	0,086065573770491816	0,004098360655737705	0,004098360655737705	0,086065573770491816
K032018_Transcript.docx_6	0,330645161290322565	0,008064516129032260	0,008064516129032260	0,008064516129032260	0,008064516129032260	0,491935483870967749	0,008064516129032260	0,008064516129032260	0,008064516129032260	0,008064516129032260	0,008064516129032260	0,008064516129032260	0,008064516129032260	0,008064516129032260	0,008064516129032260	0,008064516129032260	0,008064516129032260	0,008064516129032260	0,008064516129032260	0,008064516129032260	0,008064516129032260	0,008064516129032260	0,008064516129032260	0,008064516129032260
K032018_Transcript.docx_60	0,008064516129032260	0,008064516129032260	0,008064516129032260	0,330645161290322565	0,008064516129032260	0,008064516129032260	0,008064516129032260	0,008064516129032260	0,008064516129032260	0,008064516129032260	0,008064516129032260	0,008064516129032260	0,008064516129032260	0,008064516129032260	0,008064516129032260	0,008064516129032260	0,008064516129032260	0,008064516129032260	0,008064516129032260	0,008064516129032260	0,008064516129032260	0,008064516129032260	0,008064516129032260	0,491935483870967749
K032018_Transcript.docx_61	0,003086419753086420	0,003086419753086420	0,003086419753086420	0,126543209876543217	0,003086419753086420	0,003086419753086420	0,003086419753086420	0,003086419753086420	0,003086419753086420	0,064814814814814825	0,003086419753086420	0,003086419753086420	0,311728395061728392	0,003086419753086420	0,003086419753086420	0,003086419753086420	0,003086419753086420	0,003086419753086420	0,188271604938271608	0,003086419753086420	0,003086419753086420	0,003086419753086420	0,250000000000000000	0,003086419753086420
K032018_Transcript.docx_62	0,003521126760563381	0,003521126760563381	0,003521126760563381	0,003521126760563381	0,003521126760563381	0,003521126760563381	0,003521126760563381	0,003521126760563381	0,496478873239436624	0,355633802816901434	0,003521126760563381	0,003521126760563381	0,003521126760563381	0,003521126760563381	0,003521126760563381	0,003521126760563381	0,003521126760563381	0,003521126760563381	0,003521126760563381	0,003521126760563381	0,003521126760563381	0,003521126760563381	0,073943661971830998	0,003521126760563381
K032018_Transcript.docx_63	0,003086419753086420	0,003086419753086420	0,003086419753086420	0,003086419753086420	0,003086419753086420	0,003086419753086420	0,003086419753086420	0,003086419753086420	0,003086419753086420	0,003086419753086420	0,003086419753086420	0,003086419753086420	0,435185185185185175	0,003086419753086420	0,003086419753086420	0,003086419753086420	0,003086419753086420	0,003086419753086420	0,064814814814814825	0,003086419753086420	0,003086419753086420	0,003086419753086420	0,435185185185185175	0,003086419753086420
K032018_Transcript.docx_64	0,008064516129032258	0,008064516129032258	0,008064516129032258	0,008064516129032258	0,169354838709677435	0,008064516129032258	0,008064516129032258	0,008064516129032258	0,008064516129032258	0,330645161290322565	0,008064516129032258	0,008064516129032258	0,008064516129032258	0,169354838709677435	0,008064516129032258	0,008064516129032258	0,008064516129032258	0,008064516129032258	0,008064516129032258	0,008064516129032258	0,008064516129032258	0,169354838709677435	0,008064516129032258	0,008064516129032258
K032018_Transcript.docx_65	0,011904761904761904	0,011904761904761904	0,011904761904761904	0,011904761904761904	0,011904761904761904	0,011904761904761904	0,011904761904761904	0,011904761904761904	0,011904761904761904	0,726190476190476164	0,011904761904761904	0,011904761904761904	0,011904761904761904	0,011904761904761904	0,011904761904761904	0,011904761904761904	0,011904761904761904	0,011904761904761904	0,011904761904761904	0,011904761904761904	0,011904761904761904	0,011904761904761904	0,011904761904761904	0,011904761904761904
K032018_Transcript.docx_66	0,001082251082251082	0,044372294372294376	0,001082251082251082	0,001082251082251082	0,001082251082251082	0,780303030303030276	0,001082251082251082	0,001082251082251082	0,001082251082251082	0,001082251082251082	0,001082251082251082	0,001082251082251082	0,001082251082251082	0,001082251082251082	0,152597402597402620	0,001082251082251082	0,001082251082251082	0,001082251082251082	0,001082251082251082	0,001082251082251082	0,001082251082251082	0,001082251082251082	0,001082251082251082	0,001082251082251082
K032018_Transcript.docx_67	0,004098360655737705	0,004098360655737705	0,004098360655737705	0,004098360655737705	0,004098360655737705	0,086065573770491802	0,004098360655737705	0,004098360655737705	0,004098360655737705	0,004098360655737705	0,004098360655737705	0,004098360655737705	0,004098360655737705	0,004098360655737705	0,004098360655737705	0,004098360655737705	0,004098360655737705	0,004098360655737705	0,004098360655737705	0,004098360655737705	0,004098360655737705	0,004098360655737705	0,004098360655737705	0,823770491803278659
K032018_Transcript.docx_68	0,002252252252252252	0,047297297297297300	0,002252252252252252	0,002252252252252252	0,903153153153153254	0,002252252252252252	0,002252252252252252	0,002252252252252252	0,002252252252252252	0,002252252252252252	0,002252252252252252	0,002252252252252252	0,002252252252252252	0,002252252252252252	0,002252252252252252	0,002252252252252252	0,002252252252252252	0,002252252252252252	0,002252252252252252	0,002252252252252252	0,002252252252252252	0,002252252252252252	0,002252252252252252	0,002252252252252252
K032018_Transcript.docx_69	0,004098360655737705	0,004098360655737705	0,004098360655737705	0,004098360655737705	0,249999999999999972	0,004098360655737705	0,004098360655737705	0,004098360655737705	0,004098360655737705	0,004098360655737705	0,004098360655737705	0,004098360655737705	0,004098360655737705	0,004098360655737705	0,004098360655737705	0,659836065573770503	0,004098360655737705	0,004098360655737705	0,004098360655737705	0,004098360655737705	0,004098360655737705	0,004098360655737705	0,004098360655737705	0,004098360655737705
K032018_Transcript.docx_70	0,002475247524752475	0,200495049504950507	0,002475247524752475	0,002475247524752475	0,002475247524752475	0,002475247524752475	0,002475247524752475	0,002475247524752475	0,002475247524752475	0,002475247524752475	0,002475247524752475	0,150990099009900985	0,002475247524752475	0,002475247524752475	0,002475247524752475	0,398514851485148591	0,002475247524752475	0,002475247524752475	0,200495049504950507	0,002475247524752475	0,002475247524752475	0,002475247524752475	0,002475247524752475	0,002475247524752475
K032018_Transcript.docx_72	0,011904761904761904	0,011904761904761904	0,011904761904761904	0,011904761904761904	0,011904761904761904	0,011904761904761904	0,011904761904761904	0,726190476190476164	0,011904761904761904	0,011904761904761904	0,011904761904761904	0,011904761904761904	0,011904761904761904	0,011904761904761904	0,011904761904761904	0,011904761904761904	0,011904761904761904	0,011904761904761904	0,011904761904761904	0,011904761904761904	0,011904761904761904	0,011904761904761904	0,011904761904761904	0,011904761904761904
K032018_Transcript.docx_73	0,002747252747252747	0,002747252747252747	0,002747252747252747	0,002747252747252747	0,002747252747252747	0,002747252747252747	0,002747252747252747	0,002747252747252747	0,002747252747252747	0,112637362637362626	0,002747252747252747	0,277472527472527486	0,002747252747252747	0,002747252747252747	0,552197802197802234	0,002747252747252747	0,002747252747252747	0,002747252747252747	0,002747252747252747	0,002747252747252747	0,002747252747252747	0,002747252747252747	0,002747252747252747	0,002747252747252747
K032018_Transcript.docx_74	0,002747252747252747	0,002747252747252747	0,002747252747252747	0,002747252747252747	0,002747252747252747	0,002747252747252747	0,002747252747252747	0,002747252747252747	0,002747252747252747	0,002747252747252747	0,002747252747252747	0,936813186813186927	0,002747252747252747	0,002747252747252747	0,002747252747252747	0,002747252747252747	0,002747252747252747	0,002747252747252747	0,002747252747252747	0,002747252747252747	0,002747252747252747	0,002747252747252747	0,002747252747252747	0,002747252747252747
K032018_Transcript.docx_75	0,002747252747252747	0,002747252747252747	0,057692307692307696	0,057692307692307696	0,002747252747252747	0,002747252747252747	0,002747252747252747	0,002747252747252747	0,002747252747252747	0,167582417582417570	0,002747252747252747	0,662087912087912178	0,002747252747252747	0,002747252747252747	0,002747252747252747	0,002747252747252747	0,002747252747252747	0,002747252747252747	0,002747252747252747	0,002747252747252747	0,002747252747252747	0,002747252747252747	0,002747252747252747	0,002747252747252747
K032018_Transcript.docx_77	0,002747252747252747	0,002747252747252747	0,002747252747252747	0,002747252747252747	0,002747252747252747	0,002747252747252747	0,002747252747252747	0,002747252747252747	0,002747252747252747	0,002747252747252747	0,002747252747252747	0,936813186813186927	0,002747252747252747	0,002747252747252747	0,002747252747252747	0,002747252747252747	0,002747252747252747	0,002747252747252747	0,002747252747252747	0,002747252747252747	0,002747252747252747	0,002747252747252747	0,002747252747252747	0,002747252747252747
K032018_Transcript.docx_78	0,003521126760563380	0,003521126760563380	0,003521126760563380	0,073943661971830985	0,003521126760563380	0,003521126760563380	0,003521126760563380	0,003521126760563380	0,003521126760563380	0,003521126760563380	0,003521126760563380	0,848591549295774628	0,003521126760563380	0,003521126760563380	0,003521126760563380	0,003521126760563380	0,003521126760563380	0,003521126760563380	0,003521126760563380	0,003521126760563380	0,003521126760563380	0,003521126760563380	0,003521126760563380	0,003521126760563380
K032018_Transcript.docx_79	0,004098360655737705	0,086065573770491816	0,004098360655737705	0,004098360655737705	0,250000000000000000	0,004098360655737705	0,004098360655737705	0,004098360655737705	0,004098360655737705	0,004098360655737705	0,004098360655737705	0,004098360655737705	0,004098360655737705	0,004098360655737705	0,004098360655737705	0,004098360655737705	0,577868852459016424	0,004098360655737705	0,004098360655737705	0,004098360655737705	0,004098360655737705	0,004098360655737705	0,004098360655737705	0,004098360655737705
K032018_Transcript.docx_8	0,004098360655737705	0,004098360655737705	0,004098360655737705	0,004098360655737705	0,004098360655737705	0,004098360655737705	0,004098360655737705	0,168032786885245866	0,004098360655737705	0,004098360655737705	0,004098360655737705	0,004098360655737705	0,004098360655737705	0,004098360655737705	0,741803278688524581	0,004098360655737705	0,004098360655737705	0,004098360655737705	0,004098360655737705	0,004098360655737705	0,004098360655737705	0,004098360655737705	0,004098360655737705	0,004098360655737705
K032018_Transcript.docx_80	0,004098360655737705	0,004098360655737705	0,004098360655737705	0,086065573770491816	0,168032786885245894	0,004098360655737705	0,004098360655737705	0,004098360655737705	0,004098360655737705	0,004098360655737705	0,004098360655737705	0,004098360655737705	0,004098360655737705	0,004098360655737705	0,004098360655737705	0,004098360655737705	0,004098360655737705	0,004098360655737705	0,004098360655737705	0,004098360655737705	0,495901639344262291	0,004098360655737705	0,004098360655737705	0,168032786885245894
K032018_Transcript.docx_81	0,006097560975609757	0,006097560975609757	0,006097560975609757	0,006097560975609757	0,006097560975609757	0,006097560975609757	0,006097560975609757	0,006097560975609757	0,006097560975609757	0,006097560975609757	0,006097560975609757	0,006097560975609757	0,006097560975609757	0,006097560975609757	0,006097560975609757	0,006097560975609757	0,006097560975609757	0,006097560975609757	0,006097560975609757	0,006097560975609757	0,859756097560975707	0,006097560975609757	0,006097560975609757	0,006097560975609757
K032018_Transcript.docx_82	0,002747252747252747	0,002747252747252747	0,002747252747252747	0,002747252747252747	0,002747252747252747	0,002747252747252747	0,222527472527472514	0,002747252747252747	0,112637362637362626	0,002747252747252747	0,057692307692307696	0,002747252747252747	0,002747252747252747	0,002747252747252747	0,222527472527472514	0,002747252747252747	0,002747252747252747	0,002747252747252747	0,332417582417582402	0,002747252747252747	0,002747252747252747	0,002747252747252747	0,002747252747252747	0,002747252747252747
K032018_Transcript.docx_83	0,001773049645390071	0,072695035460992902	0,037234042553191495	0,001773049645390071	0,001773049645390071	0,001773049645390071	0,001773049645390071	0,001773049645390071	0,001773049645390071	0,001773049645390071	0,001773049645390071	0,001773049645390071	0,001773049645390071	0,001773049645390071	0,072695035460992902	0,001773049645390071	0,001773049645390071	0,001773049645390071	0,001773049645390071	0,143617021276595730	0,037234042553191495	0,037234042553191495	0,569148936170212782	0,001773049645390071
K032018_Transcript.docx_84	0,022727272727272728	0,022727272727272728	0,022727272727272728	0,022727272727272728	0,477272727272727237	0,022727272727272728	0,022727272727272728	0,022727272727272728	0,022727272727272728	0,022727272727272728	0,022727272727272728	0,022727272727272728	0,022727272727272728	0,022727272727272728	0,022727272727272728	0,022727272727272728	0,022727272727272728	0,022727272727272728	0,022727272727272728	0,022727272727272728	0,022727272727272728	0,022727272727272728	0,022727272727272728	0,022727272727272728
K032018_Transcript.docx_85	0,355633802816901434	0,003521126760563381	0,003521126760563381	0,003521126760563381	0,214788732394366189	0,003521126760563381	0,003521126760563381	0,003521126760563381	0,003521126760563381	0,003521126760563381	0,003521126760563381	0,003521126760563381	0,003521126760563381	0,355633802816901434	0,003521126760563381	0,003521126760563381	0,003521126760563381	0,003521126760563381	0,003521126760563381	0,003521126760563381	0,003521126760563381	0,003521126760563381	0,003521126760563381	0,003521126760563381
K032018_Transcript.docx_86	0,011904761904761904	0,011904761904761904	0,011904761904761904	0,011904761904761904	0,011904761904761904	0,011904761904761904	0,011904761904761904	0,011904761904761904	0,011904761904761904	0,011904761904761904	0,011904761904761904	0,011904761904761904	0,011904761904761904	0,011904761904761904	0,726190476190476164	0,011904761904761904	0,011904761904761904	0,011904761904761904	0,011904761904761904	0,011904761904761904	0,011904761904761904	0,011904761904761904	0,011904761904761904	0,011904761904761904
K032018_Transcript.docx_87	0,001243781094527363	0,200248756218905477	0,001243781094527363	0,100746268656716403	0,001243781094527363	0,001243781094527363	0,001243781094527363	0,125621890547263665	0,050995024875621880	0,001243781094527363	0,001243781094527363	0,001243781094527363	0,001243781094527363	0,026119402985074626	0,449004975124378092	0,001243781094527363	0,001243781094527363	0,001243781094527363	0,001243781094527363	0,001243781094527363	0,001243781094527363	0,001243781094527363	0,001243781094527363	0,026119402985074626
K032018_Transcript.docx_88	0,003521126760563381	0,073943661971830998	0,003521126760563381	0,003521126760563381	0,003521126760563381	0,003521126760563381	0,003521126760563381	0,003521126760563381	0,003521126760563381	0,285211267605633811	0,003521126760563381	0,285211267605633811	0,003521126760563381	0,003521126760563381	0,003521126760563381	0,003521126760563381	0,003521126760563381	0,003521126760563381	0,073943661971830998	0,073943661971830998	0,003521126760563381	0,144366197183098594	0,003521126760563381	0,003521126760563381
K032018_Transcript.docx_9	0,002747252747252747	0,002747252747252747	0,002747252747252747	0,002747252747252747	0,002747252747252747	0,002747252747252747	0,002747252747252747	0,002747252747252747	0,002747252747252747	0,002747252747252747	0,002747252747252747	0,002747252747252747	0,002747252747252747	0,002747252747252747	0,002747252747252747	0,002747252747252747	0,002747252747252747	0,002747252747252747	0,057692307692307689	0,002747252747252747	0,442307692307692291	0,002747252747252747	0,442307692307692291	0,002747252747252747
K032018_Transcript.docx_92	0,008064516129032258	0,008064516129032258	0,008064516129032258	0,008064516129032258	0,008064516129032258	0,008064516129032258	0,008064516129032258	0,008064516129032258	0,008064516129032258	0,008064516129032258	0,008064516129032258	0,008064516129032258	0,008064516129032258	0,008064516129032258	0,008064516129032258	0,008064516129032258	0,008064516129032258	0,008064516129032258	0,008064516129032258	0,008064516129032258	0,008064516129032258	0,008064516129032258	0,008064516129032258	0,814516129032258007
K032018_Transcript.docx_93	0,022727272727272728	0,022727272727272728	0,477272727272727237	0,022727272727272728	0,022727272727272728	0,022727272727272728	0,022727272727272728	0,022727272727272728	0,022727272727272728	0,022727272727272728	0,022727272727272728	0,022727272727272728	0,022727272727272728	0,022727272727272728	0,022727272727272728	0,022727272727272728	0,022727272727272728	0,022727272727272728	0,022727272727272728	0,022727272727272728	0,022727272727272728	0,022727272727272728	0,022727272727272728	0,022727272727272728
K032018_Transcript.docx_94	0,011904761904761904	0,011904761904761904	0,011904761904761904	0,011904761904761904	0,011904761904761904	0,011904761904761904	0,011904761904761904	0,011904761904761904	0,250000000000000000	0,011904761904761904	0,011904761904761904	0,250000000000000000	0,011904761904761904	0,011904761904761904	0,011904761904761904	0,011904761904761904	0,011904761904761904	0,011904761904761904	0,011904761904761904	0,250000000000000000	0,011904761904761904	0,011904761904761904	0,011904761904761904	0,011904761904761904
K032018_Transcript.docx_96	0,008064516129032258	0,008064516129032258	0,008064516129032258	0,008064516129032258	0,008064516129032258	0,008064516129032258	0,008064516129032258	0,008064516129032258	0,008064516129032258	0,008064516129032258	0,169354838709677435	0,008064516129032258	0,008064516129032258	0,008064516129032258	0,008064516129032258	0,653225806451612878	0,008064516129032258	0,008064516129032258	0,008064516129032258	0,008064516129032258	0,008064516129032258	0,008064516129032258	0,008064516129032258	0,008064516129032258
K032018_Transcript.docx_97	0,002475247524752475	0,002475247524752475	0,002475247524752475	0,002475247524752475	0,002475247524752475	0,002475247524752475	0,002475247524752475	0,101485148514851478	0,002475247524752475	0,051980198019801985	0,002475247524752475	0,002475247524752475	0,002475247524752475	0,002475247524752475	0,002475247524752475	0,002475247524752475	0,002475247524752475	0,002475247524752475	0,002475247524752475	0,002475247524752475	0,002475247524752475	0,002475247524752475	0,002475247524752475	0,794554455445544594
K032018_Transcript.docx_98	0,002252252252252252	0,002252252252252252	0,002252252252252252	0,002252252252252252	0,047297297297297300	0,002252252252252252	0,002252252252252252	0,002252252252252252	0,002252252252252252	0,002252252252252252	0,002252252252252252	0,002252252252252252	0,002252252252252252	0,002252252252252252	0,002252252252252252	0,002252252252252252	0,002252252252252252	0,002252252252252252	0,002252252252252252	0,002252252252252252	0,002252252252252252	0,002252252252252252	0,002252252252252252	0,903153153153153254
K032018_Transcript.docx_99	0,000803858520900322	0,000803858520900322	0,000803858520900322	0,177652733118971062	0,000803858520900322	0,145498392282958217	0,032958199356913180	0,000803858520900322	0,000803858520900322	0,000803858520900322	0,000803858520900322	0,000803858520900322	0,000803858520900322	0,000803858520900322	0,258038585209003191	0,049035369774919610	0,000803858520900322	0,000803858520900322	0,000803858520900322	0,000803858520900322	0,000803858520900322	0,000803858520900322	0,322347266881028938	0,000803858520900322
K042018_Transcript.docx_1	0,006097560975609757	0,006097560975609757	0,006097560975609757	0,006097560975609757	0,006097560975609757	0,006097560975609757	0,006097560975609757	0,615853658536585358	0,006097560975609757	0,006097560975609757	0,006097560975609757	0,006097560975609757	0,006097560975609757	0,250000000000000000	0,006097560975609757	0,006097560975609757	0,006097560975609757	0,006097560975609757	0,006097560975609757	0,006097560975609757	0,006097560975609757	0,006097560975609757	0,006097560975609757	0,006097560975609757
K042018_Transcript.docx_100	0,006097560975609757	0,006097560975609757	0,006097560975609757	0,128048780487804881	0,006097560975609757	0,006097560975609757	0,006097560975609757	0,006097560975609757	0,006097560975609757	0,006097560975609757	0,006097560975609757	0,006097560975609757	0,250000000000000000	0,006097560975609757	0,006097560975609757	0,006097560975609757	0,006097560975609757	0,493902439024390238	0,006097560975609757	0,006097560975609757	0,006097560975609757	0,006097560975609757	0,006097560975609757	0,006097560975609757
K042018_Transcript.docx_101	0,001243781094527363	0,050995024875621880	0,001243781094527363	0,001243781094527363	0,001243781094527363	0,001243781094527363	0,424129353233830830	0,001243781094527363	0,001243781094527363	0,001243781094527363	0,050995024875621880	0,001243781094527363	0,001243781094527363	0,001243781094527363	0,001243781094527363	0,001243781094527363	0,001243781094527363	0,125621890547263665	0,001243781094527363	0,001243781094527363	0,026119402985074626	0,001243781094527363	0,299751243781094523	0,001243781094527363
K042018_Transcript.docx_103	0,000996015936254980	0,000996015936254980	0,000996015936254980	0,000996015936254980	0,000996015936254980	0,000996015936254980	0,000996015936254980	0,000996015936254980	0,000996015936254980	0,000996015936254980	0,000996015936254980	0,000996015936254980	0,000996015936254980	0,000996015936254980	0,000996015936254980	0,279880478087649376	0,000996015936254980	0,000996015936254980	0,299800796812749015	0,000996015936254980	0,000996015936254980	0,399402390438246990	0,000996015936254980	0,000996015936254980
K042018_Transcript.docx_104	0,022727272727272728	0,022727272727272728	0,022727272727272728	0,022727272727272728	0,022727272727272728	0,022727272727272728	0,022727272727272728	0,022727272727272728	0,022727272727272728	0,022727272727272728	0,022727272727272728	0,022727272727272728	0,022727272727272728	0,022727272727272728	0,022727272727272728	0,022727272727272728	0,022727272727272728	0,022727272727272728	0,022727272727272728	0,022727272727272728	0,022727272727272728	0,477272727272727237	0,022727272727272728	0,022727272727272728
K042018_Transcript.docx_105	0,006097560975609757	0,006097560975609757	0,006097560975609757	0,006097560975609757	0,006097560975609757	0,006097560975609757	0,006097560975609757	0,493902439024390238	0,371951219512195119	0,006097560975609757	0,006097560975609757	0,006097560975609757	0,006097560975609757	0,006097560975609757	0,006097560975609757	0,006097560975609757	0,006097560975609757	0,006097560975609757	0,006097560975609757	0,006097560975609757	0,006097560975609757	0,006097560975609757	0,006097560975609757	0,006097560975609757
K042018_Transcript.docx_106	0,008064516129032258	0,008064516129032258	0,008064516129032258	0,008064516129032258	0,008064516129032258	0,008064516129032258	0,008064516129032258	0,008064516129032258	0,008064516129032258	0,008064516129032258	0,008064516129032258	0,008064516129032258	0,008064516129032258	0,008064516129032258	0,008064516129032258	0,008064516129032258	0,814516129032258007	0,008064516129032258	0,008064516129032258	0,008064516129032258	0,008064516129032258	0,008064516129032258	0,008064516129032258	0,008064516129032258
K042018_Transcript.docx_11	0,008064516129032258	0,008064516129032258	0,008064516129032258	0,814516129032258007	0,008064516129032258	0,008064516129032258	0,008064516129032258	0,008064516129032258	0,008064516129032258	0,008064516129032258	0,008064516129032258	0,008064516129032258	0,008064516129032258	0,008064516129032258	0,008064516129032258	0,008064516129032258	0,008064516129032258	0,008064516129032258	0,008064516129032258	0,008064516129032258	0,008064516129032258	0,008064516129032258	0,008064516129032258	0,008064516129032258
K042018_Transcript.docx_12	0,008064516129032260	0,008064516129032260	0,008064516129032260	0,008064516129032260	0,008064516129032260	0,008064516129032260	0,008064516129032260	0,330645161290322565	0,008064516129032260	0,008064516129032260	0,008064516129032260	0,008064516129032260	0,008064516129032260	0,008064516129032260	0,008064516129032260	0,008064516129032260	0,008064516129032260	0,008064516129032260	0,008064516129032260	0,008064516129032260	0,491935483870967749	0,008064516129032260	0,008064516129032260	0,008064516129032260
K042018_Transcript.docx_14	0,000803858520900322	0,000803858520900322	0,000803858520900322	0,000803858520900322	0,000803858520900322	0,000803858520900322	0,000803858520900322	0,000803858520900322	0,000803858520900322	0,000803858520900322	0,000803858520900322	0,000803858520900322	0,000803858520900322	0,000803858520900322	0,000803858520900322	0,000803858520900322	0,000803858520900322	0,981511254019292623	0,000803858520900322	0,000803858520900322	0,000803858520900322	0,000803858520900322	0,000803858520900322	0,000803858520900322
K042018_Transcript.docx_15	0,001908396946564886	0,001908396946564886	0,001908396946564886	0,001908396946564886	0,001908396946564886	0,001908396946564886	0,001908396946564886	0,001908396946564886	0,078244274809160297	0,001908396946564886	0,001908396946564886	0,001908396946564886	0,001908396946564886	0,001908396946564886	0,001908396946564886	0,841603053435114545	0,001908396946564886	0,001908396946564886	0,001908396946564886	0,040076335877862600	0,001908396946564886	0,001908396946564886	0,001908396946564886	0,001908396946564886
K042018_Transcript.docx_16	0,001082251082251082	0,001082251082251082	0,325757575757575746	0,001082251082251082	0,001082251082251082	0,001082251082251082	0,001082251082251082	0,001082251082251082	0,001082251082251082	0,433982683982683970	0,001082251082251082	0,001082251082251082	0,109307359307359298	0,001082251082251082	0,001082251082251082	0,001082251082251082	0,087662337662337650	0,001082251082251082	0,001082251082251082	0,001082251082251082	0,001082251082251082	0,001082251082251082	0,001082251082251082	0,022727272727272728
K042018_Transcript.docx_17	0,349502487562189046	0,001243781094527363	0,001243781094527363	0,001243781094527363	0,100746268656716403	0,001243781094527363	0,001243781094527363	0,050995024875621880	0,001243781094527363	0,001243781094527363	0,001243781094527363	0,001243781094527363	0,001243781094527363	0,001243781094527363	0,001243781094527363	0,001243781094527363	0,001243781094527363	0,001243781094527363	0,001243781094527363	0,001243781094527363	0,001243781094527363	0,473880597014925353	0,001243781094527363	0,001243781094527363
K042018_Transcript.docx_18	0,620370370370370461	0,003086419753086420	0,003086419753086420	0,003086419753086420	0,003086419753086420	0,003086419753086420	0,003086419753086420	0,003086419753086420	0,003086419753086420	0,003086419753086420	0,003086419753086420	0,003086419753086420	0,064814814814814825	0,003086419753086420	0,003086419753086420	0,003086419753086420	0,003086419753086420	0,003086419753086420	0,064814814814814825	0,003086419753086420	0,003086419753086420	0,003086419753086420	0,003086419753086420	0,188271604938271608
K042018_Transcript.docx_19	0,001552795031055901	0,001552795031055901	0,001552795031055901	0,187888198757763941	0,001552795031055901	0,001552795031055901	0,001552795031055901	0,715838509316770177	0,001552795031055901	0,001552795031055901	0,001552795031055901	0,001552795031055901	0,001552795031055901	0,001552795031055901	0,001552795031055901	0,001552795031055901	0,001552795031055901	0,001552795031055901	0,001552795031055901	0,063664596273291921	0,001552795031055901	0,001552795031055901	0,001552795031055901	0,001552795031055901
K042018_Transcript.docx_2	0,001908396946564886	0,001908396946564886	0,078244274809160297	0,001908396946564886	0,001908396946564886	0,001908396946564886	0,001908396946564886	0,612595419847328237	0,001908396946564886	0,001908396946564886	0,001908396946564886	0,001908396946564886	0,001908396946564886	0,116412213740458015	0,001908396946564886	0,001908396946564886	0,001908396946564886	0,154580152671755733	0,001908396946564886	0,001908396946564886	0,001908396946564886	0,001908396946564886	0,001908396946564886	0,001908396946564886
K042018_Transcript.docx_20	0,003086419753086420	0,003086419753086420	0,003086419753086420	0,003086419753086420	0,003086419753086420	0,003086419753086420	0,250000000000000000	0,682098765432098797	0,003086419753086420	0,003086419753086420	0,003086419753086420	0,003086419753086420	0,003086419753086420	0,003086419753086420	0,003086419753086420	0,003086419753086420	0,003086419753086420	0,003086419753086420	0,003086419753086420	0,003086419753086420	0,003086419753086420	0,003086419753086420	0,003086419753086420	0,003086419753086420
K042018_Transcript.docx_21	0,006097560975609757	0,006097560975609757	0,006097560975609757	0,493902439024390238	0,006097560975609757	0,006097560975609757	0,006097560975609757	0,006097560975609757	0,006097560975609757	0,006097560975609757	0,006097560975609757	0,006097560975609757	0,371951219512195119	0,006097560975609757	0,006097560975609757	0,006097560975609757	0,006097560975609757	0,006097560975609757	0,006097560975609757	0,006097560975609757	0,006097560975609757	0,006097560975609757	0,006097560975609757	0,006097560975609757
K042018_Transcript.docx_22	0,006097560975609757	0,006097560975609757	0,859756097560975707	0,006097560975609757	0,006097560975609757	0,006097560975609757	0,006097560975609757	0,006097560975609757	0,006097560975609757	0,006097560975609757	0,006097560975609757	0,006097560975609757	0,006097560975609757	0,006097560975609757	0,006097560975609757	0,006097560975609757	0,006097560975609757	0,006097560975609757	0,006097560975609757	0,006097560975609757	0,006097560975609757	0,006097560975609757	0,006097560975609757	0,006097560975609757
K042018_Transcript.docx_23	0,002252252252252252	0,002252252252252252	0,092342342342342343	0,002252252252252252	0,272522522522522515	0,002252252252252252	0,002252252252252252	0,002252252252252252	0,002252252252252252	0,002252252252252252	0,002252252252252252	0,002252252252252252	0,092342342342342343	0,002252252252252252	0,272522522522522515	0,002252252252252252	0,002252252252252252	0,002252252252252252	0,002252252252252252	0,002252252252252252	0,002252252252252252	0,227477477477477485	0,002252252252252252	0,002252252252252252
K042018_Transcript.docx_24	0,006097560975609757	0,006097560975609757	0,006097560975609757	0,737804878048780477	0,006097560975609757	0,006097560975609757	0,006097560975609757	0,006097560975609757	0,006097560975609757	0,006097560975609757	0,006097560975609757	0,006097560975609757	0,006097560975609757	0,006097560975609757	0,006097560975609757	0,006097560975609757	0,128048780487804881	0,006097560975609757	0,006097560975609757	0,006097560975609757	0,006097560975609757	0,006097560975609757	0,006097560975609757	0,006097560975609757
K042018_Transcript.docx_25	0,001037344398340249	0,001037344398340249	0,001037344398340249	0,001037344398340249	0,353734439834024916	0,001037344398340249	0,021784232365145227	0,001037344398340249	0,001037344398340249	0,001037344398340249	0,001037344398340249	0,436721991701244816	0,001037344398340249	0,001037344398340249	0,001037344398340249	0,001037344398340249	0,001037344398340249	0,167012448132780100	0,001037344398340249	0,001037344398340249	0,001037344398340249	0,001037344398340249	0,001037344398340249	0,001037344398340249
K042018_Transcript.docx_27	0,006097560975609757	0,006097560975609757	0,006097560975609757	0,006097560975609757	0,006097560975609757	0,006097560975609757	0,006097560975609757	0,859756097560975707	0,006097560975609757	0,006097560975609757	0,006097560975609757	0,006097560975609757	0,006097560975609757	0,006097560975609757	0,006097560975609757	0,006097560975609757	0,006097560975609757	0,006097560975609757	0,006097560975609757	0,006097560975609757	0,006097560975609757	0,006097560975609757	0,006097560975609757	0,006097560975609757
K042018_Transcript.docx_28	0,003086419753086420	0,003086419753086420	0,003086419753086420	0,188271604938271608	0,188271604938271608	0,003086419753086420	0,003086419753086420	0,003086419753086420	0,003086419753086420	0,003086419753086420	0,003086419753086420	0,496913580246913622	0,003086419753086420	0,003086419753086420	0,003086419753086420	0,064814814814814825	0,003086419753086420	0,003086419753086420	0,003086419753086420	0,003086419753086420	0,003086419753086420	0,003086419753086420	0,003086419753086420	0,003086419753086420
K042018_Transcript.docx_3	0,001461988304093567	0,001461988304093567	0,001461988304093567	0,001461988304093567	0,001461988304093567	0,001461988304093567	0,001461988304093567	0,030701754385964911	0,001461988304093567	0,001461988304093567	0,001461988304093567	0,264619883040935644	0,001461988304093567	0,001461988304093567	0,001461988304093567	0,001461988304093567	0,001461988304093567	0,615497076023391765	0,001461988304093567	0,001461988304093567	0,059941520467836247	0,001461988304093567	0,001461988304093567	0,001461988304093567
K042018_Transcript.docx_30	0,002747252747252747	0,002747252747252747	0,002747252747252747	0,002747252747252747	0,002747252747252747	0,002747252747252747	0,002747252747252747	0,002747252747252747	0,277472527472527486	0,002747252747252747	0,002747252747252747	0,497252747252747318	0,057692307692307696	0,112637362637362626	0,002747252747252747	0,002747252747252747	0,002747252747252747	0,002747252747252747	0,002747252747252747	0,002747252747252747	0,002747252747252747	0,002747252747252747	0,002747252747252747	0,002747252747252747
K042018_Transcript.docx_31	0,011904761904761904	0,011904761904761904	0,011904761904761904	0,011904761904761904	0,011904761904761904	0,011904761904761904	0,011904761904761904	0,011904761904761904	0,011904761904761904	0,011904761904761904	0,011904761904761904	0,011904761904761904	0,011904761904761904	0,011904761904761904	0,011904761904761904	0,011904761904761904	0,011904761904761904	0,726190476190476164	0,011904761904761904	0,011904761904761904	0,011904761904761904	0,011904761904761904	0,011904761904761904	0,011904761904761904
K042018_Transcript.docx_32	0,011904761904761904	0,011904761904761904	0,011904761904761904	0,011904761904761904	0,011904761904761904	0,011904761904761904	0,011904761904761904	0,011904761904761904	0,011904761904761904	0,011904761904761904	0,011904761904761904	0,011904761904761904	0,011904761904761904	0,011904761904761904	0,011904761904761904	0,011904761904761904	0,011904761904761904	0,011904761904761904	0,726190476190476164	0,011904761904761904	0,011904761904761904	0,011904761904761904	0,011904761904761904	0,011904761904761904
K042018_Transcript.docx_33	0,168032786885245866	0,004098360655737705	0,004098360655737705	0,004098360655737705	0,004098360655737705	0,004098360655737705	0,004098360655737705	0,004098360655737705	0,004098360655737705	0,004098360655737705	0,004098360655737705	0,004098360655737705	0,004098360655737705	0,004098360655737705	0,004098360655737705	0,086065573770491802	0,004098360655737705	0,004098360655737705	0,659836065573770503	0,004098360655737705	0,004098360655737705	0,004098360655737705	0,004098360655737705	0,004098360655737705
K042018_Transcript.docx_34	0,001381215469613260	0,001381215469613260	0,001381215469613260	0,001381215469613260	0,001381215469613260	0,001381215469613260	0,001381215469613260	0,001381215469613260	0,526243093922651894	0,001381215469613260	0,001381215469613260	0,001381215469613260	0,001381215469613260	0,001381215469613260	0,001381215469613260	0,001381215469613260	0,001381215469613260	0,001381215469613260	0,443370165745856359	0,001381215469613260	0,001381215469613260	0,001381215469613260	0,001381215469613260	0,001381215469613260
K042018_Transcript.docx_35	0,000922509225092251	0,000922509225092251	0,000922509225092251	0,000922509225092251	0,000922509225092251	0,000922509225092251	0,000922509225092251	0,000922509225092251	0,130073800738007395	0,000922509225092251	0,000922509225092251	0,000922509225092251	0,000922509225092251	0,000922509225092251	0,000922509225092251	0,000922509225092251	0,831180811808118092	0,000922509225092251	0,000922509225092251	0,000922509225092251	0,000922509225092251	0,019372693726937271	0,000922509225092251	0,000922509225092251
K042018_Transcript.docx_38	0,002475247524752475	0,002475247524752475	0,002475247524752475	0,002475247524752475	0,002475247524752475	0,002475247524752475	0,002475247524752475	0,002475247524752475	0,002475247524752475	0,002475247524752475	0,002475247524752475	0,943069306930693130	0,002475247524752475	0,002475247524752475	0,002475247524752475	0,002475247524752475	0,002475247524752475	0,002475247524752475	0,002475247524752475	0,002475247524752475	0,002475247524752475	0,002475247524752475	0,002475247524752475	0,002475247524752475
K042018_Transcript.docx_39	0,004098360655737705	0,086065573770491816	0,004098360655737705	0,004098360655737705	0,331967213114754078	0,004098360655737705	0,004098360655737705	0,004098360655737705	0,004098360655737705	0,004098360655737705	0,004098360655737705	0,495901639344262291	0,004098360655737705	0,004098360655737705	0,004098360655737705	0,004098360655737705	0,004098360655737705	0,004098360655737705	0,004098360655737705	0,004098360655737705	0,004098360655737705	0,004098360655737705	0,004098360655737705	0,004098360655737705
K042018_Transcript.docx_4	0,000957854406130268	0,000957854406130268	0,000957854406130268	0,000957854406130268	0,000957854406130268	0,135057471264367818	0,000957854406130268	0,000957854406130268	0,000957854406130268	0,000957854406130268	0,000957854406130268	0,000957854406130268	0,000957854406130268	0,000957854406130268	0,000957854406130268	0,000957854406130268	0,000957854406130268	0,192528735632183950	0,000957854406130268	0,000957854406130268	0,000957854406130268	0,000957854406130268	0,652298850574712596	0,000957854406130268
K042018_Transcript.docx_40	0,000996015936254980	0,000996015936254980	0,000996015936254980	0,558764940239043773	0,000996015936254980	0,000996015936254980	0,000996015936254980	0,000996015936254980	0,040836653386454175	0,000996015936254980	0,000996015936254980	0,000996015936254980	0,000996015936254980	0,020916334661354580	0,000996015936254980	0,319721115537848599	0,000996015936254980	0,000996015936254980	0,000996015936254980	0,000996015936254980	0,040836653386454175	0,000996015936254980	0,000996015936254980	0,000996015936254980
K042018_Transcript.docx_41	0,000778816199376947	0,000778816199376947	0,000778816199376947	0,000778816199376947	0,000778816199376947	0,000778816199376947	0,000778816199376947	0,000778816199376947	0,000778816199376947	0,000778816199376947	0,000778816199376947	0,000778816199376947	0,748442367601246050	0,000778816199376947	0,000778816199376947	0,000778816199376947	0,000778816199376947	0,000778816199376947	0,156542056074766373	0,000778816199376947	0,000778816199376947	0,000778816199376947	0,000778816199376947	0,078660436137071646
K042018_Transcript.docx_42	0,001773049645390071	0,001773049645390071	0,001773049645390071	0,001773049645390071	0,001773049645390071	0,001773049645390071	0,001773049645390071	0,001773049645390071	0,001773049645390071	0,001773049645390071	0,001773049645390071	0,001773049645390071	0,001773049645390071	0,001773049645390071	0,001773049645390071	0,001773049645390071	0,001773049645390071	0,710992907801418439	0,001773049645390071	0,001773049645390071	0,179078014184397172	0,072695035460992902	0,001773049645390071	0,001773049645390071
K042018_Transcript.docx_44	0,000733137829912023	0,000733137829912023	0,162023460410557180	0,000733137829912023	0,103372434017595299	0,000733137829912023	0,000733137829912023	0,000733137829912023	0,000733137829912023	0,000733137829912023	0,000733137829912023	0,000733137829912023	0,000733137829912023	0,000733137829912023	0,000733137829912023	0,000733137829912023	0,132697947214076239	0,044721407624633426	0,543255131964809346	0,000733137829912023	0,000733137829912023	0,000733137829912023	0,000733137829912023	0,000733137829912023
K042018_Transcript.docx_46	0,002747252747252747	0,002747252747252747	0,002747252747252747	0,112637362637362626	0,112637362637362626	0,002747252747252747	0,002747252747252747	0,002747252747252747	0,387362637362637374	0,002747252747252747	0,002747252747252747	0,002747252747252747	0,002747252747252747	0,002747252747252747	0,002747252747252747	0,112637362637362626	0,002747252747252747	0,222527472527472514	0,002747252747252747	0,002747252747252747	0,002747252747252747	0,002747252747252747	0,002747252747252747	0,002747252747252747
K042018_Transcript.docx_47	0,000889679715302491	0,018683274021352315	0,000889679715302491	0,000889679715302491	0,000889679715302491	0,089857651245551604	0,000889679715302491	0,125444839857651258	0,000889679715302491	0,072064056939501783	0,000889679715302491	0,000889679715302491	0,000889679715302491	0,000889679715302491	0,000889679715302491	0,000889679715302491	0,000889679715302491	0,000889679715302491	0,677046263345195687	0,000889679715302491	0,000889679715302491	0,000889679715302491	0,000889679715302491	0,000889679715302491
K042018_Transcript.docx_48	0,008064516129032260	0,008064516129032260	0,008064516129032260	0,008064516129032260	0,008064516129032260	0,008064516129032260	0,008064516129032260	0,330645161290322565	0,008064516129032260	0,008064516129032260	0,008064516129032260	0,008064516129032260	0,491935483870967749	0,008064516129032260	0,008064516129032260	0,008064516129032260	0,008064516129032260	0,008064516129032260	0,008064516129032260	0,008064516129032260	0,008064516129032260	0,008064516129032260	0,008064516129032260	0,008064516129032260
K042018_Transcript.docx_49	0,001552795031055901	0,001552795031055901	0,063664596273291921	0,001552795031055901	0,001552795031055901	0,001552795031055901	0,001552795031055901	0,001552795031055901	0,001552795031055901	0,094720496894409922	0,001552795031055901	0,001552795031055901	0,001552795031055901	0,001552795031055901	0,001552795031055901	0,653726708074534146	0,001552795031055901	0,001552795031055901	0,001552795031055901	0,156832298136645953	0,001552795031055901	0,001552795031055901	0,001552795031055901	0,001552795031055901
K042018_Transcript.docx_5	0,003521126760563381	0,003521126760563381	0,003521126760563381	0,073943661971830998	0,003521126760563381	0,003521126760563381	0,003521126760563381	0,355633802816901434	0,003521126760563381	0,003521126760563381	0,003521126760563381	0,003521126760563381	0,285211267605633811	0,003521126760563381	0,003521126760563381	0,003521126760563381	0,003521126760563381	0,003521126760563381	0,003521126760563381	0,003521126760563381	0,003521126760563381	0,003521126760563381	0,214788732394366189	0,003521126760563381
K042018_Transcript.docx_50	0,001461988304093567	0,001461988304093567	0,001461988304093567	0,089181286549707584	0,001461988304093567	0,001461988304093567	0,206140350877192957	0,001461988304093567	0,001461988304093567	0,001461988304093567	0,001461988304093567	0,001461988304093567	0,030701754385964911	0,001461988304093567	0,001461988304093567	0,001461988304093567	0,089181286549707584	0,001461988304093567	0,001461988304093567	0,206140350877192957	0,352339181286549674	0,001461988304093567	0,001461988304093567	0,001461988304093567
K042018_Transcript.docx_51	0,002252252252252252	0,002252252252252252	0,002252252252252252	0,047297297297297300	0,002252252252252252	0,002252252252252252	0,002252252252252252	0,002252252252252252	0,002252252252252252	0,002252252252252252	0,002252252252252252	0,002252252252252252	0,903153153153153254	0,002252252252252252	0,002252252252252252	0,002252252252252252	0,002252252252252252	0,002252252252252252	0,002252252252252252	0,002252252252252252	0,002252252252252252	0,002252252252252252	0,002252252252252252	0,002252252252252252
K042018_Transcript.docx_52	0,011904761904761904	0,011904761904761904	0,011904761904761904	0,011904761904761904	0,011904761904761904	0,011904761904761904	0,011904761904761904	0,011904761904761904	0,011904761904761904	0,011904761904761904	0,011904761904761904	0,011904761904761904	0,011904761904761904	0,011904761904761904	0,011904761904761904	0,011904761904761904	0,011904761904761904	0,011904761904761904	0,726190476190476164	0,011904761904761904	0,011904761904761904	0,011904761904761904	0,011904761904761904	0,011904761904761904
K042018_Transcript.docx_53	0,000889679715302491	0,000889679715302491	0,036476868327402136	0,000889679715302491	0,072064056939501783	0,000889679715302491	0,854982206405694001	0,000889679715302491	0,000889679715302491	0,000889679715302491	0,000889679715302491	0,018683274021352315	0,000889679715302491	0,000889679715302491	0,000889679715302491	0,000889679715302491	0,000889679715302491	0,000889679715302491	0,000889679715302491	0,000889679715302491	0,000889679715302491	0,000889679715302491	0,000889679715302491	0,000889679715302491
K042018_Transcript.docx_54	0,002475247524752475	0,002475247524752475	0,200495049504950507	0,002475247524752475	0,002475247524752475	0,250000000000000000	0,398514851485148591	0,002475247524752475	0,002475247524752475	0,002475247524752475	0,002475247524752475	0,002475247524752475	0,002475247524752475	0,101485148514851478	0,002475247524752475	0,002475247524752475	0,002475247524752475	0,002475247524752475	0,002475247524752475	0,002475247524752475	0,002475247524752475	0,002475247524752475	0,002475247524752475	0,002475247524752475
K042018_Transcript.docx_55	0,022727272727272728	0,022727272727272728	0,477272727272727237	0,022727272727272728	0,022727272727272728	0,022727272727272728	0,022727272727272728	0,022727272727272728	0,022727272727272728	0,022727272727272728	0,022727272727272728	0,022727272727272728	0,022727272727272728	0,022727272727272728	0,022727272727272728	0,022727272727272728	0,022727272727272728	0,022727272727272728	0,022727272727272728	0,022727272727272728	0,022727272727272728	0,022727272727272728	0,022727272727272728	0,022727272727272728
K042018_Transcript.docx_56	0,001773049645390071	0,072695035460992902	0,001773049645390071	0,001773049645390071	0,214539007092198586	0,001773049645390071	0,001773049645390071	0,001773049645390071	0,179078014184397172	0,250000000000000000	0,001773049645390071	0,001773049645390071	0,250000000000000000	0,001773049645390071	0,001773049645390071	0,001773049645390071	0,001773049645390071	0,001773049645390071	0,001773049645390071	0,001773049645390071	0,001773049645390071	0,001773049645390071	0,001773049645390071	0,001773049645390071
K042018_Transcript.docx_57	0,001308900523560210	0,001308900523560210	0,001308900523560210	0,001308900523560210	0,001308900523560210	0,001308900523560210	0,001308900523560210	0,001308900523560210	0,001308900523560210	0,001308900523560210	0,001308900523560210	0,001308900523560210	0,655759162303664933	0,027486910994764396	0,001308900523560210	0,001308900523560210	0,289267015706806296	0,001308900523560210	0,001308900523560210	0,001308900523560210	0,001308900523560210	0,001308900523560210	0,001308900523560210	0,001308900523560210
K042018_Transcript.docx_58	0,004901960784313725	0,004901960784313725	0,004901960784313725	0,004901960784313725	0,004901960784313725	0,004901960784313725	0,004901960784313725	0,004901960784313725	0,004901960784313725	0,789215686274509776	0,004901960784313725	0,004901960784313725	0,004901960784313725	0,004901960784313725	0,004901960784313725	0,004901960784313725	0,004901960784313725	0,102941176470588230	0,004901960784313725	0,004901960784313725	0,004901960784313725	0,004901960784313725	0,004901960784313725	0,004901960784313725
K042018_Transcript.docx_59	0,064814814814814825	0,003086419753086420	0,188271604938271608	0,003086419753086420	0,003086419753086420	0,003086419753086420	0,003086419753086420	0,003086419753086420	0,003086419753086420	0,620370370370370461	0,003086419753086420	0,003086419753086420	0,003086419753086420	0,003086419753086420	0,003086419753086420	0,003086419753086420	0,003086419753086420	0,003086419753086420	0,003086419753086420	0,003086419753086420	0,064814814814814825	0,003086419753086420	0,003086419753086420	0,003086419753086420
K042018_Transcript.docx_6	0,001773049645390071	0,001773049645390071	0,391843971631205656	0,001773049645390071	0,001773049645390071	0,001773049645390071	0,001773049645390071	0,427304964539007071	0,001773049645390071	0,001773049645390071	0,001773049645390071	0,001773049645390071	0,001773049645390071	0,001773049645390071	0,001773049645390071	0,001773049645390071	0,001773049645390071	0,108156028368794316	0,001773049645390071	0,001773049645390071	0,001773049645390071	0,001773049645390071	0,001773049645390071	0,037234042553191488
K042018_Transcript.docx_60	0,002066115702479339	0,002066115702479339	0,002066115702479339	0,002066115702479339	0,002066115702479339	0,043388429752066117	0,002066115702479339	0,002066115702479339	0,002066115702479339	0,002066115702479339	0,002066115702479339	0,002066115702479339	0,043388429752066117	0,002066115702479339	0,415289256198347168	0,002066115702479339	0,002066115702479339	0,084710743801652888	0,002066115702479339	0,002066115702479339	0,291322314049586806	0,002066115702479339	0,084710743801652888	0,002066115702479339
K042018_Transcript.docx_61	0,001773049645390071	0,001773049645390071	0,001773049645390071	0,001773049645390071	0,037234042553191495	0,001773049645390071	0,001773049645390071	0,001773049645390071	0,072695035460992902	0,214539007092198586	0,001773049645390071	0,001773049645390071	0,001773049645390071	0,001773049645390071	0,001773049645390071	0,001773049645390071	0,001773049645390071	0,001773049645390071	0,001773049645390071	0,001773049645390071	0,001773049645390071	0,001773049645390071	0,640070921985815611	0,001773049645390071
K042018_Transcript.docx_62	0,013092269326683292	0,000623441396508728	0,000623441396508728	0,000623441396508728	0,000623441396508728	0,000623441396508728	0,000623441396508728	0,000623441396508728	0,000623441396508728	0,000623441396508728	0,000623441396508728	0,062967581047381538	0,000623441396508728	0,000623441396508728	0,000623441396508728	0,000623441396508728	0,062967581047381538	0,312344139650872821	0,274937655860349128	0,000623441396508728	0,212593516209476308	0,050498753117206981	0,000623441396508728	0,000623441396508728
K042018_Transcript.docx_63	0,001308900523560210	0,001308900523560210	0,001308900523560210	0,001308900523560210	0,001308900523560210	0,027486910994764396	0,001308900523560210	0,001308900523560210	0,524869109947643908	0,001308900523560210	0,001308900523560210	0,132198952879581139	0,001308900523560210	0,001308900523560210	0,001308900523560210	0,001308900523560210	0,289267015706806296	0,001308900523560210	0,001308900523560210	0,001308900523560210	0,001308900523560210	0,001308900523560210	0,001308900523560210	0,001308900523560210
K042018_Transcript.docx_64	0,011904761904761904	0,011904761904761904	0,011904761904761904	0,726190476190476164	0,011904761904761904	0,011904761904761904	0,011904761904761904	0,011904761904761904	0,011904761904761904	0,011904761904761904	0,011904761904761904	0,011904761904761904	0,011904761904761904	0,011904761904761904	0,011904761904761904	0,011904761904761904	0,011904761904761904	0,011904761904761904	0,011904761904761904	0,011904761904761904	0,011904761904761904	0,011904761904761904	0,011904761904761904	0,011904761904761904
K042018_Transcript.docx_65	0,002747252747252747	0,442307692307692346	0,002747252747252747	0,002747252747252747	0,002747252747252747	0,002747252747252747	0,002747252747252747	0,002747252747252747	0,222527472527472514	0,002747252747252747	0,222527472527472514	0,002747252747252747	0,002747252747252747	0,002747252747252747	0,002747252747252747	0,002747252747252747	0,002747252747252747	0,002747252747252747	0,002747252747252747	0,057692307692307696	0,002747252747252747	0,002747252747252747	0,002747252747252747	0,002747252747252747
K042018_Transcript.docx_66	0,001908396946564885	0,001908396946564885	0,459923664122137366	0,001908396946564885	0,001908396946564885	0,001908396946564885	0,040076335877862593	0,001908396946564885	0,001908396946564885	0,459923664122137366	0,001908396946564885	0,001908396946564885	0,001908396946564885	0,001908396946564885	0,001908396946564885	0,001908396946564885	0,001908396946564885	0,001908396946564885	0,001908396946564885	0,001908396946564885	0,001908396946564885	0,001908396946564885	0,001908396946564885	0,001908396946564885
K042018_Transcript.docx_67	0,004098360655737705	0,004098360655737705	0,168032786885245894	0,004098360655737705	0,004098360655737705	0,495901639344262291	0,004098360655737705	0,004098360655737705	0,004098360655737705	0,086065573770491816	0,004098360655737705	0,004098360655737705	0,004098360655737705	0,004098360655737705	0,004098360655737705	0,004098360655737705	0,004098360655737705	0,004098360655737705	0,168032786885245894	0,004098360655737705	0,004098360655737705	0,004098360655737705	0,004098360655737705	0,004098360655737705
K042018_Transcript.docx_68	0,008064516129032258	0,008064516129032258	0,008064516129032258	0,008064516129032258	0,008064516129032258	0,008064516129032258	0,008064516129032258	0,008064516129032258	0,008064516129032258	0,008064516129032258	0,008064516129032258	0,008064516129032258	0,330645161290322565	0,008064516129032258	0,008064516129032258	0,008064516129032258	0,008064516129032258	0,330645161290322565	0,169354838709677435	0,008064516129032258	0,008064516129032258	0,008064516129032258	0,008064516129032258	0,008064516129032258
K042018_Transcript.docx_69	0,003086419753086420	0,003086419753086420	0,373456790123456783	0,003086419753086420	0,003086419753086420	0,188271604938271608	0,003086419753086420	0,003086419753086420	0,003086419753086420	0,311728395061728392	0,003086419753086420	0,003086419753086420	0,003086419753086420	0,003086419753086420	0,003086419753086420	0,003086419753086420	0,003086419753086420	0,003086419753086420	0,003086419753086420	0,003086419753086420	0,064814814814814825	0,003086419753086420	0,003086419753086420	0,003086419753086420
K042018_Transcript.docx_7	0,002066115702479339	0,002066115702479339	0,002066115702479339	0,539256198347107363	0,002066115702479339	0,002066115702479339	0,002066115702479339	0,415289256198347112	0,002066115702479339	0,002066115702479339	0,002066115702479339	0,002066115702479339	0,002066115702479339	0,002066115702479339	0,002066115702479339	0,002066115702479339	0,002066115702479339	0,002066115702479339	0,002066115702479339	0,002066115702479339	0,002066115702479339	0,002066115702479339	0,002066115702479339	0,002066115702479339
K042018_Transcript.docx_70	0,022727272727272728	0,022727272727272728	0,022727272727272728	0,022727272727272728	0,022727272727272728	0,022727272727272728	0,022727272727272728	0,022727272727272728	0,022727272727272728	0,477272727272727237	0,022727272727272728	0,022727272727272728	0,022727272727272728	0,022727272727272728	0,022727272727272728	0,022727272727272728	0,022727272727272728	0,022727272727272728	0,022727272727272728	0,022727272727272728	0,022727272727272728	0,022727272727272728	0,022727272727272728	0,022727272727272728
K042018_Transcript.docx_71	0,002252252252252252	0,632882882882882969	0,002252252252252252	0,002252252252252252	0,002252252252252252	0,002252252252252252	0,002252252252252252	0,002252252252252252	0,047297297297297300	0,002252252252252252	0,002252252252252252	0,002252252252252252	0,002252252252252252	0,002252252252252252	0,002252252252252252	0,137387387387387372	0,002252252252252252	0,002252252252252252	0,002252252252252252	0,002252252252252252	0,137387387387387372	0,002252252252252252	0,002252252252252252	0,002252252252252252
K042018_Transcript.docx_72	0,001461988304093567	0,673976608187134452	0,059941520467836247	0,001461988304093567	0,001461988304093567	0,001461988304093567	0,001461988304093567	0,001461988304093567	0,118421052631578927	0,001461988304093567	0,059941520467836247	0,001461988304093567	0,001461988304093567	0,001461988304093567	0,001461988304093567	0,001461988304093567	0,001461988304093567	0,001461988304093567	0,001461988304093567	0,001461988304093567	0,030701754385964911	0,030701754385964911	0,001461988304093567	0,001461988304093567
K042018_Transcript.docx_73	0,002252252252252252	0,948198198198198283	0,002252252252252252	0,002252252252252252	0,002252252252252252	0,002252252252252252	0,002252252252252252	0,002252252252252252	0,002252252252252252	0,002252252252252252	0,002252252252252252	0,002252252252252252	0,002252252252252252	0,002252252252252252	0,002252252252252252	0,002252252252252252	0,002252252252252252	0,002252252252252252	0,002252252252252252	0,002252252252252252	0,002252252252252252	0,002252252252252252	0,002252252252252252	0,002252252252252252
K042018_Transcript.docx_74	0,000996015936254980	0,000996015936254980	0,000996015936254980	0,000996015936254980	0,000996015936254980	0,000996015936254980	0,000996015936254980	0,000996015936254980	0,000996015936254980	0,000996015936254980	0,000996015936254980	0,000996015936254980	0,000996015936254980	0,000996015936254980	0,000996015936254980	0,678286852589641387	0,000996015936254980	0,000996015936254980	0,000996015936254980	0,000996015936254980	0,299800796812749071	0,000996015936254980	0,000996015936254980	0,000996015936254980
K042018_Transcript.docx_75	0,003086419753086420	0,003086419753086420	0,003086419753086420	0,064814814814814825	0,620370370370370461	0,003086419753086420	0,003086419753086420	0,003086419753086420	0,126543209876543217	0,003086419753086420	0,003086419753086420	0,003086419753086420	0,003086419753086420	0,003086419753086420	0,003086419753086420	0,003086419753086420	0,003086419753086420	0,003086419753086420	0,003086419753086420	0,126543209876543217	0,003086419753086420	0,003086419753086420	0,003086419753086420	0,003086419753086420
K042018_Transcript.docx_76	0,002747252747252747	0,771978021978022011	0,002747252747252747	0,002747252747252747	0,002747252747252747	0,002747252747252747	0,002747252747252747	0,002747252747252747	0,002747252747252747	0,002747252747252747	0,002747252747252747	0,002747252747252747	0,002747252747252747	0,002747252747252747	0,002747252747252747	0,002747252747252747	0,002747252747252747	0,002747252747252747	0,002747252747252747	0,002747252747252747	0,057692307692307696	0,002747252747252747	0,002747252747252747	0,112637362637362626
K042018_Transcript.docx_77	0,004901960784313725	0,102941176470588230	0,004901960784313725	0,004901960784313725	0,004901960784313725	0,004901960784313725	0,004901960784313725	0,004901960784313725	0,004901960784313725	0,004901960784313725	0,004901960784313725	0,004901960784313725	0,789215686274509776	0,004901960784313725	0,004901960784313725	0,004901960784313725	0,004901960784313725	0,004901960784313725	0,004901960784313725	0,004901960784313725	0,004901960784313725	0,004901960784313725	0,004901960784313725	0,004901960784313725
K042018_Transcript.docx_78	0,006097560975609757	0,128048780487804881	0,006097560975609757	0,250000000000000000	0,006097560975609757	0,006097560975609757	0,006097560975609757	0,006097560975609757	0,006097560975609757	0,006097560975609757	0,006097560975609757	0,250000000000000000	0,006097560975609757	0,006097560975609757	0,006097560975609757	0,006097560975609757	0,006097560975609757	0,006097560975609757	0,006097560975609757	0,006097560975609757	0,250000000000000000	0,006097560975609757	0,006097560975609757	0,006097560975609757
K042018_Transcript.docx_79	0,004901960784313726	0,495098039215686292	0,004901960784313726	0,004901960784313726	0,102941176470588244	0,004901960784313726	0,004901960784313726	0,004901960784313726	0,004901960784313726	0,004901960784313726	0,004901960784313726	0,004901960784313726	0,004901960784313726	0,004901960784313726	0,004901960784313726	0,004901960784313726	0,004901960784313726	0,200980392156862753	0,004901960784313726	0,004901960784313726	0,102941176470588244	0,004901960784313726	0,004901960784313726	0,004901960784313726
K042018_Transcript.docx_8	0,008064516129032258	0,008064516129032258	0,008064516129032258	0,008064516129032258	0,008064516129032258	0,008064516129032258	0,008064516129032258	0,008064516129032258	0,008064516129032258	0,008064516129032258	0,008064516129032258	0,008064516129032258	0,653225806451612878	0,008064516129032258	0,008064516129032258	0,008064516129032258	0,008064516129032258	0,008064516129032258	0,008064516129032258	0,169354838709677435	0,008064516129032258	0,008064516129032258	0,008064516129032258	0,008064516129032258
K042018_Transcript.docx_80	0,011904761904761904	0,011904761904761904	0,011904761904761904	0,011904761904761904	0,250000000000000000	0,011904761904761904	0,011904761904761904	0,011904761904761904	0,011904761904761904	0,011904761904761904	0,011904761904761904	0,011904761904761904	0,011904761904761904	0,011904761904761904	0,011904761904761904	0,011904761904761904	0,011904761904761904	0,011904761904761904	0,011904761904761904	0,011904761904761904	0,011904761904761904	0,488095238095238027	0,011904761904761904	0,011904761904761904
K042018_Transcript.docx_81	0,002252252252252252	0,137387387387387372	0,002252252252252252	0,002252252252252252	0,002252252252252252	0,002252252252252252	0,002252252252252252	0,002252252252252252	0,002252252252252252	0,002252252252252252	0,002252252252252252	0,362612612612612573	0,002252252252252252	0,002252252252252252	0,002252252252252252	0,407657657657657657	0,002252252252252252	0,002252252252252252	0,002252252252252252	0,047297297297297293	0,002252252252252252	0,002252252252252252	0,002252252252252252	0,002252252252252252
K042018_Transcript.docx_82	0,000384024577572965	0,000384024577572965	0,177035330261136742	0,000384024577572965	0,000384024577572965	0,000384024577572965	0,000384024577572965	0,438172043010752688	0,000384024577572965	0,000384024577572965	0,000384024577572965	0,000384024577572965	0,376728110599078347	0,000384024577572965	0,000384024577572965	0,000384024577572965	0,000384024577572965	0,000384024577572965	0,000384024577572965	0,000384024577572965	0,000384024577572965	0,000384024577572965	0,000384024577572965	0,000384024577572965
K042018_Transcript.docx_83	0,000922509225092251	0,000922509225092251	0,000922509225092251	0,000922509225092251	0,000922509225092251	0,037822878228782289	0,000922509225092251	0,000922509225092251	0,000922509225092251	0,000922509225092251	0,000922509225092251	0,000922509225092251	0,000922509225092251	0,074723247232472326	0,000922509225092251	0,000922509225092251	0,000922509225092251	0,646678966789667853	0,000922509225092251	0,222324723247232514	0,000922509225092251	0,000922509225092251	0,000922509225092251	0,000922509225092251
K042018_Transcript.docx_84	0,032608695652173912	0,001552795031055901	0,001552795031055901	0,001552795031055901	0,125776397515527938	0,001552795031055901	0,001552795031055901	0,001552795031055901	0,032608695652173912	0,001552795031055901	0,001552795031055901	0,001552795031055901	0,001552795031055901	0,001552795031055901	0,001552795031055901	0,001552795031055901	0,001552795031055901	0,001552795031055901	0,001552795031055901	0,622670807453416075	0,125776397515527938	0,001552795031055901	0,032608695652173912	0,001552795031055901
K042018_Transcript.docx_85	0,001082251082251082	0,001082251082251082	0,001082251082251082	0,433982683982683970	0,001082251082251082	0,001082251082251082	0,001082251082251082	0,066017316017316016	0,001082251082251082	0,001082251082251082	0,001082251082251082	0,022727272727272728	0,001082251082251082	0,152597402597402593	0,001082251082251082	0,022727272727272728	0,087662337662337650	0,001082251082251082	0,022727272727272728	0,022727272727272728	0,001082251082251082	0,152597402597402593	0,001082251082251082	0,001082251082251082
K042018_Transcript.docx_86	0,011904761904761904	0,011904761904761904	0,488095238095238027	0,011904761904761904	0,011904761904761904	0,011904761904761904	0,011904761904761904	0,011904761904761904	0,011904761904761904	0,011904761904761904	0,011904761904761904	0,011904761904761904	0,011904761904761904	0,011904761904761904	0,011904761904761904	0,011904761904761904	0,011904761904761904	0,011904761904761904	0,011904761904761904	0,250000000000000000	0,011904761904761904	0,011904761904761904	0,011904761904761904	0,011904761904761904
K042018_Transcript.docx_87	0,008064516129032258	0,008064516129032258	0,491935483870967694	0,008064516129032258	0,008064516129032258	0,008064516129032258	0,008064516129032258	0,008064516129032258	0,008064516129032258	0,169354838709677435	0,008064516129032258	0,008064516129032258	0,008064516129032258	0,008064516129032258	0,008064516129032258	0,008064516129032258	0,008064516129032258	0,008064516129032258	0,008064516129032258	0,008064516129032258	0,169354838709677435	0,008064516129032258	0,008064516129032258	0,008064516129032258
K042018_Transcript.docx_88	0,000656167979002625	0,000656167979002625	0,000656167979002625	0,932414698162729594	0,000656167979002625	0,000656167979002625	0,000656167979002625	0,000656167979002625	0,000656167979002625	0,040026246719160101	0,000656167979002625	0,000656167979002625	0,000656167979002625	0,000656167979002625	0,000656167979002625	0,013779527559055118	0,000656167979002625	0,000656167979002625	0,000656167979002625	0,000656167979002625	0,000656167979002625	0,000656167979002625	0,000656167979002625	0,000656167979002625
K042018_Transcript.docx_89	0,000656167979002625	0,000656167979002625	0,000656167979002625	0,761811023622047223	0,184383202099737548	0,000656167979002625	0,000656167979002625	0,000656167979002625	0,000656167979002625	0,000656167979002625	0,000656167979002625	0,000656167979002625	0,026902887139107608	0,000656167979002625	0,000656167979002625	0,000656167979002625	0,000656167979002625	0,000656167979002625	0,013779527559055118	0,000656167979002625	0,000656167979002625	0,000656167979002625	0,000656167979002625	0,000656167979002625
K042018_Transcript.docx_9	0,004901960784313726	0,004901960784313726	0,004901960784313726	0,004901960784313726	0,004901960784313726	0,004901960784313726	0,200980392156862753	0,004901960784313726	0,004901960784313726	0,004901960784313726	0,004901960784313726	0,004901960784313726	0,004901960784313726	0,593137254901960786	0,004901960784313726	0,102941176470588244	0,004901960784313726	0,004901960784313726	0,004901960784313726	0,004901960784313726	0,004901960784313726	0,004901960784313726	0,004901960784313726	0,004901960784313726
K042018_Transcript.docx_90	0,000623441396508728	0,000623441396508728	0,000623441396508728	0,860972568578553532	0,000623441396508728	0,000623441396508728	0,000623441396508728	0,000623441396508728	0,000623441396508728	0,000623441396508728	0,000623441396508728	0,000623441396508728	0,000623441396508728	0,025561097256857852	0,000623441396508728	0,000623441396508728	0,100374064837905244	0,000623441396508728	0,000623441396508728	0,000623441396508728	0,000623441396508728	0,000623441396508728	0,000623441396508728	0,000623441396508728
K042018_Transcript.docx_92	0,003521126760563381	0,003521126760563381	0,003521126760563381	0,003521126760563381	0,003521126760563381	0,003521126760563381	0,003521126760563381	0,003521126760563381	0,003521126760563381	0,003521126760563381	0,003521126760563381	0,003521126760563381	0,003521126760563381	0,003521126760563381	0,003521126760563381	0,426056338028169002	0,003521126760563381	0,003521126760563381	0,003521126760563381	0,003521126760563381	0,003521126760563381	0,285211267605633811	0,003521126760563381	0,214788732394366189
K042018_Transcript.docx_93	0,208506224066390078	0,001037344398340249	0,001037344398340249	0,001037344398340249	0,001037344398340249	0,001037344398340249	0,001037344398340249	0,104771784232365148	0,001037344398340249	0,001037344398340249	0,001037344398340249	0,001037344398340249	0,001037344398340249	0,001037344398340249	0,001037344398340249	0,664937759336099554	0,001037344398340249	0,001037344398340249	0,001037344398340249	0,001037344398340249	0,001037344398340249	0,001037344398340249	0,001037344398340249	0,001037344398340249
K042018_Transcript.docx_94	0,006097560975609757	0,006097560975609757	0,006097560975609757	0,006097560975609757	0,128048780487804881	0,006097560975609757	0,006097560975609757	0,006097560975609757	0,006097560975609757	0,615853658536585358	0,006097560975609757	0,006097560975609757	0,128048780487804881	0,006097560975609757	0,006097560975609757	0,006097560975609757	0,006097560975609757	0,006097560975609757	0,006097560975609757	0,006097560975609757	0,006097560975609757	0,006097560975609757	0,006097560975609757	0,006097560975609757
K042018_Transcript.docx_95	0,002066115702479339	0,002066115702479339	0,002066115702479339	0,002066115702479339	0,002066115702479339	0,002066115702479339	0,002066115702479339	0,002066115702479339	0,002066115702479339	0,002066115702479339	0,002066115702479339	0,002066115702479339	0,002066115702479339	0,373966942148760306	0,002066115702479339	0,002066115702479339	0,002066115702479339	0,167355371900826416	0,002066115702479339	0,002066115702479339	0,002066115702479339	0,415289256198347112	0,002066115702479339	0,002066115702479339
K042018_Transcript.docx_97	0,011904761904761904	0,011904761904761904	0,011904761904761904	0,011904761904761904	0,011904761904761904	0,011904761904761904	0,011904761904761904	0,011904761904761904	0,011904761904761904	0,011904761904761904	0,011904761904761904	0,011904761904761904	0,011904761904761904	0,011904761904761904	0,011904761904761904	0,011904761904761904	0,011904761904761904	0,011904761904761904	0,011904761904761904	0,011904761904761904	0,011904761904761904	0,011904761904761904	0,011904761904761904	0,726190476190476164
K042018_Transcript.docx_98	0,001037344398340249	0,001037344398340249	0,332987551867219900	0,001037344398340249	0,001037344398340249	0,001037344398340249	0,001037344398340249	0,104771784232365134	0,001037344398340249	0,021784232365145227	0,001037344398340249	0,001037344398340249	0,001037344398340249	0,001037344398340249	0,001037344398340249	0,001037344398340249	0,001037344398340249	0,001037344398340249	0,001037344398340249	0,001037344398340249	0,001037344398340249	0,519709543568464660	0,001037344398340249	0,001037344398340249
K042018_Transcript.docx_99	0,000608272506082725	0,000608272506082725	0,000608272506082725	0,073600973236009726	0,061435523114355226	0,000608272506082725	0,061435523114355226	0,487226277372262706	0,000608272506082725	0,146593673965936755	0,000608272506082725	0,000608272506082725	0,000608272506082725	0,000608272506082725	0,000608272506082725	0,000608272506082725	0,134428223844282241	0,000608272506082725	0,024939172749391725	0,000608272506082725	0,000608272506082725	0,000608272506082725	0,000608272506082725	0,000608272506082725
K052018_Transcript.docx_1	0,022727272727272728	0,022727272727272728	0,022727272727272728	0,477272727272727237	0,022727272727272728	0,022727272727272728	0,022727272727272728	0,022727272727272728	0,022727272727272728	0,022727272727272728	0,022727272727272728	0,022727272727272728	0,022727272727272728	0,022727272727272728	0,022727272727272728	0,022727272727272728	0,022727272727272728	0,022727272727272728	0,022727272727272728	0,022727272727272728	0,022727272727272728	0,022727272727272728	0,022727272727272728	0,022727272727272728
K052018_Transcript.docx_10	0,022727272727272728	0,022727272727272728	0,022727272727272728	0,477272727272727237	0,022727272727272728	0,022727272727272728	0,022727272727272728	0,022727272727272728	0,022727272727272728	0,022727272727272728	0,022727272727272728	0,022727272727272728	0,022727272727272728	0,022727272727272728	0,022727272727272728	0,022727272727272728	0,022727272727272728	0,022727272727272728	0,022727272727272728	0,022727272727272728	0,022727272727272728	0,022727272727272728	0,022727272727272728	0,022727272727272728
K052018_Transcript.docx_100	0,008064516129032258	0,008064516129032258	0,008064516129032258	0,008064516129032258	0,008064516129032258	0,008064516129032258	0,008064516129032258	0,008064516129032258	0,008064516129032258	0,008064516129032258	0,008064516129032258	0,008064516129032258	0,008064516129032258	0,169354838709677435	0,008064516129032258	0,008064516129032258	0,008064516129032258	0,008064516129032258	0,008064516129032258	0,008064516129032258	0,653225806451612878	0,008064516129032258	0,008064516129032258	0,008064516129032258
K052018_Transcript.docx_101	0,022727272727272728	0,022727272727272728	0,022727272727272728	0,022727272727272728	0,477272727272727237	0,022727272727272728	0,022727272727272728	0,022727272727272728	0,022727272727272728	0,022727272727272728	0,022727272727272728	0,022727272727272728	0,022727272727272728	0,022727272727272728	0,022727272727272728	0,022727272727272728	0,022727272727272728	0,022727272727272728	0,022727272727272728	0,022727272727272728	0,022727272727272728	0,022727272727272728	0,022727272727272728	0,022727272727272728
K052018_Transcript.docx_103	0,002747252747252747	0,002747252747252747	0,002747252747252747	0,057692307692307696	0,002747252747252747	0,057692307692307696	0,002747252747252747	0,002747252747252747	0,002747252747252747	0,002747252747252747	0,002747252747252747	0,002747252747252747	0,002747252747252747	0,002747252747252747	0,002747252747252747	0,002747252747252747	0,002747252747252747	0,002747252747252747	0,277472527472527486	0,002747252747252747	0,497252747252747318	0,002747252747252747	0,057692307692307696	0,002747252747252747
K052018_Transcript.docx_104	0,004098360655737705	0,004098360655737705	0,004098360655737705	0,004098360655737705	0,004098360655737705	0,741803278688524581	0,004098360655737705	0,004098360655737705	0,004098360655737705	0,004098360655737705	0,004098360655737705	0,004098360655737705	0,004098360655737705	0,004098360655737705	0,004098360655737705	0,004098360655737705	0,004098360655737705	0,004098360655737705	0,004098360655737705	0,004098360655737705	0,004098360655737705	0,168032786885245866	0,004098360655737705	0,004098360655737705
K052018_Transcript.docx_106	0,022727272727272728	0,022727272727272728	0,022727272727272728	0,022727272727272728	0,022727272727272728	0,022727272727272728	0,022727272727272728	0,022727272727272728	0,022727272727272728	0,022727272727272728	0,022727272727272728	0,022727272727272728	0,022727272727272728	0,022727272727272728	0,022727272727272728	0,022727272727272728	0,022727272727272728	0,477272727272727237	0,022727272727272728	0,022727272727272728	0,022727272727272728	0,022727272727272728	0,022727272727272728	0,022727272727272728
K052018_Transcript.docx_107	0,011904761904761904	0,250000000000000000	0,011904761904761904	0,011904761904761904	0,011904761904761904	0,011904761904761904	0,011904761904761904	0,011904761904761904	0,011904761904761904	0,011904761904761904	0,011904761904761904	0,011904761904761904	0,011904761904761904	0,011904761904761904	0,250000000000000000	0,011904761904761904	0,011904761904761904	0,011904761904761904	0,011904761904761904	0,011904761904761904	0,250000000000000000	0,011904761904761904	0,011904761904761904	0,011904761904761904
K052018_Transcript.docx_108	0,008064516129032258	0,008064516129032258	0,008064516129032258	0,008064516129032258	0,008064516129032258	0,008064516129032258	0,008064516129032258	0,008064516129032258	0,008064516129032258	0,008064516129032258	0,008064516129032258	0,008064516129032258	0,008064516129032258	0,008064516129032258	0,008064516129032258	0,008064516129032258	0,008064516129032258	0,008064516129032258	0,169354838709677435	0,008064516129032258	0,008064516129032258	0,653225806451612878	0,008064516129032258	0,008064516129032258
K052018_Transcript.docx_11	0,011904761904761904	0,011904761904761904	0,011904761904761904	0,011904761904761904	0,011904761904761904	0,011904761904761904	0,011904761904761904	0,011904761904761904	0,250000000000000000	0,011904761904761904	0,011904761904761904	0,011904761904761904	0,011904761904761904	0,011904761904761904	0,011904761904761904	0,488095238095238027	0,011904761904761904	0,011904761904761904	0,011904761904761904	0,011904761904761904	0,011904761904761904	0,011904761904761904	0,011904761904761904	0,011904761904761904
K052018_Transcript.docx_111	0,003521126760563381	0,003521126760563381	0,003521126760563381	0,355633802816901434	0,003521126760563381	0,003521126760563381	0,003521126760563381	0,003521126760563381	0,003521126760563381	0,003521126760563381	0,355633802816901434	0,003521126760563381	0,003521126760563381	0,003521126760563381	0,003521126760563381	0,144366197183098594	0,003521126760563381	0,003521126760563381	0,003521126760563381	0,003521126760563381	0,003521126760563381	0,073943661971830998	0,003521126760563381	0,003521126760563381
K052018_Transcript.docx_113	0,073943661971830985	0,003521126760563380	0,003521126760563380	0,003521126760563380	0,003521126760563380	0,003521126760563380	0,003521126760563380	0,073943661971830985	0,003521126760563380	0,003521126760563380	0,003521126760563380	0,003521126760563380	0,003521126760563380	0,003521126760563380	0,003521126760563380	0,003521126760563380	0,003521126760563380	0,003521126760563380	0,003521126760563380	0,003521126760563380	0,778169014084507005	0,003521126760563380	0,003521126760563380	0,003521126760563380
K052018_Transcript.docx_114	0,004098360655737705	0,004098360655737705	0,004098360655737705	0,004098360655737705	0,004098360655737705	0,004098360655737705	0,004098360655737705	0,086065573770491816	0,004098360655737705	0,004098360655737705	0,004098360655737705	0,004098360655737705	0,004098360655737705	0,004098360655737705	0,004098360655737705	0,004098360655737705	0,004098360655737705	0,004098360655737705	0,004098360655737705	0,250000000000000000	0,495901639344262291	0,086065573770491816	0,004098360655737705	0,004098360655737705
K052018_Transcript.docx_115	0,004901960784313725	0,004901960784313725	0,004901960784313725	0,004901960784313725	0,004901960784313725	0,004901960784313725	0,004901960784313725	0,004901960784313725	0,004901960784313725	0,004901960784313725	0,004901960784313725	0,004901960784313725	0,004901960784313725	0,004901960784313725	0,102941176470588230	0,004901960784313725	0,004901960784313725	0,004901960784313725	0,004901960784313725	0,004901960784313725	0,789215686274509776	0,004901960784313725	0,004901960784313725	0,004901960784313725
K052018_Transcript.docx_117	0,011904761904761904	0,011904761904761904	0,011904761904761904	0,011904761904761904	0,011904761904761904	0,011904761904761904	0,011904761904761904	0,011904761904761904	0,011904761904761904	0,011904761904761904	0,726190476190476164	0,011904761904761904	0,011904761904761904	0,011904761904761904	0,011904761904761904	0,011904761904761904	0,011904761904761904	0,011904761904761904	0,011904761904761904	0,011904761904761904	0,011904761904761904	0,011904761904761904	0,011904761904761904	0,011904761904761904
K052018_Transcript.docx_118	0,022727272727272728	0,022727272727272728	0,022727272727272728	0,022727272727272728	0,022727272727272728	0,022727272727272728	0,022727272727272728	0,022727272727272728	0,022727272727272728	0,022727272727272728	0,022727272727272728	0,022727272727272728	0,022727272727272728	0,022727272727272728	0,477272727272727237	0,022727272727272728	0,022727272727272728	0,022727272727272728	0,022727272727272728	0,022727272727272728	0,022727272727272728	0,022727272727272728	0,022727272727272728	0,022727272727272728
K052018_Transcript.docx_12	0,022727272727272728	0,022727272727272728	0,022727272727272728	0,022727272727272728	0,022727272727272728	0,022727272727272728	0,477272727272727237	0,022727272727272728	0,022727272727272728	0,022727272727272728	0,022727272727272728	0,022727272727272728	0,022727272727272728	0,022727272727272728	0,022727272727272728	0,022727272727272728	0,022727272727272728	0,022727272727272728	0,022727272727272728	0,022727272727272728	0,022727272727272728	0,022727272727272728	0,022727272727272728	0,022727272727272728
K052018_Transcript.docx_120	0,011904761904761904	0,011904761904761904	0,011904761904761904	0,011904761904761904	0,011904761904761904	0,011904761904761904	0,011904761904761904	0,011904761904761904	0,011904761904761904	0,011904761904761904	0,011904761904761904	0,011904761904761904	0,011904761904761904	0,011904761904761904	0,011904761904761904	0,011904761904761904	0,011904761904761904	0,011904761904761904	0,726190476190476164	0,011904761904761904	0,011904761904761904	0,011904761904761904	0,011904761904761904	0,011904761904761904
K052018_Transcript.docx_121	0,022727272727272728	0,022727272727272728	0,022727272727272728	0,477272727272727237	0,022727272727272728	0,022727272727272728	0,022727272727272728	0,022727272727272728	0,022727272727272728	0,022727272727272728	0,022727272727272728	0,022727272727272728	0,022727272727272728	0,022727272727272728	0,022727272727272728	0,022727272727272728	0,022727272727272728	0,022727272727272728	0,022727272727272728	0,022727272727272728	0,022727272727272728	0,022727272727272728	0,022727272727272728	0,022727272727272728
K052018_Transcript.docx_122	0,022727272727272728	0,022727272727272728	0,022727272727272728	0,477272727272727237	0,022727272727272728	0,022727272727272728	0,022727272727272728	0,022727272727272728	0,022727272727272728	0,022727272727272728	0,022727272727272728	0,022727272727272728	0,022727272727272728	0,022727272727272728	0,022727272727272728	0,022727272727272728	0,022727272727272728	0,022727272727272728	0,022727272727272728	0,022727272727272728	0,022727272727272728	0,022727272727272728	0,022727272727272728	0,022727272727272728
K052018_Transcript.docx_124	0,022727272727272728	0,022727272727272728	0,022727272727272728	0,022727272727272728	0,022727272727272728	0,022727272727272728	0,022727272727272728	0,022727272727272728	0,022727272727272728	0,022727272727272728	0,022727272727272728	0,022727272727272728	0,022727272727272728	0,022727272727272728	0,022727272727272728	0,022727272727272728	0,477272727272727237	0,022727272727272728	0,022727272727272728	0,022727272727272728	0,022727272727272728	0,022727272727272728	0,022727272727272728	0,022727272727272728
K052018_Transcript.docx_125	0,004098360655737705	0,004098360655737705	0,004098360655737705	0,004098360655737705	0,004098360655737705	0,004098360655737705	0,004098360655737705	0,168032786885245866	0,004098360655737705	0,004098360655737705	0,004098360655737705	0,004098360655737705	0,004098360655737705	0,741803278688524581	0,004098360655737705	0,004098360655737705	0,004098360655737705	0,004098360655737705	0,004098360655737705	0,004098360655737705	0,004098360655737705	0,004098360655737705	0,004098360655737705	0,004098360655737705
K052018_Transcript.docx_126	0,008064516129032258	0,008064516129032258	0,008064516129032258	0,008064516129032258	0,008064516129032258	0,008064516129032258	0,008064516129032258	0,008064516129032258	0,169354838709677435	0,008064516129032258	0,169354838709677435	0,008064516129032258	0,008064516129032258	0,008064516129032258	0,008064516129032258	0,008064516129032258	0,008064516129032258	0,008064516129032258	0,008064516129032258	0,008064516129032258	0,008064516129032258	0,491935483870967694	0,008064516129032258	0,008064516129032258
K052018_Transcript.docx_13	0,011904761904761904	0,011904761904761904	0,011904761904761904	0,011904761904761904	0,011904761904761904	0,011904761904761904	0,011904761904761904	0,011904761904761904	0,011904761904761904	0,011904761904761904	0,011904761904761904	0,011904761904761904	0,011904761904761904	0,011904761904761904	0,011904761904761904	0,011904761904761904	0,011904761904761904	0,011904761904761904	0,488095238095238027	0,011904761904761904	0,011904761904761904	0,011904761904761904	0,011904761904761904	0,250000000000000000
K052018_Transcript.docx_14	0,011904761904761904	0,011904761904761904	0,011904761904761904	0,011904761904761904	0,011904761904761904	0,011904761904761904	0,011904761904761904	0,011904761904761904	0,011904761904761904	0,011904761904761904	0,011904761904761904	0,011904761904761904	0,250000000000000000	0,011904761904761904	0,011904761904761904	0,011904761904761904	0,011904761904761904	0,011904761904761904	0,011904761904761904	0,011904761904761904	0,488095238095238027	0,011904761904761904	0,011904761904761904	0,011904761904761904
K052018_Transcript.docx_15	0,008064516129032258	0,008064516129032258	0,008064516129032258	0,169354838709677435	0,008064516129032258	0,008064516129032258	0,169354838709677435	0,008064516129032258	0,008064516129032258	0,008064516129032258	0,169354838709677435	0,008064516129032258	0,008064516129032258	0,008064516129032258	0,169354838709677435	0,008064516129032258	0,008064516129032258	0,008064516129032258	0,008064516129032258	0,008064516129032258	0,008064516129032258	0,008064516129032258	0,169354838709677435	0,008064516129032258
K052018_Transcript.docx_16	0,022727272727272728	0,022727272727272728	0,022727272727272728	0,022727272727272728	0,022727272727272728	0,022727272727272728	0,022727272727272728	0,022727272727272728	0,477272727272727237	0,022727272727272728	0,022727272727272728	0,022727272727272728	0,022727272727272728	0,022727272727272728	0,022727272727272728	0,022727272727272728	0,022727272727272728	0,022727272727272728	0,022727272727272728	0,022727272727272728	0,022727272727272728	0,022727272727272728	0,022727272727272728	0,022727272727272728
K052018_Transcript.docx_17	0,041666666666666664	0,041666666666666664	0,041666666666666664	0,041666666666666664	0,041666666666666664	0,041666666666666664	0,041666666666666664	0,041666666666666664	0,041666666666666664	0,041666666666666664	0,041666666666666664	0,041666666666666664	0,041666666666666664	0,041666666666666664	0,041666666666666664	0,041666666666666664	0,041666666666666664	0,041666666666666664	0,041666666666666664	0,041666666666666664	0,041666666666666664	0,041666666666666664	0,041666666666666664	0,041666666666666664
K052018_Transcript.docx_18	0,011904761904761904	0,011904761904761904	0,011904761904761904	0,011904761904761904	0,011904761904761904	0,011904761904761904	0,011904761904761904	0,011904761904761904	0,011904761904761904	0,011904761904761904	0,011904761904761904	0,011904761904761904	0,011904761904761904	0,011904761904761904	0,011904761904761904	0,011904761904761904	0,250000000000000000	0,011904761904761904	0,011904761904761904	0,011904761904761904	0,011904761904761904	0,488095238095238027	0,011904761904761904	0,011904761904761904
K052018_Transcript.docx_20	0,057692307692307696	0,002747252747252747	0,002747252747252747	0,002747252747252747	0,002747252747252747	0,002747252747252747	0,002747252747252747	0,002747252747252747	0,002747252747252747	0,002747252747252747	0,002747252747252747	0,332417582417582402	0,002747252747252747	0,497252747252747318	0,002747252747252747	0,002747252747252747	0,057692307692307696	0,002747252747252747	0,002747252747252747	0,002747252747252747	0,002747252747252747	0,002747252747252747	0,002747252747252747	0,002747252747252747
K052018_Transcript.docx_21	0,002747252747252747	0,002747252747252747	0,002747252747252747	0,002747252747252747	0,002747252747252747	0,002747252747252747	0,002747252747252747	0,002747252747252747	0,002747252747252747	0,002747252747252747	0,222527472527472514	0,002747252747252747	0,002747252747252747	0,002747252747252747	0,002747252747252747	0,002747252747252747	0,002747252747252747	0,002747252747252747	0,717032967032967150	0,002747252747252747	0,002747252747252747	0,002747252747252747	0,002747252747252747	0,002747252747252747
K052018_Transcript.docx_22	0,008064516129032258	0,008064516129032258	0,169354838709677435	0,169354838709677435	0,008064516129032258	0,008064516129032258	0,008064516129032258	0,330645161290322565	0,008064516129032258	0,008064516129032258	0,008064516129032258	0,008064516129032258	0,008064516129032258	0,169354838709677435	0,008064516129032258	0,008064516129032258	0,008064516129032258	0,008064516129032258	0,008064516129032258	0,008064516129032258	0,008064516129032258	0,008064516129032258	0,008064516129032258	0,008064516129032258
K052018_Transcript.docx_23	0,004901960784313725	0,004901960784313725	0,887254901960784270	0,004901960784313725	0,004901960784313725	0,004901960784313725	0,004901960784313725	0,004901960784313725	0,004901960784313725	0,004901960784313725	0,004901960784313725	0,004901960784313725	0,004901960784313725	0,004901960784313725	0,004901960784313725	0,004901960784313725	0,004901960784313725	0,004901960784313725	0,004901960784313725	0,004901960784313725	0,004901960784313725	0,004901960784313725	0,004901960784313725	0,004901960784313725
K052018_Transcript.docx_24	0,022727272727272728	0,022727272727272728	0,022727272727272728	0,022727272727272728	0,022727272727272728	0,022727272727272728	0,022727272727272728	0,022727272727272728	0,477272727272727237	0,022727272727272728	0,022727272727272728	0,022727272727272728	0,022727272727272728	0,022727272727272728	0,022727272727272728	0,022727272727272728	0,022727272727272728	0,022727272727272728	0,022727272727272728	0,022727272727272728	0,022727272727272728	0,022727272727272728	0,022727272727272728	0,022727272727272728
K052018_Transcript.docx_25	0,022727272727272728	0,022727272727272728	0,022727272727272728	0,022727272727272728	0,022727272727272728	0,022727272727272728	0,022727272727272728	0,022727272727272728	0,022727272727272728	0,022727272727272728	0,022727272727272728	0,022727272727272728	0,022727272727272728	0,022727272727272728	0,022727272727272728	0,022727272727272728	0,022727272727272728	0,022727272727272728	0,022727272727272728	0,022727272727272728	0,022727272727272728	0,022727272727272728	0,022727272727272728	0,477272727272727237
K052018_Transcript.docx_26	0,003521126760563381	0,003521126760563381	0,003521126760563381	0,426056338028169002	0,003521126760563381	0,073943661971830998	0,073943661971830998	0,003521126760563381	0,003521126760563381	0,003521126760563381	0,285211267605633811	0,003521126760563381	0,003521126760563381	0,003521126760563381	0,003521126760563381	0,003521126760563381	0,073943661971830998	0,003521126760563381	0,003521126760563381	0,003521126760563381	0,003521126760563381	0,003521126760563381	0,003521126760563381	0,003521126760563381
K052018_Transcript.docx_27	0,008064516129032258	0,008064516129032258	0,491935483870967694	0,008064516129032258	0,008064516129032258	0,008064516129032258	0,008064516129032258	0,008064516129032258	0,008064516129032258	0,008064516129032258	0,008064516129032258	0,008064516129032258	0,008064516129032258	0,169354838709677435	0,008064516129032258	0,008064516129032258	0,008064516129032258	0,008064516129032258	0,008064516129032258	0,008064516129032258	0,008064516129032258	0,169354838709677435	0,008064516129032258	0,008064516129032258
K052018_Transcript.docx_28	0,008064516129032258	0,008064516129032258	0,008064516129032258	0,008064516129032258	0,008064516129032258	0,008064516129032258	0,008064516129032258	0,653225806451612878	0,008064516129032258	0,008064516129032258	0,008064516129032258	0,008064516129032258	0,008064516129032258	0,008064516129032258	0,008064516129032258	0,008064516129032258	0,008064516129032258	0,008064516129032258	0,169354838709677435	0,008064516129032258	0,008064516129032258	0,008064516129032258	0,008064516129032258	0,008064516129032258
K052018_Transcript.docx_29	0,659836065573770503	0,004098360655737705	0,004098360655737705	0,004098360655737705	0,004098360655737705	0,004098360655737705	0,004098360655737705	0,004098360655737705	0,004098360655737705	0,004098360655737705	0,004098360655737705	0,004098360655737705	0,004098360655737705	0,168032786885245866	0,004098360655737705	0,004098360655737705	0,004098360655737705	0,004098360655737705	0,004098360655737705	0,004098360655737705	0,004098360655737705	0,086065573770491802	0,004098360655737705	0,004098360655737705
K052018_Transcript.docx_3	0,011904761904761904	0,011904761904761904	0,011904761904761904	0,011904761904761904	0,011904761904761904	0,726190476190476164	0,011904761904761904	0,011904761904761904	0,011904761904761904	0,011904761904761904	0,011904761904761904	0,011904761904761904	0,011904761904761904	0,011904761904761904	0,011904761904761904	0,011904761904761904	0,011904761904761904	0,011904761904761904	0,011904761904761904	0,011904761904761904	0,011904761904761904	0,011904761904761904	0,011904761904761904	0,011904761904761904
K052018_Transcript.docx_30	0,004901960784313726	0,004901960784313726	0,004901960784313726	0,004901960784313726	0,004901960784313726	0,004901960784313726	0,004901960784313726	0,102941176470588244	0,004901960784313726	0,495098039215686292	0,004901960784313726	0,004901960784313726	0,004901960784313726	0,004901960784313726	0,004901960784313726	0,200980392156862753	0,004901960784313726	0,004901960784313726	0,102941176470588244	0,004901960784313726	0,004901960784313726	0,004901960784313726	0,004901960784313726	0,004901960784313726
K052018_Transcript.docx_31	0,022727272727272728	0,022727272727272728	0,477272727272727237	0,022727272727272728	0,022727272727272728	0,022727272727272728	0,022727272727272728	0,022727272727272728	0,022727272727272728	0,022727272727272728	0,022727272727272728	0,022727272727272728	0,022727272727272728	0,022727272727272728	0,022727272727272728	0,022727272727272728	0,022727272727272728	0,022727272727272728	0,022727272727272728	0,022727272727272728	0,022727272727272728	0,022727272727272728	0,022727272727272728	0,022727272727272728
K052018_Transcript.docx_32	0,022727272727272728	0,022727272727272728	0,022727272727272728	0,022727272727272728	0,022727272727272728	0,022727272727272728	0,022727272727272728	0,022727272727272728	0,022727272727272728	0,022727272727272728	0,022727272727272728	0,022727272727272728	0,022727272727272728	0,477272727272727237	0,022727272727272728	0,022727272727272728	0,022727272727272728	0,022727272727272728	0,022727272727272728	0,022727272727272728	0,022727272727272728	0,022727272727272728	0,022727272727272728	0,022727272727272728
K052018_Transcript.docx_33	0,011904761904761904	0,011904761904761904	0,011904761904761904	0,726190476190476164	0,011904761904761904	0,011904761904761904	0,011904761904761904	0,011904761904761904	0,011904761904761904	0,011904761904761904	0,011904761904761904	0,011904761904761904	0,011904761904761904	0,011904761904761904	0,011904761904761904	0,011904761904761904	0,011904761904761904	0,011904761904761904	0,011904761904761904	0,011904761904761904	0,011904761904761904	0,011904761904761904	0,011904761904761904	0,011904761904761904
K052018_Transcript.docx_34	0,022727272727272728	0,022727272727272728	0,022727272727272728	0,022727272727272728	0,022727272727272728	0,022727272727272728	0,477272727272727237	0,022727272727272728	0,022727272727272728	0,022727272727272728	0,022727272727272728	0,022727272727272728	0,022727272727272728	0,022727272727272728	0,022727272727272728	0,022727272727272728	0,022727272727272728	0,022727272727272728	0,022727272727272728	0,022727272727272728	0,022727272727272728	0,022727272727272728	0,022727272727272728	0,022727272727272728
K052018_Transcript.docx_35	0,008064516129032258	0,008064516129032258	0,008064516129032258	0,008064516129032258	0,008064516129032258	0,008064516129032258	0,008064516129032258	0,008064516129032258	0,008064516129032258	0,008064516129032258	0,008064516129032258	0,008064516129032258	0,008064516129032258	0,008064516129032258	0,008064516129032258	0,653225806451612878	0,008064516129032258	0,008064516129032258	0,008064516129032258	0,169354838709677435	0,008064516129032258	0,008064516129032258	0,008064516129032258	0,008064516129032258
K052018_Transcript.docx_37	0,011904761904761904	0,011904761904761904	0,488095238095238027	0,011904761904761904	0,011904761904761904	0,011904761904761904	0,011904761904761904	0,011904761904761904	0,011904761904761904	0,011904761904761904	0,011904761904761904	0,011904761904761904	0,011904761904761904	0,011904761904761904	0,011904761904761904	0,011904761904761904	0,011904761904761904	0,011904761904761904	0,011904761904761904	0,250000000000000000	0,011904761904761904	0,011904761904761904	0,011904761904761904	0,011904761904761904
K052018_Transcript.docx_38	0,006097560975609757	0,006097560975609757	0,006097560975609757	0,006097560975609757	0,006097560975609757	0,859756097560975707	0,006097560975609757	0,006097560975609757	0,006097560975609757	0,006097560975609757	0,006097560975609757	0,006097560975609757	0,006097560975609757	0,006097560975609757	0,006097560975609757	0,006097560975609757	0,006097560975609757	0,006097560975609757	0,006097560975609757	0,006097560975609757	0,006097560975609757	0,006097560975609757	0,006097560975609757	0,006097560975609757
K052018_Transcript.docx_39	0,022727272727272728	0,022727272727272728	0,022727272727272728	0,022727272727272728	0,022727272727272728	0,022727272727272728	0,022727272727272728	0,022727272727272728	0,022727272727272728	0,022727272727272728	0,477272727272727237	0,022727272727272728	0,022727272727272728	0,022727272727272728	0,022727272727272728	0,022727272727272728	0,022727272727272728	0,022727272727272728	0,022727272727272728	0,022727272727272728	0,022727272727272728	0,022727272727272728	0,022727272727272728	0,022727272727272728
K052018_Transcript.docx_40	0,022727272727272728	0,022727272727272728	0,022727272727272728	0,022727272727272728	0,022727272727272728	0,022727272727272728	0,022727272727272728	0,022727272727272728	0,022727272727272728	0,022727272727272728	0,022727272727272728	0,022727272727272728	0,022727272727272728	0,022727272727272728	0,477272727272727237	0,022727272727272728	0,022727272727272728	0,022727272727272728	0,022727272727272728	0,022727272727272728	0,022727272727272728	0,022727272727272728	0,022727272727272728	0,022727272727272728
K052018_Transcript.docx_41	0,011904761904761904	0,011904761904761904	0,011904761904761904	0,011904761904761904	0,011904761904761904	0,011904761904761904	0,011904761904761904	0,011904761904761904	0,011904761904761904	0,011904761904761904	0,011904761904761904	0,011904761904761904	0,011904761904761904	0,011904761904761904	0,011904761904761904	0,726190476190476164	0,011904761904761904	0,011904761904761904	0,011904761904761904	0,011904761904761904	0,011904761904761904	0,011904761904761904	0,011904761904761904	0,011904761904761904
K052018_Transcript.docx_42	0,008064516129032258	0,008064516129032258	0,008064516129032258	0,008064516129032258	0,008064516129032258	0,169354838709677435	0,008064516129032258	0,008064516129032258	0,008064516129032258	0,008064516129032258	0,008064516129032258	0,008064516129032258	0,008064516129032258	0,008064516129032258	0,169354838709677435	0,491935483870967694	0,008064516129032258	0,008064516129032258	0,008064516129032258	0,008064516129032258	0,008064516129032258	0,008064516129032258	0,008064516129032258	0,008064516129032258
K052018_Transcript.docx_43	0,011904761904761904	0,011904761904761904	0,011904761904761904	0,011904761904761904	0,011904761904761904	0,011904761904761904	0,011904761904761904	0,011904761904761904	0,011904761904761904	0,011904761904761904	0,011904761904761904	0,011904761904761904	0,011904761904761904	0,011904761904761904	0,011904761904761904	0,726190476190476164	0,011904761904761904	0,011904761904761904	0,011904761904761904	0,011904761904761904	0,011904761904761904	0,011904761904761904	0,011904761904761904	0,011904761904761904
K052018_Transcript.docx_44	0,006097560975609757	0,006097560975609757	0,006097560975609757	0,006097560975609757	0,128048780487804881	0,006097560975609757	0,006097560975609757	0,006097560975609757	0,006097560975609757	0,006097560975609757	0,006097560975609757	0,128048780487804881	0,006097560975609757	0,493902439024390238	0,128048780487804881	0,006097560975609757	0,006097560975609757	0,006097560975609757	0,006097560975609757	0,006097560975609757	0,006097560975609757	0,006097560975609757	0,006097560975609757	0,006097560975609757
K052018_Transcript.docx_45	0,745049504950495156	0,002475247524752475	0,002475247524752475	0,002475247524752475	0,002475247524752475	0,002475247524752475	0,002475247524752475	0,002475247524752475	0,002475247524752475	0,002475247524752475	0,002475247524752475	0,002475247524752475	0,002475247524752475	0,150990099009900985	0,002475247524752475	0,002475247524752475	0,002475247524752475	0,002475247524752475	0,002475247524752475	0,002475247524752475	0,002475247524752475	0,002475247524752475	0,002475247524752475	0,051980198019801985
K052018_Transcript.docx_46	0,004901960784313726	0,004901960784313726	0,004901960784313726	0,004901960784313726	0,004901960784313726	0,102941176470588244	0,004901960784313726	0,004901960784313726	0,004901960784313726	0,004901960784313726	0,004901960784313726	0,004901960784313726	0,102941176470588244	0,102941176470588244	0,004901960784313726	0,004901960784313726	0,004901960784313726	0,004901960784313726	0,004901960784313726	0,004901960784313726	0,397058823529411797	0,004901960784313726	0,004901960784313726	0,200980392156862753
K052018_Transcript.docx_47	0,002066115702479339	0,002066115702479339	0,002066115702479339	0,002066115702479339	0,002066115702479339	0,580578512396694224	0,002066115702479339	0,002066115702479339	0,002066115702479339	0,002066115702479339	0,002066115702479339	0,002066115702479339	0,002066115702479339	0,002066115702479339	0,002066115702479339	0,373966942148760306	0,002066115702479339	0,002066115702479339	0,002066115702479339	0,002066115702479339	0,002066115702479339	0,002066115702479339	0,002066115702479339	0,002066115702479339
K052018_Transcript.docx_48	0,011904761904761904	0,011904761904761904	0,011904761904761904	0,011904761904761904	0,011904761904761904	0,250000000000000000	0,011904761904761904	0,011904761904761904	0,488095238095238027	0,011904761904761904	0,011904761904761904	0,011904761904761904	0,011904761904761904	0,011904761904761904	0,011904761904761904	0,011904761904761904	0,011904761904761904	0,011904761904761904	0,011904761904761904	0,011904761904761904	0,011904761904761904	0,011904761904761904	0,011904761904761904	0,011904761904761904
K052018_Transcript.docx_5	0,006097560975609757	0,006097560975609757	0,006097560975609757	0,493902439024390238	0,006097560975609757	0,250000000000000000	0,006097560975609757	0,006097560975609757	0,006097560975609757	0,128048780487804881	0,006097560975609757	0,006097560975609757	0,006097560975609757	0,006097560975609757	0,006097560975609757	0,006097560975609757	0,006097560975609757	0,006097560975609757	0,006097560975609757	0,006097560975609757	0,006097560975609757	0,006097560975609757	0,006097560975609757	0,006097560975609757
K052018_Transcript.docx_51	0,022727272727272728	0,022727272727272728	0,022727272727272728	0,022727272727272728	0,022727272727272728	0,022727272727272728	0,022727272727272728	0,022727272727272728	0,022727272727272728	0,022727272727272728	0,022727272727272728	0,022727272727272728	0,022727272727272728	0,022727272727272728	0,022727272727272728	0,022727272727272728	0,022727272727272728	0,022727272727272728	0,022727272727272728	0,022727272727272728	0,477272727272727237	0,022727272727272728	0,022727272727272728	0,022727272727272728
K052018_Transcript.docx_52	0,002747252747252747	0,057692307692307696	0,002747252747252747	0,002747252747252747	0,002747252747252747	0,002747252747252747	0,002747252747252747	0,002747252747252747	0,002747252747252747	0,002747252747252747	0,826923076923076983	0,002747252747252747	0,002747252747252747	0,002747252747252747	0,002747252747252747	0,002747252747252747	0,057692307692307696	0,002747252747252747	0,002747252747252747	0,002747252747252747	0,002747252747252747	0,002747252747252747	0,002747252747252747	0,002747252747252747
K052018_Transcript.docx_53	0,147660818713450298	0,001461988304093568	0,118421052631578955	0,001461988304093568	0,001461988304093568	0,176900584795321641	0,001461988304093568	0,001461988304093568	0,001461988304093568	0,001461988304093568	0,001461988304093568	0,001461988304093568	0,001461988304093568	0,206140350877193013	0,001461988304093568	0,001461988304093568	0,059941520467836261	0,030701754385964918	0,001461988304093568	0,001461988304093568	0,176900584795321641	0,001461988304093568	0,059941520467836261	0,001461988304093568
K052018_Transcript.docx_54	0,200495049504950507	0,002475247524752475	0,745049504950495156	0,002475247524752475	0,002475247524752475	0,002475247524752475	0,002475247524752475	0,002475247524752475	0,002475247524752475	0,002475247524752475	0,002475247524752475	0,002475247524752475	0,002475247524752475	0,002475247524752475	0,002475247524752475	0,002475247524752475	0,002475247524752475	0,002475247524752475	0,002475247524752475	0,002475247524752475	0,002475247524752475	0,002475247524752475	0,002475247524752475	0,002475247524752475
K052018_Transcript.docx_56	0,011904761904761904	0,011904761904761904	0,488095238095238027	0,011904761904761904	0,011904761904761904	0,011904761904761904	0,011904761904761904	0,011904761904761904	0,011904761904761904	0,011904761904761904	0,011904761904761904	0,011904761904761904	0,011904761904761904	0,250000000000000000	0,011904761904761904	0,011904761904761904	0,011904761904761904	0,011904761904761904	0,011904761904761904	0,011904761904761904	0,011904761904761904	0,011904761904761904	0,011904761904761904	0,011904761904761904
K052018_Transcript.docx_57	0,006097560975609757	0,006097560975609757	0,859756097560975707	0,006097560975609757	0,006097560975609757	0,006097560975609757	0,006097560975609757	0,006097560975609757	0,006097560975609757	0,006097560975609757	0,006097560975609757	0,006097560975609757	0,006097560975609757	0,006097560975609757	0,006097560975609757	0,006097560975609757	0,006097560975609757	0,006097560975609757	0,006097560975609757	0,006097560975609757	0,006097560975609757	0,006097560975609757	0,006097560975609757	0,006097560975609757
K052018_Transcript.docx_58	0,022727272727272728	0,022727272727272728	0,022727272727272728	0,022727272727272728	0,022727272727272728	0,022727272727272728	0,022727272727272728	0,022727272727272728	0,022727272727272728	0,022727272727272728	0,022727272727272728	0,022727272727272728	0,022727272727272728	0,022727272727272728	0,022727272727272728	0,022727272727272728	0,022727272727272728	0,022727272727272728	0,477272727272727237	0,022727272727272728	0,022727272727272728	0,022727272727272728	0,022727272727272728	0,022727272727272728
K052018_Transcript.docx_60	0,004098360655737705	0,004098360655737705	0,004098360655737705	0,004098360655737705	0,004098360655737705	0,004098360655737705	0,004098360655737705	0,250000000000000000	0,004098360655737705	0,004098360655737705	0,004098360655737705	0,004098360655737705	0,004098360655737705	0,004098360655737705	0,004098360655737705	0,004098360655737705	0,004098360655737705	0,004098360655737705	0,577868852459016424	0,004098360655737705	0,004098360655737705	0,004098360655737705	0,004098360655737705	0,086065573770491816
K052018_Transcript.docx_61	0,008064516129032258	0,169354838709677435	0,008064516129032258	0,008064516129032258	0,008064516129032258	0,008064516129032258	0,008064516129032258	0,008064516129032258	0,008064516129032258	0,008064516129032258	0,008064516129032258	0,008064516129032258	0,008064516129032258	0,008064516129032258	0,008064516129032258	0,008064516129032258	0,008064516129032258	0,169354838709677435	0,008064516129032258	0,491935483870967694	0,008064516129032258	0,008064516129032258	0,008064516129032258	0,008064516129032258
K052018_Transcript.docx_62	0,022727272727272728	0,022727272727272728	0,477272727272727237	0,022727272727272728	0,022727272727272728	0,022727272727272728	0,022727272727272728	0,022727272727272728	0,022727272727272728	0,022727272727272728	0,022727272727272728	0,022727272727272728	0,022727272727272728	0,022727272727272728	0,022727272727272728	0,022727272727272728	0,022727272727272728	0,022727272727272728	0,022727272727272728	0,022727272727272728	0,022727272727272728	0,022727272727272728	0,022727272727272728	0,022727272727272728
K052018_Transcript.docx_63	0,011904761904761904	0,011904761904761904	0,011904761904761904	0,011904761904761904	0,011904761904761904	0,011904761904761904	0,011904761904761904	0,011904761904761904	0,011904761904761904	0,726190476190476164	0,011904761904761904	0,011904761904761904	0,011904761904761904	0,011904761904761904	0,011904761904761904	0,011904761904761904	0,011904761904761904	0,011904761904761904	0,011904761904761904	0,011904761904761904	0,011904761904761904	0,011904761904761904	0,011904761904761904	0,011904761904761904
K052018_Transcript.docx_66	0,004098360655737705	0,004098360655737705	0,004098360655737705	0,004098360655737705	0,004098360655737705	0,004098360655737705	0,004098360655737705	0,004098360655737705	0,168032786885245866	0,741803278688524581	0,004098360655737705	0,004098360655737705	0,004098360655737705	0,004098360655737705	0,004098360655737705	0,004098360655737705	0,004098360655737705	0,004098360655737705	0,004098360655737705	0,004098360655737705	0,004098360655737705	0,004098360655737705	0,004098360655737705	0,004098360655737705
K052018_Transcript.docx_68	0,003086419753086420	0,003086419753086420	0,003086419753086420	0,126543209876543217	0,311728395061728392	0,188271604938271608	0,003086419753086420	0,003086419753086420	0,003086419753086420	0,003086419753086420	0,003086419753086420	0,126543209876543217	0,003086419753086420	0,188271604938271608	0,003086419753086420	0,003086419753086420	0,003086419753086420	0,003086419753086420	0,003086419753086420	0,003086419753086420	0,003086419753086420	0,003086419753086420	0,003086419753086420	0,003086419753086420
K052018_Transcript.docx_69	0,022727272727272728	0,022727272727272728	0,022727272727272728	0,022727272727272728	0,022727272727272728	0,022727272727272728	0,022727272727272728	0,022727272727272728	0,477272727272727237	0,022727272727272728	0,022727272727272728	0,022727272727272728	0,022727272727272728	0,022727272727272728	0,022727272727272728	0,022727272727272728	0,022727272727272728	0,022727272727272728	0,022727272727272728	0,022727272727272728	0,022727272727272728	0,022727272727272728	0,022727272727272728	0,022727272727272728
K052018_Transcript.docx_7	0,008064516129032258	0,008064516129032258	0,008064516129032258	0,491935483870967694	0,008064516129032258	0,008064516129032258	0,008064516129032258	0,008064516129032258	0,008064516129032258	0,169354838709677435	0,008064516129032258	0,169354838709677435	0,008064516129032258	0,008064516129032258	0,008064516129032258	0,008064516129032258	0,008064516129032258	0,008064516129032258	0,008064516129032258	0,008064516129032258	0,008064516129032258	0,008064516129032258	0,008064516129032258	0,008064516129032258
K052018_Transcript.docx_70	0,004901960784313725	0,004901960784313725	0,004901960784313725	0,004901960784313725	0,004901960784313725	0,004901960784313725	0,004901960784313725	0,004901960784313725	0,004901960784313725	0,004901960784313725	0,004901960784313725	0,004901960784313725	0,004901960784313725	0,004901960784313725	0,004901960784313725	0,004901960784313725	0,004901960784313725	0,004901960784313725	0,004901960784313725	0,004901960784313725	0,004901960784313725	0,887254901960784270	0,004901960784313725	0,004901960784313725
K052018_Transcript.docx_71	0,003086419753086420	0,003086419753086420	0,003086419753086420	0,126543209876543217	0,003086419753086420	0,003086419753086420	0,003086419753086420	0,003086419753086420	0,003086419753086420	0,003086419753086420	0,003086419753086420	0,003086419753086420	0,003086419753086420	0,003086419753086420	0,003086419753086420	0,003086419753086420	0,003086419753086420	0,003086419753086420	0,003086419753086420	0,003086419753086420	0,496913580246913622	0,311728395061728392	0,003086419753086420	0,003086419753086420
K052018_Transcript.docx_72	0,008064516129032260	0,008064516129032260	0,008064516129032260	0,330645161290322565	0,491935483870967749	0,008064516129032260	0,008064516129032260	0,008064516129032260	0,008064516129032260	0,008064516129032260	0,008064516129032260	0,008064516129032260	0,008064516129032260	0,008064516129032260	0,008064516129032260	0,008064516129032260	0,008064516129032260	0,008064516129032260	0,008064516129032260	0,008064516129032260	0,008064516129032260	0,008064516129032260	0,008064516129032260	0,008064516129032260
K052018_Transcript.docx_74	0,003521126760563380	0,003521126760563380	0,003521126760563380	0,003521126760563380	0,003521126760563380	0,003521126760563380	0,003521126760563380	0,003521126760563380	0,003521126760563380	0,003521126760563380	0,003521126760563380	0,003521126760563380	0,003521126760563380	0,003521126760563380	0,003521126760563380	0,285211267605633756	0,003521126760563380	0,637323943661971870	0,003521126760563380	0,003521126760563380	0,003521126760563380	0,003521126760563380	0,003521126760563380	0,003521126760563380
K052018_Transcript.docx_75	0,004098360655737705	0,004098360655737705	0,004098360655737705	0,823770491803278659	0,004098360655737705	0,004098360655737705	0,004098360655737705	0,004098360655737705	0,004098360655737705	0,004098360655737705	0,004098360655737705	0,004098360655737705	0,086065573770491802	0,004098360655737705	0,004098360655737705	0,004098360655737705	0,004098360655737705	0,004098360655737705	0,004098360655737705	0,004098360655737705	0,004098360655737705	0,004098360655737705	0,004098360655737705	0,004098360655737705
K052018_Transcript.docx_77	0,371951219512195119	0,006097560975609757	0,006097560975609757	0,006097560975609757	0,006097560975609757	0,006097560975609757	0,006097560975609757	0,006097560975609757	0,006097560975609757	0,006097560975609757	0,006097560975609757	0,006097560975609757	0,006097560975609757	0,250000000000000000	0,006097560975609757	0,006097560975609757	0,006097560975609757	0,006097560975609757	0,006097560975609757	0,006097560975609757	0,006097560975609757	0,006097560975609757	0,250000000000000000	0,006097560975609757
K052018_Transcript.docx_8	0,006097560975609757	0,006097560975609757	0,006097560975609757	0,006097560975609757	0,006097560975609757	0,006097560975609757	0,006097560975609757	0,006097560975609757	0,737804878048780477	0,006097560975609757	0,006097560975609757	0,006097560975609757	0,006097560975609757	0,006097560975609757	0,006097560975609757	0,006097560975609757	0,006097560975609757	0,006097560975609757	0,006097560975609757	0,006097560975609757	0,006097560975609757	0,006097560975609757	0,006097560975609757	0,128048780487804881
K052018_Transcript.docx_81	0,011904761904761904	0,011904761904761904	0,011904761904761904	0,250000000000000000	0,011904761904761904	0,011904761904761904	0,011904761904761904	0,011904761904761904	0,011904761904761904	0,011904761904761904	0,011904761904761904	0,250000000000000000	0,011904761904761904	0,011904761904761904	0,011904761904761904	0,011904761904761904	0,011904761904761904	0,011904761904761904	0,011904761904761904	0,250000000000000000	0,011904761904761904	0,011904761904761904	0,011904761904761904	0,011904761904761904
K052018_Transcript.docx_82	0,003086419753086420	0,003086419753086420	0,003086419753086420	0,003086419753086420	0,003086419753086420	0,003086419753086420	0,003086419753086420	0,003086419753086420	0,250000000000000000	0,126543209876543217	0,003086419753086420	0,003086419753086420	0,003086419753086420	0,003086419753086420	0,003086419753086420	0,003086419753086420	0,558641975308642014	0,003086419753086420	0,003086419753086420	0,003086419753086420	0,003086419753086420	0,003086419753086420	0,003086419753086420	0,003086419753086420
K052018_Transcript.docx_83	0,006097560975609757	0,006097560975609757	0,006097560975609757	0,006097560975609757	0,006097560975609757	0,006097560975609757	0,006097560975609757	0,006097560975609757	0,006097560975609757	0,006097560975609757	0,006097560975609757	0,006097560975609757	0,006097560975609757	0,250000000000000000	0,006097560975609757	0,006097560975609757	0,615853658536585358	0,006097560975609757	0,006097560975609757	0,006097560975609757	0,006097560975609757	0,006097560975609757	0,006097560975609757	0,006097560975609757
K052018_Transcript.docx_85	0,022727272727272728	0,022727272727272728	0,477272727272727237	0,022727272727272728	0,022727272727272728	0,022727272727272728	0,022727272727272728	0,022727272727272728	0,022727272727272728	0,022727272727272728	0,022727272727272728	0,022727272727272728	0,022727272727272728	0,022727272727272728	0,022727272727272728	0,022727272727272728	0,022727272727272728	0,022727272727272728	0,022727272727272728	0,022727272727272728	0,022727272727272728	0,022727272727272728	0,022727272727272728	0,022727272727272728
K052018_Transcript.docx_86	0,006097560975609757	0,006097560975609757	0,006097560975609757	0,006097560975609757	0,006097560975609757	0,006097560975609757	0,006097560975609757	0,006097560975609757	0,006097560975609757	0,006097560975609757	0,128048780487804881	0,006097560975609757	0,006097560975609757	0,250000000000000000	0,006097560975609757	0,006097560975609757	0,006097560975609757	0,006097560975609757	0,006097560975609757	0,006097560975609757	0,006097560975609757	0,493902439024390238	0,006097560975609757	0,006097560975609757
K052018_Transcript.docx_87	0,002747252747252747	0,002747252747252747	0,002747252747252747	0,112637362637362626	0,002747252747252747	0,002747252747252747	0,002747252747252747	0,002747252747252747	0,057692307692307696	0,112637362637362626	0,002747252747252747	0,002747252747252747	0,002747252747252747	0,277472527472527486	0,002747252747252747	0,002747252747252747	0,387362637362637374	0,002747252747252747	0,002747252747252747	0,002747252747252747	0,002747252747252747	0,002747252747252747	0,002747252747252747	0,002747252747252747
K052018_Transcript.docx_88	0,006097560975609757	0,128048780487804881	0,006097560975609757	0,615853658536585358	0,006097560975609757	0,006097560975609757	0,006097560975609757	0,006097560975609757	0,006097560975609757	0,006097560975609757	0,006097560975609757	0,006097560975609757	0,006097560975609757	0,006097560975609757	0,006097560975609757	0,006097560975609757	0,006097560975609757	0,006097560975609757	0,006097560975609757	0,006097560975609757	0,128048780487804881	0,006097560975609757	0,006097560975609757	0,006097560975609757
K052018_Transcript.docx_9	0,006097560975609757	0,006097560975609757	0,006097560975609757	0,006097560975609757	0,006097560975609757	0,006097560975609757	0,006097560975609757	0,006097560975609757	0,615853658536585358	0,006097560975609757	0,006097560975609757	0,128048780487804881	0,006097560975609757	0,006097560975609757	0,006097560975609757	0,128048780487804881	0,006097560975609757	0,006097560975609757	0,006097560975609757	0,006097560975609757	0,006097560975609757	0,006097560975609757	0,006097560975609757	0,006097560975609757
K052018_Transcript.docx_90	0,002475247524752475	0,002475247524752475	0,448019801980198085	0,002475247524752475	0,002475247524752475	0,002475247524752475	0,002475247524752475	0,002475247524752475	0,002475247524752475	0,051980198019801985	0,101485148514851478	0,002475247524752475	0,002475247524752475	0,002475247524752475	0,002475247524752475	0,002475247524752475	0,002475247524752475	0,002475247524752475	0,002475247524752475	0,002475247524752475	0,250000000000000000	0,002475247524752475	0,002475247524752475	0,101485148514851478
K052018_Transcript.docx_91	0,011904761904761904	0,011904761904761904	0,011904761904761904	0,011904761904761904	0,011904761904761904	0,011904761904761904	0,011904761904761904	0,011904761904761904	0,011904761904761904	0,011904761904761904	0,726190476190476164	0,011904761904761904	0,011904761904761904	0,011904761904761904	0,011904761904761904	0,011904761904761904	0,011904761904761904	0,011904761904761904	0,011904761904761904	0,011904761904761904	0,011904761904761904	0,011904761904761904	0,011904761904761904	0,011904761904761904
K052018_Transcript.docx_92	0,004901960784313726	0,397058823529411797	0,004901960784313726	0,004901960784313726	0,004901960784313726	0,004901960784313726	0,004901960784313726	0,004901960784313726	0,004901960784313726	0,299019607843137247	0,004901960784313726	0,200980392156862753	0,004901960784313726	0,004901960784313726	0,004901960784313726	0,004901960784313726	0,004901960784313726	0,004901960784313726	0,004901960784313726	0,004901960784313726	0,004901960784313726	0,004901960784313726	0,004901960784313726	0,004901960784313726
K052018_Transcript.docx_93	0,008064516129032260	0,008064516129032260	0,008064516129032260	0,008064516129032260	0,008064516129032260	0,330645161290322565	0,008064516129032260	0,008064516129032260	0,008064516129032260	0,008064516129032260	0,008064516129032260	0,491935483870967749	0,008064516129032260	0,008064516129032260	0,008064516129032260	0,008064516129032260	0,008064516129032260	0,008064516129032260	0,008064516129032260	0,008064516129032260	0,008064516129032260	0,008064516129032260	0,008064516129032260	0,008064516129032260
K052018_Transcript.docx_95	0,011904761904761904	0,726190476190476164	0,011904761904761904	0,011904761904761904	0,011904761904761904	0,011904761904761904	0,011904761904761904	0,011904761904761904	0,011904761904761904	0,011904761904761904	0,011904761904761904	0,011904761904761904	0,011904761904761904	0,011904761904761904	0,011904761904761904	0,011904761904761904	0,011904761904761904	0,011904761904761904	0,011904761904761904	0,011904761904761904	0,011904761904761904	0,011904761904761904	0,011904761904761904	0,011904761904761904
K052018_Transcript.docx_96	0,008064516129032260	0,008064516129032260	0,008064516129032260	0,008064516129032260	0,008064516129032260	0,008064516129032260	0,008064516129032260	0,008064516129032260	0,330645161290322565	0,008064516129032260	0,008064516129032260	0,008064516129032260	0,008064516129032260	0,008064516129032260	0,008064516129032260	0,008064516129032260	0,008064516129032260	0,008064516129032260	0,008064516129032260	0,491935483870967749	0,008064516129032260	0,008064516129032260	0,008064516129032260	0,008064516129032260
K052018_Transcript.docx_97	0,004901960784313726	0,004901960784313726	0,004901960784313726	0,397058823529411797	0,004901960784313726	0,004901960784313726	0,004901960784313726	0,004901960784313726	0,004901960784313726	0,004901960784313726	0,004901960784313726	0,004901960784313726	0,004901960784313726	0,004901960784313726	0,004901960784313726	0,004901960784313726	0,004901960784313726	0,004901960784313726	0,495098039215686292	0,004901960784313726	0,004901960784313726	0,004901960784313726	0,004901960784313726	0,004901960784313726
K052018_Transcript.docx_98	0,011904761904761904	0,011904761904761904	0,011904761904761904	0,011904761904761904	0,011904761904761904	0,011904761904761904	0,011904761904761904	0,011904761904761904	0,011904761904761904	0,011904761904761904	0,011904761904761904	0,011904761904761904	0,011904761904761904	0,011904761904761904	0,250000000000000000	0,011904761904761904	0,011904761904761904	0,011904761904761904	0,011904761904761904	0,011904761904761904	0,011904761904761904	0,488095238095238027	0,011904761904761904	0,011904761904761904
K052018_Transcript.docx_99	0,011904761904761904	0,011904761904761904	0,011904761904761904	0,011904761904761904	0,011904761904761904	0,011904761904761904	0,011904761904761904	0,011904761904761904	0,011904761904761904	0,011904761904761904	0,011904761904761904	0,011904761904761904	0,011904761904761904	0,011904761904761904	0,011904761904761904	0,011904761904761904	0,011904761904761904	0,011904761904761904	0,011904761904761904	0,011904761904761904	0,250000000000000000	0,011904761904761904	0,011904761904761904	0,488095238095238027
K062018_Transcript.docx_1	0,011904761904761904	0,011904761904761904	0,011904761904761904	0,011904761904761904	0,011904761904761904	0,011904761904761904	0,011904761904761904	0,011904761904761904	0,011904761904761904	0,011904761904761904	0,011904761904761904	0,011904761904761904	0,488095238095238027	0,011904761904761904	0,011904761904761904	0,011904761904761904	0,011904761904761904	0,250000000000000000	0,011904761904761904	0,011904761904761904	0,011904761904761904	0,011904761904761904	0,011904761904761904	0,011904761904761904
K062018_Transcript.docx_11	0,002747252747252747	0,002747252747252747	0,002747252747252747	0,002747252747252747	0,002747252747252747	0,002747252747252747	0,002747252747252747	0,002747252747252747	0,002747252747252747	0,002747252747252747	0,002747252747252747	0,002747252747252747	0,002747252747252747	0,002747252747252747	0,002747252747252747	0,112637362637362626	0,057692307692307696	0,002747252747252747	0,002747252747252747	0,002747252747252747	0,002747252747252747	0,002747252747252747	0,771978021978022011	0,002747252747252747
K062018_Transcript.docx_13	0,001773049645390071	0,001773049645390071	0,001773049645390071	0,001773049645390071	0,001773049645390071	0,001773049645390071	0,001773049645390071	0,001773049645390071	0,001773049645390071	0,001773049645390071	0,001773049645390071	0,001773049645390071	0,001773049645390071	0,001773049645390071	0,001773049645390071	0,001773049645390071	0,001773049645390071	0,001773049645390071	0,001773049645390071	0,001773049645390071	0,001773049645390071	0,001773049645390071	0,959219858156028393	0,001773049645390071
K062018_Transcript.docx_14	0,022727272727272728	0,022727272727272728	0,022727272727272728	0,022727272727272728	0,022727272727272728	0,022727272727272728	0,477272727272727237	0,022727272727272728	0,022727272727272728	0,022727272727272728	0,022727272727272728	0,022727272727272728	0,022727272727272728	0,022727272727272728	0,022727272727272728	0,022727272727272728	0,022727272727272728	0,022727272727272728	0,022727272727272728	0,022727272727272728	0,022727272727272728	0,022727272727272728	0,022727272727272728	0,022727272727272728
K062018_Transcript.docx_15	0,001037344398340249	0,125518672199170123	0,001037344398340249	0,001037344398340249	0,001037344398340249	0,001037344398340249	0,001037344398340249	0,001037344398340249	0,001037344398340249	0,457468879668049777	0,001037344398340249	0,001037344398340249	0,125518672199170123	0,001037344398340249	0,063278008298755184	0,001037344398340249	0,001037344398340249	0,001037344398340249	0,084024896265560159	0,001037344398340249	0,125518672199170123	0,001037344398340249	0,001037344398340249	0,001037344398340249
K062018_Transcript.docx_17	0,011904761904761904	0,011904761904761904	0,011904761904761904	0,011904761904761904	0,250000000000000000	0,011904761904761904	0,011904761904761904	0,011904761904761904	0,011904761904761904	0,011904761904761904	0,011904761904761904	0,011904761904761904	0,011904761904761904	0,011904761904761904	0,011904761904761904	0,011904761904761904	0,011904761904761904	0,011904761904761904	0,011904761904761904	0,011904761904761904	0,488095238095238027	0,011904761904761904	0,011904761904761904	0,011904761904761904
K062018_Transcript.docx_18	0,022727272727272728	0,022727272727272728	0,022727272727272728	0,022727272727272728	0,022727272727272728	0,022727272727272728	0,477272727272727237	0,022727272727272728	0,022727272727272728	0,022727272727272728	0,022727272727272728	0,022727272727272728	0,022727272727272728	0,022727272727272728	0,022727272727272728	0,022727272727272728	0,022727272727272728	0,022727272727272728	0,022727272727272728	0,022727272727272728	0,022727272727272728	0,022727272727272728	0,022727272727272728	0,022727272727272728
K062018_Transcript.docx_2	0,002747252747252747	0,002747252747252747	0,002747252747252747	0,002747252747252747	0,002747252747252747	0,057692307692307696	0,826923076923076983	0,002747252747252747	0,002747252747252747	0,002747252747252747	0,002747252747252747	0,002747252747252747	0,002747252747252747	0,002747252747252747	0,002747252747252747	0,002747252747252747	0,002747252747252747	0,002747252747252747	0,057692307692307696	0,002747252747252747	0,002747252747252747	0,002747252747252747	0,002747252747252747	0,002747252747252747
K062018_Transcript.docx_21	0,011904761904761904	0,011904761904761904	0,250000000000000000	0,011904761904761904	0,011904761904761904	0,011904761904761904	0,011904761904761904	0,011904761904761904	0,011904761904761904	0,011904761904761904	0,011904761904761904	0,488095238095238027	0,011904761904761904	0,011904761904761904	0,011904761904761904	0,011904761904761904	0,011904761904761904	0,011904761904761904	0,011904761904761904	0,011904761904761904	0,011904761904761904	0,011904761904761904	0,011904761904761904	0,011904761904761904
K062018_Transcript.docx_22	0,000889679715302491	0,000889679715302491	0,000889679715302491	0,000889679715302491	0,000889679715302491	0,000889679715302491	0,499110320284697484	0,000889679715302491	0,000889679715302491	0,374555160142348742	0,000889679715302491	0,000889679715302491	0,000889679715302491	0,000889679715302491	0,000889679715302491	0,000889679715302491	0,000889679715302491	0,107651245551601410	0,000889679715302491	0,000889679715302491	0,000889679715302491	0,000889679715302491	0,000889679715302491	0,000889679715302491
K062018_Transcript.docx_24	0,001552795031055901	0,001552795031055901	0,001552795031055901	0,001552795031055901	0,125776397515527938	0,001552795031055901	0,809006211180124168	0,001552795031055901	0,001552795031055901	0,001552795031055901	0,001552795031055901	0,001552795031055901	0,001552795031055901	0,001552795031055901	0,001552795031055901	0,001552795031055901	0,001552795031055901	0,001552795031055901	0,001552795031055901	0,001552795031055901	0,001552795031055901	0,001552795031055901	0,032608695652173912	0,001552795031055901
K062018_Transcript.docx_26	0,003086419753086420	0,003086419753086420	0,003086419753086420	0,126543209876543217	0,003086419753086420	0,003086419753086420	0,003086419753086420	0,003086419753086420	0,003086419753086420	0,003086419753086420	0,126543209876543217	0,003086419753086420	0,003086419753086420	0,003086419753086420	0,003086419753086420	0,003086419753086420	0,373456790123456783	0,003086419753086420	0,003086419753086420	0,311728395061728392	0,003086419753086420	0,003086419753086420	0,003086419753086420	0,003086419753086420
K062018_Transcript.docx_27	0,003086419753086420	0,003086419753086420	0,003086419753086420	0,003086419753086420	0,003086419753086420	0,003086419753086420	0,003086419753086420	0,743827160493827244	0,003086419753086420	0,126543209876543217	0,003086419753086420	0,003086419753086420	0,003086419753086420	0,003086419753086420	0,003086419753086420	0,003086419753086420	0,003086419753086420	0,003086419753086420	0,003086419753086420	0,003086419753086420	0,064814814814814825	0,003086419753086420	0,003086419753086420	0,003086419753086420
K062018_Transcript.docx_28	0,305248618784530357	0,001381215469613260	0,001381215469613260	0,001381215469613260	0,222375690607734822	0,001381215469613260	0,001381215469613260	0,056629834254143634	0,001381215469613260	0,001381215469613260	0,001381215469613260	0,001381215469613260	0,001381215469613260	0,001381215469613260	0,167127071823204409	0,001381215469613260	0,001381215469613260	0,056629834254143634	0,001381215469613260	0,139502762430939203	0,001381215469613260	0,001381215469613260	0,029005524861878452	0,001381215469613260
K062018_Transcript.docx_29	0,011904761904761904	0,011904761904761904	0,011904761904761904	0,011904761904761904	0,011904761904761904	0,011904761904761904	0,011904761904761904	0,011904761904761904	0,488095238095238027	0,011904761904761904	0,011904761904761904	0,011904761904761904	0,011904761904761904	0,011904761904761904	0,250000000000000000	0,011904761904761904	0,011904761904761904	0,011904761904761904	0,011904761904761904	0,011904761904761904	0,011904761904761904	0,011904761904761904	0,011904761904761904	0,011904761904761904
K062018_Transcript.docx_3	0,001243781094527363	0,001243781094527363	0,001243781094527363	0,001243781094527363	0,001243781094527363	0,001243781094527363	0,871890547263681648	0,001243781094527363	0,001243781094527363	0,001243781094527363	0,001243781094527363	0,001243781094527363	0,026119402985074629	0,001243781094527363	0,001243781094527363	0,001243781094527363	0,001243781094527363	0,050995024875621894	0,026119402985074629	0,001243781094527363	0,001243781094527363	0,001243781094527363	0,001243781094527363	0,001243781094527363
K062018_Transcript.docx_30	0,008064516129032258	0,008064516129032258	0,008064516129032258	0,008064516129032258	0,008064516129032258	0,008064516129032258	0,008064516129032258	0,008064516129032258	0,008064516129032258	0,008064516129032258	0,008064516129032258	0,008064516129032258	0,008064516129032258	0,169354838709677435	0,008064516129032258	0,008064516129032258	0,008064516129032258	0,008064516129032258	0,169354838709677435	0,008064516129032258	0,008064516129032258	0,491935483870967694	0,008064516129032258	0,008064516129032258
K062018_Transcript.docx_31	0,002066115702479339	0,002066115702479339	0,002066115702479339	0,002066115702479339	0,002066115702479339	0,002066115702479339	0,704545454545454586	0,002066115702479339	0,002066115702479339	0,002066115702479339	0,002066115702479339	0,002066115702479339	0,002066115702479339	0,002066115702479339	0,002066115702479339	0,002066115702479339	0,002066115702479339	0,002066115702479339	0,002066115702479339	0,002066115702479339	0,002066115702479339	0,002066115702479339	0,250000000000000000	0,002066115702479339
K062018_Transcript.docx_32	0,011904761904761904	0,011904761904761904	0,011904761904761904	0,011904761904761904	0,726190476190476164	0,011904761904761904	0,011904761904761904	0,011904761904761904	0,011904761904761904	0,011904761904761904	0,011904761904761904	0,011904761904761904	0,011904761904761904	0,011904761904761904	0,011904761904761904	0,011904761904761904	0,011904761904761904	0,011904761904761904	0,011904761904761904	0,011904761904761904	0,011904761904761904	0,011904761904761904	0,011904761904761904	0,011904761904761904
K062018_Transcript.docx_34	0,177652733118971062	0,000803858520900322	0,000803858520900322	0,000803858520900322	0,000803858520900322	0,000803858520900322	0,000803858520900322	0,000803858520900322	0,000803858520900322	0,016881028938906754	0,000803858520900322	0,000803858520900322	0,000803858520900322	0,000803858520900322	0,290192926045016064	0,113344051446945329	0,000803858520900322	0,000803858520900322	0,000803858520900322	0,000803858520900322	0,016881028938906754	0,000803858520900322	0,000803858520900322	0,370578778135048248
K062018_Transcript.docx_35	0,003086419753086420	0,003086419753086420	0,003086419753086420	0,003086419753086420	0,188271604938271608	0,003086419753086420	0,003086419753086420	0,126543209876543217	0,003086419753086420	0,003086419753086420	0,003086419753086420	0,003086419753086420	0,003086419753086420	0,003086419753086420	0,003086419753086420	0,003086419753086420	0,003086419753086420	0,003086419753086420	0,003086419753086420	0,003086419753086420	0,003086419753086420	0,003086419753086420	0,003086419753086420	0,620370370370370461
K062018_Transcript.docx_36	0,001184834123222749	0,190758293838862558	0,048578199052132696	0,001184834123222749	0,001184834123222749	0,024881516587677725	0,001184834123222749	0,001184834123222749	0,001184834123222749	0,001184834123222749	0,001184834123222749	0,001184834123222749	0,001184834123222749	0,001184834123222749	0,001184834123222749	0,001184834123222749	0,001184834123222749	0,001184834123222749	0,001184834123222749	0,001184834123222749	0,001184834123222749	0,001184834123222749	0,001184834123222749	0,712085308056871980
K062018_Transcript.docx_37	0,728927203065134144	0,000957854406130268	0,000957854406130268	0,000957854406130268	0,020114942528735635	0,000957854406130268	0,000957854406130268	0,000957854406130268	0,000957854406130268	0,000957854406130268	0,000957854406130268	0,000957854406130268	0,000957854406130268	0,115900383141762459	0,000957854406130268	0,000957854406130268	0,000957854406130268	0,000957854406130268	0,000957854406130268	0,115900383141762459	0,000957854406130268	0,000957854406130268	0,000957854406130268	0,000957854406130268
K062018_Transcript.docx_38	0,000957854406130268	0,575670498084291160	0,000957854406130268	0,000957854406130268	0,000957854406130268	0,000957854406130268	0,000957854406130268	0,000957854406130268	0,000957854406130268	0,077586206896551713	0,000957854406130268	0,020114942528735632	0,039272030651340988	0,000957854406130268	0,000957854406130268	0,039272030651340988	0,000957854406130268	0,000957854406130268	0,077586206896551713	0,000957854406130268	0,154214559386973177	0,000957854406130268	0,000957854406130268	0,000957854406130268
K062018_Transcript.docx_39	0,000453720508166969	0,000453720508166969	0,127495462794918329	0,000453720508166969	0,191016333938294008	0,000453720508166969	0,000453720508166969	0,036751361161524498	0,000453720508166969	0,000453720508166969	0,000453720508166969	0,544918330308529875	0,036751361161524498	0,000453720508166969	0,000453720508166969	0,000453720508166969	0,018602540834845731	0,018602540834845731	0,000453720508166969	0,000453720508166969	0,018602540834845731	0,000453720508166969	0,000453720508166969	0,000453720508166969
K062018_Transcript.docx_4	0,006097560975609757	0,006097560975609757	0,006097560975609757	0,006097560975609757	0,006097560975609757	0,006097560975609757	0,859756097560975707	0,006097560975609757	0,006097560975609757	0,006097560975609757	0,006097560975609757	0,006097560975609757	0,006097560975609757	0,006097560975609757	0,006097560975609757	0,006097560975609757	0,006097560975609757	0,006097560975609757	0,006097560975609757	0,006097560975609757	0,006097560975609757	0,006097560975609757	0,006097560975609757	0,006097560975609757
K062018_Transcript.docx_40	0,001131221719457013	0,001131221719457013	0,272624434389140247	0,001131221719457013	0,114253393665158354	0,001131221719457013	0,001131221719457013	0,001131221719457013	0,046380090497737551	0,046380090497737551	0,001131221719457013	0,204751131221719451	0,001131221719457013	0,001131221719457013	0,001131221719457013	0,001131221719457013	0,001131221719457013	0,295248868778280549	0,001131221719457013	0,001131221719457013	0,001131221719457013	0,001131221719457013	0,001131221719457013	0,001131221719457013
K062018_Transcript.docx_42	0,008064516129032258	0,008064516129032258	0,008064516129032258	0,008064516129032258	0,008064516129032258	0,008064516129032258	0,008064516129032258	0,008064516129032258	0,008064516129032258	0,008064516129032258	0,008064516129032258	0,008064516129032258	0,008064516129032258	0,008064516129032258	0,008064516129032258	0,008064516129032258	0,008064516129032258	0,008064516129032258	0,008064516129032258	0,008064516129032258	0,653225806451612878	0,169354838709677435	0,008064516129032258	0,008064516129032258
K062018_Transcript.docx_44	0,001381215469613260	0,001381215469613260	0,001381215469613260	0,001381215469613260	0,001381215469613260	0,001381215469613260	0,001381215469613260	0,001381215469613260	0,029005524861878452	0,747237569060773432	0,194751381215469588	0,001381215469613260	0,001381215469613260	0,001381215469613260	0,001381215469613260	0,001381215469613260	0,001381215469613260	0,001381215469613260	0,001381215469613260	0,001381215469613260	0,001381215469613260	0,001381215469613260	0,001381215469613260	0,001381215469613260
K062018_Transcript.docx_45	0,006097560975609757	0,006097560975609757	0,006097560975609757	0,006097560975609757	0,006097560975609757	0,006097560975609757	0,006097560975609757	0,006097560975609757	0,006097560975609757	0,006097560975609757	0,006097560975609757	0,006097560975609757	0,006097560975609757	0,006097560975609757	0,371951219512195119	0,006097560975609757	0,006097560975609757	0,006097560975609757	0,006097560975609757	0,006097560975609757	0,006097560975609757	0,006097560975609757	0,006097560975609757	0,493902439024390238
K062018_Transcript.docx_46	0,001773049645390071	0,001773049645390071	0,001773049645390071	0,037234042553191495	0,001773049645390071	0,001773049645390071	0,037234042553191495	0,037234042553191495	0,001773049645390071	0,001773049645390071	0,001773049645390071	0,001773049645390071	0,001773049645390071	0,001773049645390071	0,604609929078014252	0,001773049645390071	0,001773049645390071	0,001773049645390071	0,001773049645390071	0,001773049645390071	0,001773049645390071	0,001773049645390071	0,001773049645390071	0,250000000000000000
K062018_Transcript.docx_47	0,002747252747252747	0,112637362637362626	0,002747252747252747	0,002747252747252747	0,002747252747252747	0,002747252747252747	0,002747252747252747	0,002747252747252747	0,002747252747252747	0,002747252747252747	0,002747252747252747	0,002747252747252747	0,002747252747252747	0,002747252747252747	0,277472527472527486	0,002747252747252747	0,002747252747252747	0,002747252747252747	0,002747252747252747	0,002747252747252747	0,002747252747252747	0,002747252747252747	0,002747252747252747	0,552197802197802234
K062018_Transcript.docx_48	0,006097560975609757	0,006097560975609757	0,006097560975609757	0,006097560975609757	0,006097560975609757	0,006097560975609757	0,006097560975609757	0,006097560975609757	0,006097560975609757	0,859756097560975707	0,006097560975609757	0,006097560975609757	0,006097560975609757	0,006097560975609757	0,006097560975609757	0,006097560975609757	0,006097560975609757	0,006097560975609757	0,006097560975609757	0,006097560975609757	0,006097560975609757	0,006097560975609757	0,006097560975609757	0,006097560975609757
K062018_Transcript.docx_49	0,006097560975609757	0,006097560975609757	0,006097560975609757	0,006097560975609757	0,006097560975609757	0,006097560975609757	0,006097560975609757	0,006097560975609757	0,006097560975609757	0,006097560975609757	0,006097560975609757	0,006097560975609757	0,006097560975609757	0,006097560975609757	0,493902439024390238	0,006097560975609757	0,006097560975609757	0,006097560975609757	0,006097560975609757	0,006097560975609757	0,006097560975609757	0,371951219512195119	0,006097560975609757	0,006097560975609757
K062018_Transcript.docx_5	0,006097560975609757	0,006097560975609757	0,006097560975609757	0,006097560975609757	0,006097560975609757	0,006097560975609757	0,859756097560975707	0,006097560975609757	0,006097560975609757	0,006097560975609757	0,006097560975609757	0,006097560975609757	0,006097560975609757	0,006097560975609757	0,006097560975609757	0,006097560975609757	0,006097560975609757	0,006097560975609757	0,006097560975609757	0,006097560975609757	0,006097560975609757	0,006097560975609757	0,006097560975609757	0,006097560975609757
K062018_Transcript.docx_50	0,001908396946564885	0,345419847328244267	0,230916030534351113	0,001908396946564885	0,001908396946564885	0,001908396946564885	0,001908396946564885	0,001908396946564885	0,001908396946564885	0,001908396946564885	0,001908396946564885	0,001908396946564885	0,001908396946564885	0,001908396946564885	0,001908396946564885	0,001908396946564885	0,001908396946564885	0,001908396946564885	0,001908396946564885	0,001908396946564885	0,001908396946564885	0,001908396946564885	0,001908396946564885	0,383587786259541985
K062018_Transcript.docx_51	0,281055900621118016	0,001552795031055901	0,001552795031055901	0,001552795031055901	0,032608695652173912	0,001552795031055901	0,312111801242236031	0,250000000000000000	0,001552795031055901	0,001552795031055901	0,032608695652173912	0,001552795031055901	0,032608695652173912	0,032608695652173912	0,001552795031055901	0,001552795031055901	0,001552795031055901	0,001552795031055901	0,001552795031055901	0,001552795031055901	0,001552795031055901	0,001552795031055901	0,001552795031055901	0,001552795031055901
K062018_Transcript.docx_52	0,008064516129032258	0,008064516129032258	0,008064516129032258	0,008064516129032258	0,008064516129032258	0,008064516129032258	0,008064516129032258	0,008064516129032258	0,008064516129032258	0,008064516129032258	0,653225806451612878	0,008064516129032258	0,008064516129032258	0,008064516129032258	0,008064516129032258	0,008064516129032258	0,008064516129032258	0,008064516129032258	0,008064516129032258	0,008064516129032258	0,008064516129032258	0,169354838709677435	0,008064516129032258	0,008064516129032258
K062018_Transcript.docx_53	0,001184834123222749	0,001184834123222749	0,143364928909952588	0,001184834123222749	0,001184834123222749	0,001184834123222749	0,001184834123222749	0,001184834123222749	0,001184834123222749	0,001184834123222749	0,664691943127962093	0,001184834123222749	0,001184834123222749	0,001184834123222749	0,001184834123222749	0,001184834123222749	0,001184834123222749	0,001184834123222749	0,001184834123222749	0,001184834123222749	0,001184834123222749	0,001184834123222749	0,001184834123222749	0,167061611374407559
K062018_Transcript.docx_54	0,002747252747252747	0,002747252747252747	0,167582417582417570	0,112637362637362626	0,002747252747252747	0,002747252747252747	0,002747252747252747	0,057692307692307696	0,002747252747252747	0,002747252747252747	0,002747252747252747	0,002747252747252747	0,552197802197802234	0,002747252747252747	0,002747252747252747	0,002747252747252747	0,002747252747252747	0,002747252747252747	0,002747252747252747	0,002747252747252747	0,057692307692307696	0,002747252747252747	0,002747252747252747	0,002747252747252747
K062018_Transcript.docx_55	0,022727272727272728	0,022727272727272728	0,022727272727272728	0,022727272727272728	0,022727272727272728	0,022727272727272728	0,022727272727272728	0,022727272727272728	0,022727272727272728	0,022727272727272728	0,022727272727272728	0,022727272727272728	0,022727272727272728	0,022727272727272728	0,022727272727272728	0,022727272727272728	0,477272727272727237	0,022727272727272728	0,022727272727272728	0,022727272727272728	0,022727272727272728	0,022727272727272728	0,022727272727272728	0,022727272727272728
K062018_Transcript.docx_56	0,008064516129032258	0,008064516129032258	0,008064516129032258	0,008064516129032258	0,008064516129032258	0,008064516129032258	0,008064516129032258	0,008064516129032258	0,008064516129032258	0,008064516129032258	0,008064516129032258	0,008064516129032258	0,008064516129032258	0,008064516129032258	0,008064516129032258	0,008064516129032258	0,814516129032258007	0,008064516129032258	0,008064516129032258	0,008064516129032258	0,008064516129032258	0,008064516129032258	0,008064516129032258	0,008064516129032258
K062018_Transcript.docx_57	0,003521126760563380	0,003521126760563380	0,003521126760563380	0,073943661971830985	0,003521126760563380	0,003521126760563380	0,003521126760563380	0,003521126760563380	0,003521126760563380	0,003521126760563380	0,003521126760563380	0,003521126760563380	0,003521126760563380	0,003521126760563380	0,003521126760563380	0,003521126760563380	0,848591549295774628	0,003521126760563380	0,003521126760563380	0,003521126760563380	0,003521126760563380	0,003521126760563380	0,003521126760563380	0,003521126760563380
K062018_Transcript.docx_59	0,008064516129032260	0,008064516129032260	0,008064516129032260	0,008064516129032260	0,008064516129032260	0,008064516129032260	0,008064516129032260	0,008064516129032260	0,008064516129032260	0,008064516129032260	0,008064516129032260	0,008064516129032260	0,008064516129032260	0,008064516129032260	0,008064516129032260	0,008064516129032260	0,330645161290322565	0,008064516129032260	0,008064516129032260	0,008064516129032260	0,008064516129032260	0,008064516129032260	0,491935483870967749	0,008064516129032260
K062018_Transcript.docx_6	0,022727272727272728	0,022727272727272728	0,022727272727272728	0,022727272727272728	0,022727272727272728	0,022727272727272728	0,477272727272727237	0,022727272727272728	0,022727272727272728	0,022727272727272728	0,022727272727272728	0,022727272727272728	0,022727272727272728	0,022727272727272728	0,022727272727272728	0,022727272727272728	0,022727272727272728	0,022727272727272728	0,022727272727272728	0,022727272727272728	0,022727272727272728	0,022727272727272728	0,022727272727272728	0,022727272727272728
K062018_Transcript.docx_62	0,022727272727272728	0,022727272727272728	0,022727272727272728	0,022727272727272728	0,022727272727272728	0,022727272727272728	0,022727272727272728	0,022727272727272728	0,022727272727272728	0,022727272727272728	0,022727272727272728	0,477272727272727237	0,022727272727272728	0,022727272727272728	0,022727272727272728	0,022727272727272728	0,022727272727272728	0,022727272727272728	0,022727272727272728	0,022727272727272728	0,022727272727272728	0,022727272727272728	0,022727272727272728	0,022727272727272728
K062018_Transcript.docx_63	0,051980198019801985	0,002475247524752475	0,002475247524752475	0,002475247524752475	0,002475247524752475	0,002475247524752475	0,002475247524752475	0,002475247524752475	0,002475247524752475	0,002475247524752475	0,002475247524752475	0,646039603960396058	0,002475247524752475	0,002475247524752475	0,002475247524752475	0,002475247524752475	0,002475247524752475	0,002475247524752475	0,002475247524752475	0,002475247524752475	0,250000000000000000	0,002475247524752475	0,002475247524752475	0,002475247524752475
K062018_Transcript.docx_64	0,011904761904761904	0,011904761904761904	0,011904761904761904	0,011904761904761904	0,011904761904761904	0,011904761904761904	0,011904761904761904	0,011904761904761904	0,011904761904761904	0,011904761904761904	0,011904761904761904	0,250000000000000000	0,011904761904761904	0,011904761904761904	0,011904761904761904	0,011904761904761904	0,011904761904761904	0,011904761904761904	0,011904761904761904	0,011904761904761904	0,011904761904761904	0,011904761904761904	0,488095238095238027	0,011904761904761904
K062018_Transcript.docx_65	0,008064516129032258	0,008064516129032258	0,008064516129032258	0,008064516129032258	0,008064516129032258	0,008064516129032258	0,008064516129032258	0,008064516129032258	0,008064516129032258	0,008064516129032258	0,008064516129032258	0,491935483870967694	0,008064516129032258	0,008064516129032258	0,008064516129032258	0,008064516129032258	0,008064516129032258	0,008064516129032258	0,008064516129032258	0,169354838709677435	0,008064516129032258	0,008064516129032258	0,008064516129032258	0,169354838709677435
K062018_Transcript.docx_66	0,073943661971830998	0,003521126760563381	0,003521126760563381	0,003521126760563381	0,003521126760563381	0,003521126760563381	0,003521126760563381	0,003521126760563381	0,003521126760563381	0,003521126760563381	0,003521126760563381	0,426056338028169002	0,003521126760563381	0,003521126760563381	0,003521126760563381	0,144366197183098594	0,003521126760563381	0,003521126760563381	0,003521126760563381	0,003521126760563381	0,003521126760563381	0,214788732394366189	0,003521126760563381	0,073943661971830998
K062018_Transcript.docx_68	0,001655629139072848	0,001655629139072848	0,001655629139072848	0,001655629139072848	0,001655629139072848	0,001655629139072848	0,630794701986755024	0,001655629139072848	0,001655629139072848	0,001655629139072848	0,001655629139072848	0,001655629139072848	0,001655629139072848	0,134105960264900653	0,001655629139072848	0,001655629139072848	0,001655629139072848	0,001655629139072848	0,134105960264900653	0,067880794701986755	0,001655629139072848	0,001655629139072848	0,001655629139072848	0,001655629139072848
K062018_Transcript.docx_69	0,006097560975609757	0,006097560975609757	0,006097560975609757	0,006097560975609757	0,006097560975609757	0,006097560975609757	0,006097560975609757	0,006097560975609757	0,006097560975609757	0,006097560975609757	0,006097560975609757	0,006097560975609757	0,006097560975609757	0,006097560975609757	0,006097560975609757	0,737804878048780477	0,006097560975609757	0,128048780487804881	0,006097560975609757	0,006097560975609757	0,006097560975609757	0,006097560975609757	0,006097560975609757	0,006097560975609757
K062018_Transcript.docx_71	0,001552795031055901	0,591614906832298115	0,001552795031055901	0,001552795031055901	0,125776397515527938	0,001552795031055901	0,001552795031055901	0,001552795031055901	0,156832298136645953	0,001552795031055901	0,001552795031055901	0,001552795031055901	0,001552795031055901	0,001552795031055901	0,001552795031055901	0,001552795031055901	0,001552795031055901	0,001552795031055901	0,001552795031055901	0,001552795031055901	0,001552795031055901	0,001552795031055901	0,001552795031055901	0,094720496894409922
K062018_Transcript.docx_72	0,011904761904761904	0,488095238095238027	0,011904761904761904	0,250000000000000000	0,011904761904761904	0,011904761904761904	0,011904761904761904	0,011904761904761904	0,011904761904761904	0,011904761904761904	0,011904761904761904	0,011904761904761904	0,011904761904761904	0,011904761904761904	0,011904761904761904	0,011904761904761904	0,011904761904761904	0,011904761904761904	0,011904761904761904	0,011904761904761904	0,011904761904761904	0,011904761904761904	0,011904761904761904	0,011904761904761904
K062018_Transcript.docx_73	0,022727272727272728	0,022727272727272728	0,477272727272727237	0,022727272727272728	0,022727272727272728	0,022727272727272728	0,022727272727272728	0,022727272727272728	0,022727272727272728	0,022727272727272728	0,022727272727272728	0,022727272727272728	0,022727272727272728	0,022727272727272728	0,022727272727272728	0,022727272727272728	0,022727272727272728	0,022727272727272728	0,022727272727272728	0,022727272727272728	0,022727272727272728	0,022727272727272728	0,022727272727272728	0,022727272727272728
K062018_Transcript.docx_74	0,002475247524752475	0,002475247524752475	0,002475247524752475	0,002475247524752475	0,002475247524752475	0,002475247524752475	0,002475247524752475	0,002475247524752475	0,002475247524752475	0,646039603960396058	0,002475247524752475	0,002475247524752475	0,002475247524752475	0,002475247524752475	0,051980198019801985	0,002475247524752475	0,002475247524752475	0,002475247524752475	0,002475247524752475	0,150990099009900985	0,101485148514851478	0,002475247524752475	0,002475247524752475	0,002475247524752475
K062018_Transcript.docx_75	0,008064516129032258	0,008064516129032258	0,008064516129032258	0,008064516129032258	0,169354838709677435	0,008064516129032258	0,008064516129032258	0,008064516129032258	0,008064516129032258	0,330645161290322565	0,008064516129032258	0,169354838709677435	0,008064516129032258	0,008064516129032258	0,008064516129032258	0,008064516129032258	0,008064516129032258	0,008064516129032258	0,008064516129032258	0,008064516129032258	0,008064516129032258	0,169354838709677435	0,008064516129032258	0,008064516129032258
K062018_Transcript.docx_76	0,003086419753086420	0,003086419753086420	0,003086419753086420	0,003086419753086420	0,003086419753086420	0,003086419753086420	0,003086419753086420	0,126543209876543217	0,003086419753086420	0,003086419753086420	0,003086419753086420	0,003086419753086420	0,003086419753086420	0,003086419753086420	0,620370370370370461	0,003086419753086420	0,188271604938271608	0,003086419753086420	0,003086419753086420	0,003086419753086420	0,003086419753086420	0,003086419753086420	0,003086419753086420	0,003086419753086420
K062018_Transcript.docx_78	0,004901960784313726	0,004901960784313726	0,004901960784313726	0,004901960784313726	0,299019607843137247	0,004901960784313726	0,004901960784313726	0,004901960784313726	0,004901960784313726	0,004901960784313726	0,004901960784313726	0,004901960784313726	0,004901960784313726	0,004901960784313726	0,495098039215686292	0,102941176470588244	0,004901960784313726	0,004901960784313726	0,004901960784313726	0,004901960784313726	0,004901960784313726	0,004901960784313726	0,004901960784313726	0,004901960784313726
K062018_Transcript.docx_79	0,003521126760563381	0,003521126760563381	0,003521126760563381	0,003521126760563381	0,355633802816901434	0,003521126760563381	0,003521126760563381	0,003521126760563381	0,003521126760563381	0,003521126760563381	0,003521126760563381	0,496478873239436624	0,003521126760563381	0,003521126760563381	0,003521126760563381	0,003521126760563381	0,003521126760563381	0,003521126760563381	0,003521126760563381	0,003521126760563381	0,003521126760563381	0,003521126760563381	0,073943661971830998	0,003521126760563381
K062018_Transcript.docx_8	0,022727272727272728	0,022727272727272728	0,022727272727272728	0,022727272727272728	0,022727272727272728	0,022727272727272728	0,022727272727272728	0,022727272727272728	0,022727272727272728	0,022727272727272728	0,022727272727272728	0,022727272727272728	0,022727272727272728	0,022727272727272728	0,022727272727272728	0,022727272727272728	0,022727272727272728	0,022727272727272728	0,022727272727272728	0,022727272727272728	0,022727272727272728	0,022727272727272728	0,477272727272727237	0,022727272727272728
K062018_Transcript.docx_80	0,001381215469613260	0,084254143646408833	0,001381215469613260	0,001381215469613260	0,001381215469613260	0,001381215469613260	0,001381215469613260	0,001381215469613260	0,001381215469613260	0,001381215469613260	0,001381215469613260	0,084254143646408833	0,001381215469613260	0,001381215469613260	0,001381215469613260	0,001381215469613260	0,636740331491712719	0,001381215469613260	0,001381215469613260	0,001381215469613260	0,139502762430939203	0,001381215469613260	0,001381215469613260	0,029005524861878452
K062018_Transcript.docx_81	0,001552795031055901	0,001552795031055901	0,001552795031055901	0,001552795031055901	0,001552795031055901	0,001552795031055901	0,001552795031055901	0,001552795031055901	0,001552795031055901	0,871118012422360199	0,001552795031055901	0,001552795031055901	0,001552795031055901	0,001552795031055901	0,001552795031055901	0,001552795031055901	0,001552795031055901	0,001552795031055901	0,001552795031055901	0,001552795031055901	0,001552795031055901	0,001552795031055901	0,094720496894409922	0,001552795031055901
K062018_Transcript.docx_82	0,000803858520900322	0,000803858520900322	0,000803858520900322	0,000803858520900322	0,145498392282958217	0,000803858520900322	0,499196141479099686	0,000803858520900322	0,000803858520900322	0,000803858520900322	0,000803858520900322	0,000803858520900322	0,000803858520900322	0,000803858520900322	0,000803858520900322	0,000803858520900322	0,016881028938906754	0,000803858520900322	0,000803858520900322	0,065112540192926033	0,000803858520900322	0,065112540192926033	0,000803858520900322	0,193729903536977499
K062018_Transcript.docx_83	0,022727272727272728	0,022727272727272728	0,477272727272727237	0,022727272727272728	0,022727272727272728	0,022727272727272728	0,022727272727272728	0,022727272727272728	0,022727272727272728	0,022727272727272728	0,022727272727272728	0,022727272727272728	0,022727272727272728	0,022727272727272728	0,022727272727272728	0,022727272727272728	0,022727272727272728	0,022727272727272728	0,022727272727272728	0,022727272727272728	0,022727272727272728	0,022727272727272728	0,022727272727272728	0,022727272727272728
K062018_Transcript.docx_84	0,004901960784313726	0,004901960784313726	0,495098039215686292	0,004901960784313726	0,004901960784313726	0,004901960784313726	0,004901960784313726	0,004901960784313726	0,004901960784313726	0,004901960784313726	0,004901960784313726	0,004901960784313726	0,102941176470588244	0,004901960784313726	0,200980392156862753	0,004901960784313726	0,004901960784313726	0,004901960784313726	0,004901960784313726	0,004901960784313726	0,004901960784313726	0,004901960784313726	0,004901960784313726	0,102941176470588244
K062018_Transcript.docx_85	0,001552795031055901	0,001552795031055901	0,001552795031055901	0,001552795031055901	0,156832298136645953	0,001552795031055901	0,001552795031055901	0,001552795031055901	0,001552795031055901	0,001552795031055901	0,001552795031055901	0,001552795031055901	0,001552795031055901	0,001552795031055901	0,001552795031055901	0,001552795031055901	0,218944099378881957	0,001552795031055901	0,001552795031055901	0,467391304347826053	0,001552795031055901	0,001552795031055901	0,001552795031055901	0,125776397515527938
K062018_Transcript.docx_86	0,001243781094527363	0,001243781094527363	0,075870646766169156	0,001243781094527363	0,001243781094527363	0,026119402985074629	0,001243781094527363	0,001243781094527363	0,001243781094527363	0,001243781094527363	0,001243781094527363	0,001243781094527363	0,050995024875621894	0,001243781094527363	0,001243781094527363	0,001243781094527363	0,001243781094527363	0,797263681592039863	0,001243781094527363	0,001243781094527363	0,001243781094527363	0,001243781094527363	0,001243781094527363	0,026119402985074629
K062018_Transcript.docx_87	0,004901960784313726	0,004901960784313726	0,004901960784313726	0,004901960784313726	0,004901960784313726	0,004901960784313726	0,004901960784313726	0,004901960784313726	0,004901960784313726	0,004901960784313726	0,102941176470588244	0,004901960784313726	0,004901960784313726	0,004901960784313726	0,004901960784313726	0,299019607843137247	0,004901960784313726	0,200980392156862753	0,004901960784313726	0,004901960784313726	0,004901960784313726	0,299019607843137247	0,004901960784313726	0,004901960784313726
K062018_Transcript.docx_9	0,004098360655737705	0,004098360655737705	0,004098360655737705	0,004098360655737705	0,004098360655737705	0,004098360655737705	0,905737704918032738	0,004098360655737705	0,004098360655737705	0,004098360655737705	0,004098360655737705	0,004098360655737705	0,004098360655737705	0,004098360655737705	0,004098360655737705	0,004098360655737705	0,004098360655737705	0,004098360655737705	0,004098360655737705	0,004098360655737705	0,004098360655737705	0,004098360655737705	0,004098360655737705	0,004098360655737705
K072018_Transcript.docx_1	0,003521126760563380	0,003521126760563380	0,003521126760563380	0,003521126760563380	0,285211267605633756	0,073943661971830985	0,003521126760563380	0,003521126760563380	0,003521126760563380	0,003521126760563380	0,003521126760563380	0,003521126760563380	0,003521126760563380	0,003521126760563380	0,003521126760563380	0,003521126760563380	0,003521126760563380	0,003521126760563380	0,566901408450704247	0,003521126760563380	0,003521126760563380	0,003521126760563380	0,003521126760563380	0,003521126760563380
K072018_Transcript.docx_100	0,006097560975609757	0,006097560975609757	0,006097560975609757	0,006097560975609757	0,006097560975609757	0,006097560975609757	0,006097560975609757	0,006097560975609757	0,006097560975609757	0,006097560975609757	0,006097560975609757	0,006097560975609757	0,006097560975609757	0,006097560975609757	0,006097560975609757	0,128048780487804881	0,006097560975609757	0,006097560975609757	0,737804878048780477	0,006097560975609757	0,006097560975609757	0,006097560975609757	0,006097560975609757	0,006097560975609757
K072018_Transcript.docx_102	0,011904761904761904	0,011904761904761904	0,726190476190476164	0,011904761904761904	0,011904761904761904	0,011904761904761904	0,011904761904761904	0,011904761904761904	0,011904761904761904	0,011904761904761904	0,011904761904761904	0,011904761904761904	0,011904761904761904	0,011904761904761904	0,011904761904761904	0,011904761904761904	0,011904761904761904	0,011904761904761904	0,011904761904761904	0,011904761904761904	0,011904761904761904	0,011904761904761904	0,011904761904761904	0,011904761904761904
K072018_Transcript.docx_104	0,011904761904761904	0,011904761904761904	0,011904761904761904	0,011904761904761904	0,011904761904761904	0,011904761904761904	0,250000000000000000	0,011904761904761904	0,011904761904761904	0,011904761904761904	0,011904761904761904	0,011904761904761904	0,011904761904761904	0,011904761904761904	0,011904761904761904	0,011904761904761904	0,011904761904761904	0,011904761904761904	0,011904761904761904	0,011904761904761904	0,011904761904761904	0,488095238095238027	0,011904761904761904	0,011904761904761904
K072018_Transcript.docx_105	0,011904761904761904	0,011904761904761904	0,011904761904761904	0,011904761904761904	0,011904761904761904	0,011904761904761904	0,011904761904761904	0,011904761904761904	0,011904761904761904	0,011904761904761904	0,011904761904761904	0,011904761904761904	0,011904761904761904	0,011904761904761904	0,011904761904761904	0,011904761904761904	0,011904761904761904	0,726190476190476164	0,011904761904761904	0,011904761904761904	0,011904761904761904	0,011904761904761904	0,011904761904761904	0,011904761904761904
K072018_Transcript.docx_106	0,008064516129032258	0,008064516129032258	0,008064516129032258	0,008064516129032258	0,008064516129032258	0,008064516129032258	0,008064516129032258	0,008064516129032258	0,008064516129032258	0,008064516129032258	0,008064516129032258	0,008064516129032258	0,008064516129032258	0,008064516129032258	0,008064516129032258	0,008064516129032258	0,008064516129032258	0,814516129032258007	0,008064516129032258	0,008064516129032258	0,008064516129032258	0,008064516129032258	0,008064516129032258	0,008064516129032258
K072018_Transcript.docx_107	0,022727272727272728	0,022727272727272728	0,022727272727272728	0,022727272727272728	0,022727272727272728	0,022727272727272728	0,022727272727272728	0,022727272727272728	0,022727272727272728	0,022727272727272728	0,022727272727272728	0,022727272727272728	0,022727272727272728	0,022727272727272728	0,022727272727272728	0,022727272727272728	0,022727272727272728	0,022727272727272728	0,022727272727272728	0,022727272727272728	0,022727272727272728	0,477272727272727237	0,022727272727272728	0,022727272727272728
K072018_Transcript.docx_108	0,003521126760563380	0,003521126760563380	0,003521126760563380	0,003521126760563380	0,144366197183098566	0,003521126760563380	0,003521126760563380	0,003521126760563380	0,003521126760563380	0,003521126760563380	0,003521126760563380	0,778169014084507005	0,003521126760563380	0,003521126760563380	0,003521126760563380	0,003521126760563380	0,003521126760563380	0,003521126760563380	0,003521126760563380	0,003521126760563380	0,003521126760563380	0,003521126760563380	0,003521126760563380	0,003521126760563380
K072018_Transcript.docx_109	0,011904761904761904	0,011904761904761904	0,011904761904761904	0,011904761904761904	0,011904761904761904	0,011904761904761904	0,488095238095238027	0,011904761904761904	0,011904761904761904	0,011904761904761904	0,011904761904761904	0,011904761904761904	0,011904761904761904	0,011904761904761904	0,250000000000000000	0,011904761904761904	0,011904761904761904	0,011904761904761904	0,011904761904761904	0,011904761904761904	0,011904761904761904	0,011904761904761904	0,011904761904761904	0,011904761904761904
K072018_Transcript.docx_110	0,011904761904761904	0,011904761904761904	0,011904761904761904	0,011904761904761904	0,250000000000000000	0,011904761904761904	0,011904761904761904	0,011904761904761904	0,011904761904761904	0,011904761904761904	0,011904761904761904	0,011904761904761904	0,011904761904761904	0,011904761904761904	0,011904761904761904	0,011904761904761904	0,011904761904761904	0,011904761904761904	0,011904761904761904	0,011904761904761904	0,011904761904761904	0,011904761904761904	0,488095238095238027	0,011904761904761904
K072018_Transcript.docx_111	0,008064516129032258	0,008064516129032258	0,008064516129032258	0,008064516129032258	0,008064516129032258	0,008064516129032258	0,008064516129032258	0,008064516129032258	0,008064516129032258	0,008064516129032258	0,008064516129032258	0,330645161290322565	0,008064516129032258	0,008064516129032258	0,008064516129032258	0,008064516129032258	0,330645161290322565	0,008064516129032258	0,008064516129032258	0,008064516129032258	0,169354838709677435	0,008064516129032258	0,008064516129032258	0,008064516129032258
K072018_Transcript.docx_113	0,011904761904761904	0,011904761904761904	0,011904761904761904	0,011904761904761904	0,011904761904761904	0,011904761904761904	0,011904761904761904	0,011904761904761904	0,011904761904761904	0,011904761904761904	0,011904761904761904	0,726190476190476164	0,011904761904761904	0,011904761904761904	0,011904761904761904	0,011904761904761904	0,011904761904761904	0,011904761904761904	0,011904761904761904	0,011904761904761904	0,011904761904761904	0,011904761904761904	0,011904761904761904	0,011904761904761904
K072018_Transcript.docx_115	0,008064516129032258	0,008064516129032258	0,008064516129032258	0,008064516129032258	0,330645161290322565	0,008064516129032258	0,008064516129032258	0,169354838709677435	0,008064516129032258	0,008064516129032258	0,008064516129032258	0,008064516129032258	0,008064516129032258	0,330645161290322565	0,008064516129032258	0,008064516129032258	0,008064516129032258	0,008064516129032258	0,008064516129032258	0,008064516129032258	0,008064516129032258	0,008064516129032258	0,008064516129032258	0,008064516129032258
K072018_Transcript.docx_116	0,022727272727272728	0,022727272727272728	0,022727272727272728	0,022727272727272728	0,022727272727272728	0,022727272727272728	0,022727272727272728	0,022727272727272728	0,022727272727272728	0,477272727272727237	0,022727272727272728	0,022727272727272728	0,022727272727272728	0,022727272727272728	0,022727272727272728	0,022727272727272728	0,022727272727272728	0,022727272727272728	0,022727272727272728	0,022727272727272728	0,022727272727272728	0,022727272727272728	0,022727272727272728	0,022727272727272728
K072018_Transcript.docx_117	0,022727272727272728	0,022727272727272728	0,022727272727272728	0,477272727272727237	0,022727272727272728	0,022727272727272728	0,022727272727272728	0,022727272727272728	0,022727272727272728	0,022727272727272728	0,022727272727272728	0,022727272727272728	0,022727272727272728	0,022727272727272728	0,022727272727272728	0,022727272727272728	0,022727272727272728	0,022727272727272728	0,022727272727272728	0,022727272727272728	0,022727272727272728	0,022727272727272728	0,022727272727272728	0,022727272727272728
K072018_Transcript.docx_118	0,022727272727272728	0,022727272727272728	0,022727272727272728	0,022727272727272728	0,022727272727272728	0,022727272727272728	0,022727272727272728	0,022727272727272728	0,022727272727272728	0,477272727272727237	0,022727272727272728	0,022727272727272728	0,022727272727272728	0,022727272727272728	0,022727272727272728	0,022727272727272728	0,022727272727272728	0,022727272727272728	0,022727272727272728	0,022727272727272728	0,022727272727272728	0,022727272727272728	0,022727272727272728	0,022727272727272728
K072018_Transcript.docx_119	0,008064516129032258	0,008064516129032258	0,008064516129032258	0,008064516129032258	0,008064516129032258	0,008064516129032258	0,008064516129032258	0,008064516129032258	0,008064516129032258	0,008064516129032258	0,008064516129032258	0,008064516129032258	0,008064516129032258	0,008064516129032258	0,491935483870967694	0,169354838709677435	0,008064516129032258	0,008064516129032258	0,169354838709677435	0,008064516129032258	0,008064516129032258	0,008064516129032258	0,008064516129032258	0,008064516129032258
K072018_Transcript.docx_125	0,011904761904761904	0,011904761904761904	0,011904761904761904	0,011904761904761904	0,011904761904761904	0,011904761904761904	0,011904761904761904	0,011904761904761904	0,011904761904761904	0,011904761904761904	0,011904761904761904	0,011904761904761904	0,011904761904761904	0,011904761904761904	0,011904761904761904	0,011904761904761904	0,726190476190476164	0,011904761904761904	0,011904761904761904	0,011904761904761904	0,011904761904761904	0,011904761904761904	0,011904761904761904	0,011904761904761904
K072018_Transcript.docx_126	0,011904761904761904	0,011904761904761904	0,011904761904761904	0,011904761904761904	0,011904761904761904	0,011904761904761904	0,011904761904761904	0,011904761904761904	0,011904761904761904	0,011904761904761904	0,011904761904761904	0,011904761904761904	0,011904761904761904	0,011904761904761904	0,011904761904761904	0,011904761904761904	0,726190476190476164	0,011904761904761904	0,011904761904761904	0,011904761904761904	0,011904761904761904	0,011904761904761904	0,011904761904761904	0,011904761904761904
K072018_Transcript.docx_13	0,002475247524752475	0,002475247524752475	0,002475247524752475	0,002475247524752475	0,002475247524752475	0,002475247524752475	0,002475247524752475	0,002475247524752475	0,150990099009900985	0,250000000000000000	0,002475247524752475	0,002475247524752475	0,002475247524752475	0,002475247524752475	0,002475247524752475	0,002475247524752475	0,547029702970297071	0,002475247524752475	0,002475247524752475	0,002475247524752475	0,002475247524752475	0,002475247524752475	0,002475247524752475	0,002475247524752475
K072018_Transcript.docx_14	0,011904761904761904	0,011904761904761904	0,011904761904761904	0,011904761904761904	0,011904761904761904	0,011904761904761904	0,011904761904761904	0,011904761904761904	0,488095238095238027	0,011904761904761904	0,011904761904761904	0,250000000000000000	0,011904761904761904	0,011904761904761904	0,011904761904761904	0,011904761904761904	0,011904761904761904	0,011904761904761904	0,011904761904761904	0,011904761904761904	0,011904761904761904	0,011904761904761904	0,011904761904761904	0,011904761904761904
K072018_Transcript.docx_15	0,006097560975609757	0,006097560975609757	0,006097560975609757	0,006097560975609757	0,006097560975609757	0,250000000000000000	0,006097560975609757	0,006097560975609757	0,006097560975609757	0,006097560975609757	0,006097560975609757	0,128048780487804881	0,006097560975609757	0,006097560975609757	0,006097560975609757	0,006097560975609757	0,006097560975609757	0,006097560975609757	0,006097560975609757	0,006097560975609757	0,493902439024390238	0,006097560975609757	0,006097560975609757	0,006097560975609757
K072018_Transcript.docx_17	0,022727272727272728	0,022727272727272728	0,022727272727272728	0,022727272727272728	0,022727272727272728	0,022727272727272728	0,477272727272727237	0,022727272727272728	0,022727272727272728	0,022727272727272728	0,022727272727272728	0,022727272727272728	0,022727272727272728	0,022727272727272728	0,022727272727272728	0,022727272727272728	0,022727272727272728	0,022727272727272728	0,022727272727272728	0,022727272727272728	0,022727272727272728	0,022727272727272728	0,022727272727272728	0,022727272727272728
K072018_Transcript.docx_2	0,008064516129032258	0,008064516129032258	0,008064516129032258	0,008064516129032258	0,008064516129032258	0,008064516129032258	0,008064516129032258	0,008064516129032258	0,008064516129032258	0,008064516129032258	0,008064516129032258	0,008064516129032258	0,008064516129032258	0,008064516129032258	0,008064516129032258	0,008064516129032258	0,814516129032258007	0,008064516129032258	0,008064516129032258	0,008064516129032258	0,008064516129032258	0,008064516129032258	0,008064516129032258	0,008064516129032258
K072018_Transcript.docx_21	0,022727272727272728	0,022727272727272728	0,022727272727272728	0,022727272727272728	0,022727272727272728	0,022727272727272728	0,022727272727272728	0,022727272727272728	0,022727272727272728	0,022727272727272728	0,022727272727272728	0,477272727272727237	0,022727272727272728	0,022727272727272728	0,022727272727272728	0,022727272727272728	0,022727272727272728	0,022727272727272728	0,022727272727272728	0,022727272727272728	0,022727272727272728	0,022727272727272728	0,022727272727272728	0,022727272727272728
K072018_Transcript.docx_23	0,006097560975609757	0,006097560975609757	0,493902439024390238	0,128048780487804881	0,006097560975609757	0,006097560975609757	0,006097560975609757	0,006097560975609757	0,006097560975609757	0,006097560975609757	0,006097560975609757	0,006097560975609757	0,006097560975609757	0,006097560975609757	0,006097560975609757	0,006097560975609757	0,006097560975609757	0,128048780487804881	0,128048780487804881	0,006097560975609757	0,006097560975609757	0,006097560975609757	0,006097560975609757	0,006097560975609757
K072018_Transcript.docx_24	0,011904761904761904	0,011904761904761904	0,011904761904761904	0,011904761904761904	0,011904761904761904	0,011904761904761904	0,011904761904761904	0,011904761904761904	0,011904761904761904	0,011904761904761904	0,011904761904761904	0,011904761904761904	0,250000000000000000	0,011904761904761904	0,011904761904761904	0,011904761904761904	0,011904761904761904	0,011904761904761904	0,011904761904761904	0,011904761904761904	0,011904761904761904	0,011904761904761904	0,488095238095238027	0,011904761904761904
K072018_Transcript.docx_26	0,011904761904761904	0,011904761904761904	0,011904761904761904	0,011904761904761904	0,011904761904761904	0,488095238095238027	0,011904761904761904	0,011904761904761904	0,250000000000000000	0,011904761904761904	0,011904761904761904	0,011904761904761904	0,011904761904761904	0,011904761904761904	0,011904761904761904	0,011904761904761904	0,011904761904761904	0,011904761904761904	0,011904761904761904	0,011904761904761904	0,011904761904761904	0,011904761904761904	0,011904761904761904	0,011904761904761904
K072018_Transcript.docx_27	0,011904761904761904	0,011904761904761904	0,011904761904761904	0,011904761904761904	0,011904761904761904	0,011904761904761904	0,011904761904761904	0,488095238095238027	0,011904761904761904	0,250000000000000000	0,011904761904761904	0,011904761904761904	0,011904761904761904	0,011904761904761904	0,011904761904761904	0,011904761904761904	0,011904761904761904	0,011904761904761904	0,011904761904761904	0,011904761904761904	0,011904761904761904	0,011904761904761904	0,011904761904761904	0,011904761904761904
K072018_Transcript.docx_28	0,011904761904761904	0,726190476190476164	0,011904761904761904	0,011904761904761904	0,011904761904761904	0,011904761904761904	0,011904761904761904	0,011904761904761904	0,011904761904761904	0,011904761904761904	0,011904761904761904	0,011904761904761904	0,011904761904761904	0,011904761904761904	0,011904761904761904	0,011904761904761904	0,011904761904761904	0,011904761904761904	0,011904761904761904	0,011904761904761904	0,011904761904761904	0,011904761904761904	0,011904761904761904	0,011904761904761904
K072018_Transcript.docx_29	0,011904761904761904	0,726190476190476164	0,011904761904761904	0,011904761904761904	0,011904761904761904	0,011904761904761904	0,011904761904761904	0,011904761904761904	0,011904761904761904	0,011904761904761904	0,011904761904761904	0,011904761904761904	0,011904761904761904	0,011904761904761904	0,011904761904761904	0,011904761904761904	0,011904761904761904	0,011904761904761904	0,011904761904761904	0,011904761904761904	0,011904761904761904	0,011904761904761904	0,011904761904761904	0,011904761904761904
K072018_Transcript.docx_30	0,006097560975609757	0,006097560975609757	0,006097560975609757	0,006097560975609757	0,006097560975609757	0,006097560975609757	0,006097560975609757	0,006097560975609757	0,006097560975609757	0,006097560975609757	0,250000000000000000	0,006097560975609757	0,493902439024390238	0,006097560975609757	0,006097560975609757	0,006097560975609757	0,006097560975609757	0,006097560975609757	0,006097560975609757	0,006097560975609757	0,128048780487804881	0,006097560975609757	0,006097560975609757	0,006097560975609757
K072018_Transcript.docx_31	0,001308900523560210	0,681937172774869094	0,001308900523560210	0,001308900523560210	0,001308900523560210	0,001308900523560210	0,001308900523560210	0,001308900523560210	0,001308900523560210	0,001308900523560210	0,184554973821989515	0,001308900523560210	0,001308900523560210	0,001308900523560210	0,001308900523560210	0,001308900523560210	0,001308900523560210	0,001308900523560210	0,001308900523560210	0,001308900523560210	0,001308900523560210	0,001308900523560210	0,001308900523560210	0,106020942408376950
K072018_Transcript.docx_32	0,022727272727272728	0,022727272727272728	0,022727272727272728	0,022727272727272728	0,022727272727272728	0,022727272727272728	0,022727272727272728	0,022727272727272728	0,022727272727272728	0,022727272727272728	0,022727272727272728	0,022727272727272728	0,022727272727272728	0,022727272727272728	0,477272727272727237	0,022727272727272728	0,022727272727272728	0,022727272727272728	0,022727272727272728	0,022727272727272728	0,022727272727272728	0,022727272727272728	0,022727272727272728	0,022727272727272728
K072018_Transcript.docx_34	0,022727272727272728	0,022727272727272728	0,022727272727272728	0,022727272727272728	0,477272727272727237	0,022727272727272728	0,022727272727272728	0,022727272727272728	0,022727272727272728	0,022727272727272728	0,022727272727272728	0,022727272727272728	0,022727272727272728	0,022727272727272728	0,022727272727272728	0,022727272727272728	0,022727272727272728	0,022727272727272728	0,022727272727272728	0,022727272727272728	0,022727272727272728	0,022727272727272728	0,022727272727272728	0,022727272727272728
K072018_Transcript.docx_35	0,004901960784313726	0,004901960784313726	0,004901960784313726	0,004901960784313726	0,004901960784313726	0,004901960784313726	0,004901960784313726	0,004901960784313726	0,004901960784313726	0,004901960784313726	0,004901960784313726	0,004901960784313726	0,004901960784313726	0,004901960784313726	0,004901960784313726	0,397058823529411797	0,004901960784313726	0,004901960784313726	0,004901960784313726	0,004901960784313726	0,004901960784313726	0,004901960784313726	0,299019607843137247	0,200980392156862753
K072018_Transcript.docx_37	0,022727272727272728	0,022727272727272728	0,022727272727272728	0,022727272727272728	0,022727272727272728	0,022727272727272728	0,022727272727272728	0,477272727272727237	0,022727272727272728	0,022727272727272728	0,022727272727272728	0,022727272727272728	0,022727272727272728	0,022727272727272728	0,022727272727272728	0,022727272727272728	0,022727272727272728	0,022727272727272728	0,022727272727272728	0,022727272727272728	0,022727272727272728	0,022727272727272728	0,022727272727272728	0,022727272727272728
K072018_Transcript.docx_38	0,003086419753086420	0,003086419753086420	0,003086419753086420	0,003086419753086420	0,003086419753086420	0,003086419753086420	0,003086419753086420	0,003086419753086420	0,064814814814814825	0,003086419753086420	0,003086419753086420	0,126543209876543217	0,126543209876543217	0,003086419753086420	0,620370370370370461	0,003086419753086420	0,003086419753086420	0,003086419753086420	0,003086419753086420	0,003086419753086420	0,003086419753086420	0,003086419753086420	0,003086419753086420	0,003086419753086420
K072018_Transcript.docx_39	0,011904761904761904	0,011904761904761904	0,011904761904761904	0,011904761904761904	0,726190476190476164	0,011904761904761904	0,011904761904761904	0,011904761904761904	0,011904761904761904	0,011904761904761904	0,011904761904761904	0,011904761904761904	0,011904761904761904	0,011904761904761904	0,011904761904761904	0,011904761904761904	0,011904761904761904	0,011904761904761904	0,011904761904761904	0,011904761904761904	0,011904761904761904	0,011904761904761904	0,011904761904761904	0,011904761904761904
K072018_Transcript.docx_4	0,004901960784313726	0,004901960784313726	0,004901960784313726	0,004901960784313726	0,593137254901960786	0,004901960784313726	0,004901960784313726	0,004901960784313726	0,004901960784313726	0,004901960784313726	0,004901960784313726	0,004901960784313726	0,004901960784313726	0,004901960784313726	0,299019607843137247	0,004901960784313726	0,004901960784313726	0,004901960784313726	0,004901960784313726	0,004901960784313726	0,004901960784313726	0,004901960784313726	0,004901960784313726	0,004901960784313726
K072018_Transcript.docx_40	0,008064516129032258	0,008064516129032258	0,008064516129032258	0,008064516129032258	0,008064516129032258	0,008064516129032258	0,008064516129032258	0,008064516129032258	0,008064516129032258	0,008064516129032258	0,008064516129032258	0,008064516129032258	0,008064516129032258	0,008064516129032258	0,814516129032258007	0,008064516129032258	0,008064516129032258	0,008064516129032258	0,008064516129032258	0,008064516129032258	0,008064516129032258	0,008064516129032258	0,008064516129032258	0,008064516129032258
K072018_Transcript.docx_41	0,426056338028169002	0,003521126760563381	0,003521126760563381	0,073943661971830998	0,285211267605633811	0,003521126760563381	0,003521126760563381	0,003521126760563381	0,003521126760563381	0,003521126760563381	0,003521126760563381	0,003521126760563381	0,003521126760563381	0,003521126760563381	0,003521126760563381	0,003521126760563381	0,003521126760563381	0,003521126760563381	0,003521126760563381	0,003521126760563381	0,003521126760563381	0,073943661971830998	0,073943661971830998	0,003521126760563381
K072018_Transcript.docx_42	0,004901960784313726	0,004901960784313726	0,004901960784313726	0,004901960784313726	0,593137254901960786	0,004901960784313726	0,004901960784313726	0,004901960784313726	0,004901960784313726	0,004901960784313726	0,200980392156862753	0,004901960784313726	0,004901960784313726	0,004901960784313726	0,004901960784313726	0,004901960784313726	0,102941176470588244	0,004901960784313726	0,004901960784313726	0,004901960784313726	0,004901960784313726	0,004901960784313726	0,004901960784313726	0,004901960784313726
K072018_Transcript.docx_43	0,003521126760563380	0,003521126760563380	0,003521126760563380	0,003521126760563380	0,003521126760563380	0,003521126760563380	0,003521126760563380	0,003521126760563380	0,003521126760563380	0,003521126760563380	0,003521126760563380	0,003521126760563380	0,073943661971830985	0,003521126760563380	0,003521126760563380	0,003521126760563380	0,003521126760563380	0,003521126760563380	0,003521126760563380	0,003521126760563380	0,003521126760563380	0,848591549295774628	0,003521126760563380	0,003521126760563380
K072018_Transcript.docx_45	0,022727272727272728	0,022727272727272728	0,022727272727272728	0,022727272727272728	0,022727272727272728	0,022727272727272728	0,022727272727272728	0,477272727272727237	0,022727272727272728	0,022727272727272728	0,022727272727272728	0,022727272727272728	0,022727272727272728	0,022727272727272728	0,022727272727272728	0,022727272727272728	0,022727272727272728	0,022727272727272728	0,022727272727272728	0,022727272727272728	0,022727272727272728	0,022727272727272728	0,022727272727272728	0,022727272727272728
K072018_Transcript.docx_46	0,002747252747252747	0,002747252747252747	0,002747252747252747	0,002747252747252747	0,002747252747252747	0,002747252747252747	0,002747252747252747	0,002747252747252747	0,002747252747252747	0,002747252747252747	0,112637362637362626	0,002747252747252747	0,002747252747252747	0,002747252747252747	0,332417582417582402	0,002747252747252747	0,002747252747252747	0,002747252747252747	0,002747252747252747	0,002747252747252747	0,112637362637362626	0,387362637362637374	0,002747252747252747	0,002747252747252747
K072018_Transcript.docx_48	0,006097560975609757	0,006097560975609757	0,006097560975609757	0,006097560975609757	0,006097560975609757	0,006097560975609757	0,006097560975609757	0,006097560975609757	0,006097560975609757	0,006097560975609757	0,006097560975609757	0,006097560975609757	0,250000000000000000	0,006097560975609757	0,006097560975609757	0,006097560975609757	0,128048780487804881	0,006097560975609757	0,006097560975609757	0,006097560975609757	0,006097560975609757	0,006097560975609757	0,493902439024390238	0,006097560975609757
K072018_Transcript.docx_49	0,022727272727272728	0,022727272727272728	0,022727272727272728	0,022727272727272728	0,022727272727272728	0,022727272727272728	0,022727272727272728	0,022727272727272728	0,022727272727272728	0,022727272727272728	0,022727272727272728	0,022727272727272728	0,022727272727272728	0,477272727272727237	0,022727272727272728	0,022727272727272728	0,022727272727272728	0,022727272727272728	0,022727272727272728	0,022727272727272728	0,022727272727272728	0,022727272727272728	0,022727272727272728	0,022727272727272728
K072018_Transcript.docx_5	0,008064516129032258	0,008064516129032258	0,008064516129032258	0,008064516129032258	0,008064516129032258	0,008064516129032258	0,008064516129032258	0,008064516129032258	0,814516129032258007	0,008064516129032258	0,008064516129032258	0,008064516129032258	0,008064516129032258	0,008064516129032258	0,008064516129032258	0,008064516129032258	0,008064516129032258	0,008064516129032258	0,008064516129032258	0,008064516129032258	0,008064516129032258	0,008064516129032258	0,008064516129032258	0,008064516129032258
K072018_Transcript.docx_50	0,004098360655737705	0,004098360655737705	0,413934426229508212	0,004098360655737705	0,004098360655737705	0,004098360655737705	0,004098360655737705	0,004098360655737705	0,004098360655737705	0,004098360655737705	0,004098360655737705	0,004098360655737705	0,004098360655737705	0,004098360655737705	0,004098360655737705	0,004098360655737705	0,004098360655737705	0,004098360655737705	0,495901639344262291	0,004098360655737705	0,004098360655737705	0,004098360655737705	0,004098360655737705	0,004098360655737705
K072018_Transcript.docx_51	0,003521126760563380	0,003521126760563380	0,778169014084507005	0,003521126760563380	0,003521126760563380	0,003521126760563380	0,003521126760563380	0,003521126760563380	0,003521126760563380	0,003521126760563380	0,003521126760563380	0,003521126760563380	0,144366197183098566	0,003521126760563380	0,003521126760563380	0,003521126760563380	0,003521126760563380	0,003521126760563380	0,003521126760563380	0,003521126760563380	0,003521126760563380	0,003521126760563380	0,003521126760563380	0,003521126760563380
K072018_Transcript.docx_52	0,011904761904761904	0,011904761904761904	0,011904761904761904	0,011904761904761904	0,011904761904761904	0,011904761904761904	0,011904761904761904	0,011904761904761904	0,011904761904761904	0,011904761904761904	0,011904761904761904	0,011904761904761904	0,011904761904761904	0,011904761904761904	0,011904761904761904	0,011904761904761904	0,011904761904761904	0,726190476190476164	0,011904761904761904	0,011904761904761904	0,011904761904761904	0,011904761904761904	0,011904761904761904	0,011904761904761904
K072018_Transcript.docx_53	0,011904761904761904	0,011904761904761904	0,011904761904761904	0,011904761904761904	0,011904761904761904	0,011904761904761904	0,726190476190476164	0,011904761904761904	0,011904761904761904	0,011904761904761904	0,011904761904761904	0,011904761904761904	0,011904761904761904	0,011904761904761904	0,011904761904761904	0,011904761904761904	0,011904761904761904	0,011904761904761904	0,011904761904761904	0,011904761904761904	0,011904761904761904	0,011904761904761904	0,011904761904761904	0,011904761904761904
K072018_Transcript.docx_54	0,022727272727272728	0,022727272727272728	0,022727272727272728	0,477272727272727237	0,022727272727272728	0,022727272727272728	0,022727272727272728	0,022727272727272728	0,022727272727272728	0,022727272727272728	0,022727272727272728	0,022727272727272728	0,022727272727272728	0,022727272727272728	0,022727272727272728	0,022727272727272728	0,022727272727272728	0,022727272727272728	0,022727272727272728	0,022727272727272728	0,022727272727272728	0,022727272727272728	0,022727272727272728	0,022727272727272728
K072018_Transcript.docx_57	0,022727272727272728	0,022727272727272728	0,022727272727272728	0,022727272727272728	0,022727272727272728	0,022727272727272728	0,022727272727272728	0,022727272727272728	0,022727272727272728	0,022727272727272728	0,477272727272727237	0,022727272727272728	0,022727272727272728	0,022727272727272728	0,022727272727272728	0,022727272727272728	0,022727272727272728	0,022727272727272728	0,022727272727272728	0,022727272727272728	0,022727272727272728	0,022727272727272728	0,022727272727272728	0,022727272727272728
K072018_Transcript.docx_58	0,022727272727272728	0,022727272727272728	0,022727272727272728	0,022727272727272728	0,022727272727272728	0,022727272727272728	0,022727272727272728	0,022727272727272728	0,022727272727272728	0,022727272727272728	0,022727272727272728	0,022727272727272728	0,022727272727272728	0,022727272727272728	0,022727272727272728	0,477272727272727237	0,022727272727272728	0,022727272727272728	0,022727272727272728	0,022727272727272728	0,022727272727272728	0,022727272727272728	0,022727272727272728	0,022727272727272728
K072018_Transcript.docx_59	0,011904761904761904	0,011904761904761904	0,011904761904761904	0,011904761904761904	0,011904761904761904	0,011904761904761904	0,011904761904761904	0,011904761904761904	0,011904761904761904	0,011904761904761904	0,011904761904761904	0,011904761904761904	0,011904761904761904	0,011904761904761904	0,011904761904761904	0,011904761904761904	0,011904761904761904	0,011904761904761904	0,011904761904761904	0,250000000000000000	0,011904761904761904	0,488095238095238027	0,011904761904761904	0,011904761904761904
K072018_Transcript.docx_6	0,022727272727272728	0,022727272727272728	0,022727272727272728	0,022727272727272728	0,022727272727272728	0,022727272727272728	0,022727272727272728	0,022727272727272728	0,022727272727272728	0,022727272727272728	0,022727272727272728	0,022727272727272728	0,022727272727272728	0,022727272727272728	0,022727272727272728	0,022727272727272728	0,022727272727272728	0,022727272727272728	0,477272727272727237	0,022727272727272728	0,022727272727272728	0,022727272727272728	0,022727272727272728	0,022727272727272728
K072018_Transcript.docx_62	0,008064516129032258	0,008064516129032258	0,008064516129032258	0,008064516129032258	0,008064516129032258	0,008064516129032258	0,008064516129032258	0,008064516129032258	0,008064516129032258	0,008064516129032258	0,008064516129032258	0,008064516129032258	0,008064516129032258	0,008064516129032258	0,008064516129032258	0,008064516129032258	0,653225806451612878	0,008064516129032258	0,008064516129032258	0,008064516129032258	0,008064516129032258	0,169354838709677435	0,008064516129032258	0,008064516129032258
K072018_Transcript.docx_63	0,004098360655737705	0,004098360655737705	0,004098360655737705	0,004098360655737705	0,004098360655737705	0,086065573770491802	0,004098360655737705	0,004098360655737705	0,004098360655737705	0,004098360655737705	0,004098360655737705	0,004098360655737705	0,004098360655737705	0,004098360655737705	0,004098360655737705	0,004098360655737705	0,004098360655737705	0,004098360655737705	0,004098360655737705	0,168032786885245866	0,004098360655737705	0,659836065573770503	0,004098360655737705	0,004098360655737705
K072018_Transcript.docx_64	0,022727272727272728	0,022727272727272728	0,022727272727272728	0,022727272727272728	0,477272727272727237	0,022727272727272728	0,022727272727272728	0,022727272727272728	0,022727272727272728	0,022727272727272728	0,022727272727272728	0,022727272727272728	0,022727272727272728	0,022727272727272728	0,022727272727272728	0,022727272727272728	0,022727272727272728	0,022727272727272728	0,022727272727272728	0,022727272727272728	0,022727272727272728	0,022727272727272728	0,022727272727272728	0,022727272727272728
K072018_Transcript.docx_69	0,022727272727272728	0,022727272727272728	0,022727272727272728	0,022727272727272728	0,022727272727272728	0,022727272727272728	0,022727272727272728	0,022727272727272728	0,022727272727272728	0,022727272727272728	0,022727272727272728	0,022727272727272728	0,022727272727272728	0,022727272727272728	0,022727272727272728	0,022727272727272728	0,022727272727272728	0,022727272727272728	0,022727272727272728	0,022727272727272728	0,477272727272727237	0,022727272727272728	0,022727272727272728	0,022727272727272728
K072018_Transcript.docx_7	0,004901960784313725	0,004901960784313725	0,004901960784313725	0,004901960784313725	0,004901960784313725	0,004901960784313725	0,004901960784313725	0,004901960784313725	0,887254901960784270	0,004901960784313725	0,004901960784313725	0,004901960784313725	0,004901960784313725	0,004901960784313725	0,004901960784313725	0,004901960784313725	0,004901960784313725	0,004901960784313725	0,004901960784313725	0,004901960784313725	0,004901960784313725	0,004901960784313725	0,004901960784313725	0,004901960784313725
K072018_Transcript.docx_71	0,006097560975609757	0,006097560975609757	0,006097560975609757	0,006097560975609757	0,006097560975609757	0,006097560975609757	0,006097560975609757	0,006097560975609757	0,006097560975609757	0,006097560975609757	0,006097560975609757	0,128048780487804881	0,006097560975609757	0,006097560975609757	0,006097560975609757	0,006097560975609757	0,006097560975609757	0,006097560975609757	0,006097560975609757	0,006097560975609757	0,737804878048780477	0,006097560975609757	0,006097560975609757	0,006097560975609757
K072018_Transcript.docx_73	0,022727272727272728	0,022727272727272728	0,477272727272727237	0,022727272727272728	0,022727272727272728	0,022727272727272728	0,022727272727272728	0,022727272727272728	0,022727272727272728	0,022727272727272728	0,022727272727272728	0,022727272727272728	0,022727272727272728	0,022727272727272728	0,022727272727272728	0,022727272727272728	0,022727272727272728	0,022727272727272728	0,022727272727272728	0,022727272727272728	0,022727272727272728	0,022727272727272728	0,022727272727272728	0,022727272727272728
K072018_Transcript.docx_74	0,022727272727272728	0,022727272727272728	0,477272727272727237	0,022727272727272728	0,022727272727272728	0,022727272727272728	0,022727272727272728	0,022727272727272728	0,022727272727272728	0,022727272727272728	0,022727272727272728	0,022727272727272728	0,022727272727272728	0,022727272727272728	0,022727272727272728	0,022727272727272728	0,022727272727272728	0,022727272727272728	0,022727272727272728	0,022727272727272728	0,022727272727272728	0,022727272727272728	0,022727272727272728	0,022727272727272728
K072018_Transcript.docx_75	0,022727272727272728	0,022727272727272728	0,022727272727272728	0,022727272727272728	0,022727272727272728	0,022727272727272728	0,022727272727272728	0,022727272727272728	0,022727272727272728	0,022727272727272728	0,022727272727272728	0,022727272727272728	0,022727272727272728	0,022727272727272728	0,022727272727272728	0,022727272727272728	0,022727272727272728	0,022727272727272728	0,022727272727272728	0,022727272727272728	0,477272727272727237	0,022727272727272728	0,022727272727272728	0,022727272727272728
K072018_Transcript.docx_76	0,022727272727272728	0,022727272727272728	0,022727272727272728	0,022727272727272728	0,022727272727272728	0,022727272727272728	0,022727272727272728	0,022727272727272728	0,022727272727272728	0,022727272727272728	0,022727272727272728	0,022727272727272728	0,022727272727272728	0,022727272727272728	0,022727272727272728	0,022727272727272728	0,022727272727272728	0,022727272727272728	0,477272727272727237	0,022727272727272728	0,022727272727272728	0,022727272727272728	0,022727272727272728	0,022727272727272728
K072018_Transcript.docx_77	0,726190476190476164	0,011904761904761904	0,011904761904761904	0,011904761904761904	0,011904761904761904	0,011904761904761904	0,011904761904761904	0,011904761904761904	0,011904761904761904	0,011904761904761904	0,011904761904761904	0,011904761904761904	0,011904761904761904	0,011904761904761904	0,011904761904761904	0,011904761904761904	0,011904761904761904	0,011904761904761904	0,011904761904761904	0,011904761904761904	0,011904761904761904	0,011904761904761904	0,011904761904761904	0,011904761904761904
K072018_Transcript.docx_78	0,663907284768211925	0,001655629139072848	0,001655629139072848	0,001655629139072848	0,100993377483443711	0,001655629139072848	0,001655629139072848	0,001655629139072848	0,001655629139072848	0,001655629139072848	0,001655629139072848	0,001655629139072848	0,001655629139072848	0,001655629139072848	0,200331125827814566	0,001655629139072848	0,001655629139072848	0,001655629139072848	0,001655629139072848	0,001655629139072848	0,001655629139072848	0,001655629139072848	0,001655629139072848	0,001655629139072848
K072018_Transcript.docx_79	0,022727272727272728	0,022727272727272728	0,477272727272727237	0,022727272727272728	0,022727272727272728	0,022727272727272728	0,022727272727272728	0,022727272727272728	0,022727272727272728	0,022727272727272728	0,022727272727272728	0,022727272727272728	0,022727272727272728	0,022727272727272728	0,022727272727272728	0,022727272727272728	0,022727272727272728	0,022727272727272728	0,022727272727272728	0,022727272727272728	0,022727272727272728	0,022727272727272728	0,022727272727272728	0,022727272727272728
K072018_Transcript.docx_8	0,004098360655737705	0,823770491803278659	0,004098360655737705	0,004098360655737705	0,004098360655737705	0,004098360655737705	0,004098360655737705	0,004098360655737705	0,004098360655737705	0,004098360655737705	0,004098360655737705	0,004098360655737705	0,004098360655737705	0,004098360655737705	0,004098360655737705	0,004098360655737705	0,086065573770491802	0,004098360655737705	0,004098360655737705	0,004098360655737705	0,004098360655737705	0,004098360655737705	0,004098360655737705	0,004098360655737705
K072018_Transcript.docx_80	0,004098360655737705	0,004098360655737705	0,004098360655737705	0,004098360655737705	0,004098360655737705	0,004098360655737705	0,004098360655737705	0,004098360655737705	0,004098360655737705	0,004098360655737705	0,004098360655737705	0,004098360655737705	0,004098360655737705	0,004098360655737705	0,168032786885245866	0,741803278688524581	0,004098360655737705	0,004098360655737705	0,004098360655737705	0,004098360655737705	0,004098360655737705	0,004098360655737705	0,004098360655737705	0,004098360655737705
K072018_Transcript.docx_81	0,004901960784313726	0,102941176470588244	0,004901960784313726	0,004901960784313726	0,004901960784313726	0,004901960784313726	0,004901960784313726	0,004901960784313726	0,004901960784313726	0,004901960784313726	0,004901960784313726	0,004901960784313726	0,004901960784313726	0,593137254901960786	0,102941176470588244	0,004901960784313726	0,102941176470588244	0,004901960784313726	0,004901960784313726	0,004901960784313726	0,004901960784313726	0,004901960784313726	0,004901960784313726	0,004901960784313726
K072018_Transcript.docx_84	0,022727272727272728	0,022727272727272728	0,022727272727272728	0,022727272727272728	0,022727272727272728	0,022727272727272728	0,022727272727272728	0,022727272727272728	0,022727272727272728	0,477272727272727237	0,022727272727272728	0,022727272727272728	0,022727272727272728	0,022727272727272728	0,022727272727272728	0,022727272727272728	0,022727272727272728	0,022727272727272728	0,022727272727272728	0,022727272727272728	0,022727272727272728	0,022727272727272728	0,022727272727272728	0,022727272727272728
K072018_Transcript.docx_85	0,022727272727272728	0,022727272727272728	0,022727272727272728	0,022727272727272728	0,022727272727272728	0,022727272727272728	0,022727272727272728	0,022727272727272728	0,022727272727272728	0,022727272727272728	0,477272727272727237	0,022727272727272728	0,022727272727272728	0,022727272727272728	0,022727272727272728	0,022727272727272728	0,022727272727272728	0,022727272727272728	0,022727272727272728	0,022727272727272728	0,022727272727272728	0,022727272727272728	0,022727272727272728	0,022727272727272728
K072018_Transcript.docx_87	0,011904761904761904	0,011904761904761904	0,011904761904761904	0,011904761904761904	0,250000000000000000	0,011904761904761904	0,250000000000000000	0,011904761904761904	0,011904761904761904	0,011904761904761904	0,011904761904761904	0,011904761904761904	0,250000000000000000	0,011904761904761904	0,011904761904761904	0,011904761904761904	0,011904761904761904	0,011904761904761904	0,011904761904761904	0,011904761904761904	0,011904761904761904	0,011904761904761904	0,011904761904761904	0,011904761904761904
K072018_Transcript.docx_89	0,011904761904761904	0,011904761904761904	0,011904761904761904	0,011904761904761904	0,011904761904761904	0,011904761904761904	0,011904761904761904	0,011904761904761904	0,011904761904761904	0,011904761904761904	0,011904761904761904	0,011904761904761904	0,011904761904761904	0,250000000000000000	0,011904761904761904	0,011904761904761904	0,011904761904761904	0,488095238095238027	0,011904761904761904	0,011904761904761904	0,011904761904761904	0,011904761904761904	0,011904761904761904	0,011904761904761904
K072018_Transcript.docx_9	0,011904761904761904	0,011904761904761904	0,011904761904761904	0,011904761904761904	0,011904761904761904	0,250000000000000000	0,011904761904761904	0,011904761904761904	0,011904761904761904	0,011904761904761904	0,011904761904761904	0,011904761904761904	0,011904761904761904	0,011904761904761904	0,011904761904761904	0,011904761904761904	0,011904761904761904	0,011904761904761904	0,011904761904761904	0,011904761904761904	0,011904761904761904	0,011904761904761904	0,011904761904761904	0,488095238095238027
K072018_Transcript.docx_90	0,330645161290322565	0,008064516129032258	0,008064516129032258	0,008064516129032258	0,169354838709677435	0,008064516129032258	0,008064516129032258	0,008064516129032258	0,008064516129032258	0,008064516129032258	0,008064516129032258	0,169354838709677435	0,008064516129032258	0,008064516129032258	0,008064516129032258	0,008064516129032258	0,008064516129032258	0,008064516129032258	0,008064516129032258	0,169354838709677435	0,008064516129032258	0,008064516129032258	0,008064516129032258	0,008064516129032258
K072018_Transcript.docx_91	0,003086419753086420	0,003086419753086420	0,003086419753086420	0,003086419753086420	0,003086419753086420	0,003086419753086420	0,003086419753086420	0,003086419753086420	0,003086419753086420	0,003086419753086420	0,003086419753086420	0,003086419753086420	0,929012345679012475	0,003086419753086420	0,003086419753086420	0,003086419753086420	0,003086419753086420	0,003086419753086420	0,003086419753086420	0,003086419753086420	0,003086419753086420	0,003086419753086420	0,003086419753086420	0,003086419753086420
K072018_Transcript.docx_94	0,003521126760563381	0,003521126760563381	0,003521126760563381	0,003521126760563381	0,003521126760563381	0,144366197183098594	0,003521126760563381	0,003521126760563381	0,003521126760563381	0,003521126760563381	0,003521126760563381	0,003521126760563381	0,073943661971830998	0,003521126760563381	0,003521126760563381	0,003521126760563381	0,003521126760563381	0,003521126760563381	0,003521126760563381	0,003521126760563381	0,355633802816901434	0,003521126760563381	0,003521126760563381	0,355633802816901434
K072018_Transcript.docx_96	0,008064516129032258	0,008064516129032258	0,008064516129032258	0,008064516129032258	0,008064516129032258	0,008064516129032258	0,008064516129032258	0,008064516129032258	0,008064516129032258	0,008064516129032258	0,008064516129032258	0,008064516129032258	0,008064516129032258	0,008064516129032258	0,008064516129032258	0,008064516129032258	0,814516129032258007	0,008064516129032258	0,008064516129032258	0,008064516129032258	0,008064516129032258	0,008064516129032258	0,008064516129032258	0,008064516129032258
K072018_Transcript.docx_97	0,008064516129032258	0,008064516129032258	0,008064516129032258	0,008064516129032258	0,008064516129032258	0,169354838709677435	0,008064516129032258	0,008064516129032258	0,008064516129032258	0,008064516129032258	0,653225806451612878	0,008064516129032258	0,008064516129032258	0,008064516129032258	0,008064516129032258	0,008064516129032258	0,008064516129032258	0,008064516129032258	0,008064516129032258	0,008064516129032258	0,008064516129032258	0,008064516129032258	0,008064516129032258	0,008064516129032258
K072018_Transcript.docx_98	0,008064516129032260	0,008064516129032260	0,008064516129032260	0,008064516129032260	0,008064516129032260	0,008064516129032260	0,008064516129032260	0,008064516129032260	0,491935483870967749	0,008064516129032260	0,008064516129032260	0,008064516129032260	0,008064516129032260	0,008064516129032260	0,008064516129032260	0,008064516129032260	0,008064516129032260	0,008064516129032260	0,008064516129032260	0,008064516129032260	0,008064516129032260	0,330645161290322565	0,008064516129032260	0,008064516129032260
K072018_Transcript.docx_99	0,011904761904761904	0,011904761904761904	0,011904761904761904	0,011904761904761904	0,011904761904761904	0,011904761904761904	0,011904761904761904	0,250000000000000000	0,011904761904761904	0,011904761904761904	0,011904761904761904	0,250000000000000000	0,011904761904761904	0,011904761904761904	0,011904761904761904	0,011904761904761904	0,011904761904761904	0,011904761904761904	0,011904761904761904	0,011904761904761904	0,011904761904761904	0,011904761904761904	0,011904761904761904	0,250000000000000000
K082018_Transcript.docx_1	0,022727272727272728	0,022727272727272728	0,022727272727272728	0,022727272727272728	0,022727272727272728	0,022727272727272728	0,022727272727272728	0,022727272727272728	0,022727272727272728	0,022727272727272728	0,022727272727272728	0,022727272727272728	0,022727272727272728	0,022727272727272728	0,022727272727272728	0,022727272727272728	0,022727272727272728	0,022727272727272728	0,022727272727272728	0,022727272727272728	0,022727272727272728	0,022727272727272728	0,477272727272727237	0,022727272727272728
K082018_Transcript.docx_10	0,022727272727272728	0,022727272727272728	0,022727272727272728	0,022727272727272728	0,022727272727272728	0,022727272727272728	0,022727272727272728	0,022727272727272728	0,022727272727272728	0,022727272727272728	0,022727272727272728	0,022727272727272728	0,022727272727272728	0,022727272727272728	0,022727272727272728	0,022727272727272728	0,022727272727272728	0,022727272727272728	0,022727272727272728	0,022727272727272728	0,022727272727272728	0,477272727272727237	0,022727272727272728	0,022727272727272728
K082018_Transcript.docx_100	0,022727272727272728	0,477272727272727237	0,022727272727272728	0,022727272727272728	0,022727272727272728	0,022727272727272728	0,022727272727272728	0,022727272727272728	0,022727272727272728	0,022727272727272728	0,022727272727272728	0,022727272727272728	0,022727272727272728	0,022727272727272728	0,022727272727272728	0,022727272727272728	0,022727272727272728	0,022727272727272728	0,022727272727272728	0,022727272727272728	0,022727272727272728	0,022727272727272728	0,022727272727272728	0,022727272727272728
K082018_Transcript.docx_103	0,022727272727272728	0,022727272727272728	0,022727272727272728	0,022727272727272728	0,022727272727272728	0,022727272727272728	0,022727272727272728	0,022727272727272728	0,022727272727272728	0,022727272727272728	0,022727272727272728	0,022727272727272728	0,022727272727272728	0,477272727272727237	0,022727272727272728	0,022727272727272728	0,022727272727272728	0,022727272727272728	0,022727272727272728	0,022727272727272728	0,022727272727272728	0,022727272727272728	0,022727272727272728	0,022727272727272728
K082018_Transcript.docx_104	0,006097560975609757	0,006097560975609757	0,006097560975609757	0,006097560975609757	0,128048780487804881	0,006097560975609757	0,128048780487804881	0,006097560975609757	0,371951219512195119	0,006097560975609757	0,006097560975609757	0,006097560975609757	0,006097560975609757	0,006097560975609757	0,006097560975609757	0,006097560975609757	0,006097560975609757	0,006097560975609757	0,250000000000000000	0,006097560975609757	0,006097560975609757	0,006097560975609757	0,006097560975609757	0,006097560975609757
K082018_Transcript.docx_105	0,022727272727272728	0,022727272727272728	0,022727272727272728	0,022727272727272728	0,022727272727272728	0,022727272727272728	0,022727272727272728	0,022727272727272728	0,022727272727272728	0,022727272727272728	0,022727272727272728	0,022727272727272728	0,022727272727272728	0,022727272727272728	0,022727272727272728	0,022727272727272728	0,022727272727272728	0,022727272727272728	0,022727272727272728	0,477272727272727237	0,022727272727272728	0,022727272727272728	0,022727272727272728	0,022727272727272728
K082018_Transcript.docx_106	0,002747252747252747	0,002747252747252747	0,002747252747252747	0,002747252747252747	0,387362637362637374	0,002747252747252747	0,002747252747252747	0,002747252747252747	0,552197802197802234	0,002747252747252747	0,002747252747252747	0,002747252747252747	0,002747252747252747	0,002747252747252747	0,002747252747252747	0,002747252747252747	0,002747252747252747	0,002747252747252747	0,002747252747252747	0,002747252747252747	0,002747252747252747	0,002747252747252747	0,002747252747252747	0,002747252747252747
K082018_Transcript.docx_108	0,011904761904761904	0,011904761904761904	0,011904761904761904	0,011904761904761904	0,726190476190476164	0,011904761904761904	0,011904761904761904	0,011904761904761904	0,011904761904761904	0,011904761904761904	0,011904761904761904	0,011904761904761904	0,011904761904761904	0,011904761904761904	0,011904761904761904	0,011904761904761904	0,011904761904761904	0,011904761904761904	0,011904761904761904	0,011904761904761904	0,011904761904761904	0,011904761904761904	0,011904761904761904	0,011904761904761904
K082018_Transcript.docx_11	0,008064516129032258	0,008064516129032258	0,008064516129032258	0,008064516129032258	0,814516129032258007	0,008064516129032258	0,008064516129032258	0,008064516129032258	0,008064516129032258	0,008064516129032258	0,008064516129032258	0,008064516129032258	0,008064516129032258	0,008064516129032258	0,008064516129032258	0,008064516129032258	0,008064516129032258	0,008064516129032258	0,008064516129032258	0,008064516129032258	0,008064516129032258	0,008064516129032258	0,008064516129032258	0,008064516129032258
K082018_Transcript.docx_110	0,064814814814814825	0,743827160493827244	0,064814814814814825	0,003086419753086420	0,064814814814814825	0,003086419753086420	0,003086419753086420	0,003086419753086420	0,003086419753086420	0,003086419753086420	0,003086419753086420	0,003086419753086420	0,003086419753086420	0,003086419753086420	0,003086419753086420	0,003086419753086420	0,003086419753086420	0,003086419753086420	0,003086419753086420	0,003086419753086420	0,003086419753086420	0,003086419753086420	0,003086419753086420	0,003086419753086420
K082018_Transcript.docx_111	0,002747252747252747	0,771978021978022011	0,167582417582417570	0,002747252747252747	0,002747252747252747	0,002747252747252747	0,002747252747252747	0,002747252747252747	0,002747252747252747	0,002747252747252747	0,002747252747252747	0,002747252747252747	0,002747252747252747	0,002747252747252747	0,002747252747252747	0,002747252747252747	0,002747252747252747	0,002747252747252747	0,002747252747252747	0,002747252747252747	0,002747252747252747	0,002747252747252747	0,002747252747252747	0,002747252747252747
K082018_Transcript.docx_112	0,002747252747252747	0,552197802197802234	0,002747252747252747	0,002747252747252747	0,332417582417582402	0,002747252747252747	0,002747252747252747	0,002747252747252747	0,002747252747252747	0,002747252747252747	0,002747252747252747	0,057692307692307696	0,002747252747252747	0,002747252747252747	0,002747252747252747	0,002747252747252747	0,002747252747252747	0,002747252747252747	0,002747252747252747	0,002747252747252747	0,002747252747252747	0,002747252747252747	0,002747252747252747	0,002747252747252747
K082018_Transcript.docx_113	0,004098360655737705	0,659836065573770503	0,004098360655737705	0,004098360655737705	0,004098360655737705	0,004098360655737705	0,004098360655737705	0,004098360655737705	0,004098360655737705	0,004098360655737705	0,004098360655737705	0,004098360655737705	0,004098360655737705	0,004098360655737705	0,004098360655737705	0,004098360655737705	0,004098360655737705	0,004098360655737705	0,004098360655737705	0,004098360655737705	0,004098360655737705	0,004098360655737705	0,249999999999999972	0,004098360655737705
K082018_Transcript.docx_114	0,004098360655737705	0,659836065573770503	0,004098360655737705	0,004098360655737705	0,004098360655737705	0,004098360655737705	0,004098360655737705	0,004098360655737705	0,004098360655737705	0,004098360655737705	0,004098360655737705	0,086065573770491802	0,004098360655737705	0,004098360655737705	0,004098360655737705	0,086065573770491802	0,004098360655737705	0,004098360655737705	0,004098360655737705	0,004098360655737705	0,004098360655737705	0,004098360655737705	0,004098360655737705	0,086065573770491802
K082018_Transcript.docx_115	0,022727272727272728	0,022727272727272728	0,022727272727272728	0,022727272727272728	0,022727272727272728	0,022727272727272728	0,022727272727272728	0,022727272727272728	0,022727272727272728	0,022727272727272728	0,022727272727272728	0,022727272727272728	0,022727272727272728	0,477272727272727237	0,022727272727272728	0,022727272727272728	0,022727272727272728	0,022727272727272728	0,022727272727272728	0,022727272727272728	0,022727272727272728	0,022727272727272728	0,022727272727272728	0,022727272727272728
K082018_Transcript.docx_117	0,001773049645390071	0,001773049645390071	0,001773049645390071	0,001773049645390071	0,001773049645390071	0,001773049645390071	0,001773049645390071	0,001773049645390071	0,143617021276595730	0,001773049645390071	0,001773049645390071	0,001773049645390071	0,001773049645390071	0,001773049645390071	0,391843971631205656	0,001773049645390071	0,001773049645390071	0,001773049645390071	0,001773049645390071	0,427304964539007071	0,001773049645390071	0,001773049645390071	0,001773049645390071	0,001773049645390071
K082018_Transcript.docx_118	0,022727272727272728	0,022727272727272728	0,022727272727272728	0,022727272727272728	0,022727272727272728	0,022727272727272728	0,022727272727272728	0,022727272727272728	0,022727272727272728	0,022727272727272728	0,022727272727272728	0,022727272727272728	0,022727272727272728	0,022727272727272728	0,477272727272727237	0,022727272727272728	0,022727272727272728	0,022727272727272728	0,022727272727272728	0,022727272727272728	0,022727272727272728	0,022727272727272728	0,022727272727272728	0,022727272727272728
K082018_Transcript.docx_119	0,004098360655737705	0,004098360655737705	0,004098360655737705	0,004098360655737705	0,004098360655737705	0,004098360655737705	0,004098360655737705	0,004098360655737705	0,004098360655737705	0,004098360655737705	0,004098360655737705	0,004098360655737705	0,004098360655737705	0,004098360655737705	0,004098360655737705	0,004098360655737705	0,004098360655737705	0,004098360655737705	0,004098360655737705	0,004098360655737705	0,004098360655737705	0,004098360655737705	0,004098360655737705	0,905737704918032738
K082018_Transcript.docx_121	0,004098360655737705	0,004098360655737705	0,004098360655737705	0,004098360655737705	0,168032786885245866	0,004098360655737705	0,004098360655737705	0,004098360655737705	0,004098360655737705	0,004098360655737705	0,004098360655737705	0,004098360655737705	0,004098360655737705	0,004098360655737705	0,004098360655737705	0,004098360655737705	0,004098360655737705	0,004098360655737705	0,004098360655737705	0,004098360655737705	0,004098360655737705	0,741803278688524581	0,004098360655737705	0,004098360655737705
K082018_Transcript.docx_122	0,421755725190839759	0,001908396946564886	0,001908396946564886	0,001908396946564886	0,001908396946564886	0,230916030534351141	0,001908396946564886	0,001908396946564886	0,001908396946564886	0,001908396946564886	0,001908396946564886	0,001908396946564886	0,001908396946564886	0,001908396946564886	0,116412213740458015	0,192748091603053423	0,001908396946564886	0,001908396946564886	0,001908396946564886	0,001908396946564886	0,001908396946564886	0,001908396946564886	0,001908396946564886	0,001908396946564886
K082018_Transcript.docx_123	0,011904761904761904	0,011904761904761904	0,011904761904761904	0,011904761904761904	0,726190476190476164	0,011904761904761904	0,011904761904761904	0,011904761904761904	0,011904761904761904	0,011904761904761904	0,011904761904761904	0,011904761904761904	0,011904761904761904	0,011904761904761904	0,011904761904761904	0,011904761904761904	0,011904761904761904	0,011904761904761904	0,011904761904761904	0,011904761904761904	0,011904761904761904	0,011904761904761904	0,011904761904761904	0,011904761904761904
K082018_Transcript.docx_124	0,011904761904761904	0,011904761904761904	0,011904761904761904	0,011904761904761904	0,726190476190476164	0,011904761904761904	0,011904761904761904	0,011904761904761904	0,011904761904761904	0,011904761904761904	0,011904761904761904	0,011904761904761904	0,011904761904761904	0,011904761904761904	0,011904761904761904	0,011904761904761904	0,011904761904761904	0,011904761904761904	0,011904761904761904	0,011904761904761904	0,011904761904761904	0,011904761904761904	0,011904761904761904	0,011904761904761904
K082018_Transcript.docx_125	0,593137254901960786	0,004901960784313726	0,004901960784313726	0,004901960784313726	0,004901960784313726	0,004901960784313726	0,004901960784313726	0,004901960784313726	0,004901960784313726	0,004901960784313726	0,299019607843137247	0,004901960784313726	0,004901960784313726	0,004901960784313726	0,004901960784313726	0,004901960784313726	0,004901960784313726	0,004901960784313726	0,004901960784313726	0,004901960784313726	0,004901960784313726	0,004901960784313726	0,004901960784313726	0,004901960784313726
K082018_Transcript.docx_126	0,814516129032258007	0,008064516129032258	0,008064516129032258	0,008064516129032258	0,008064516129032258	0,008064516129032258	0,008064516129032258	0,008064516129032258	0,008064516129032258	0,008064516129032258	0,008064516129032258	0,008064516129032258	0,008064516129032258	0,008064516129032258	0,008064516129032258	0,008064516129032258	0,008064516129032258	0,008064516129032258	0,008064516129032258	0,008064516129032258	0,008064516129032258	0,008064516129032258	0,008064516129032258	0,008064516129032258
K082018_Transcript.docx_129	0,022727272727272728	0,022727272727272728	0,022727272727272728	0,022727272727272728	0,022727272727272728	0,022727272727272728	0,022727272727272728	0,022727272727272728	0,022727272727272728	0,022727272727272728	0,022727272727272728	0,022727272727272728	0,022727272727272728	0,022727272727272728	0,477272727272727237	0,022727272727272728	0,022727272727272728	0,022727272727272728	0,022727272727272728	0,022727272727272728	0,022727272727272728	0,022727272727272728	0,022727272727272728	0,022727272727272728
K082018_Transcript.docx_132	0,022727272727272728	0,022727272727272728	0,022727272727272728	0,022727272727272728	0,022727272727272728	0,022727272727272728	0,022727272727272728	0,022727272727272728	0,022727272727272728	0,022727272727272728	0,477272727272727237	0,022727272727272728	0,022727272727272728	0,022727272727272728	0,022727272727272728	0,022727272727272728	0,022727272727272728	0,022727272727272728	0,022727272727272728	0,022727272727272728	0,022727272727272728	0,022727272727272728	0,022727272727272728	0,022727272727272728
K082018_Transcript.docx_14	0,004098360655737705	0,004098360655737705	0,004098360655737705	0,168032786885245866	0,004098360655737705	0,004098360655737705	0,004098360655737705	0,004098360655737705	0,004098360655737705	0,004098360655737705	0,004098360655737705	0,004098360655737705	0,004098360655737705	0,004098360655737705	0,086065573770491802	0,004098360655737705	0,004098360655737705	0,004098360655737705	0,004098360655737705	0,004098360655737705	0,004098360655737705	0,659836065573770503	0,004098360655737705	0,004098360655737705
K082018_Transcript.docx_15	0,004901960784313726	0,004901960784313726	0,004901960784313726	0,004901960784313726	0,004901960784313726	0,004901960784313726	0,004901960784313726	0,004901960784313726	0,200980392156862753	0,004901960784313726	0,004901960784313726	0,004901960784313726	0,004901960784313726	0,004901960784313726	0,004901960784313726	0,004901960784313726	0,004901960784313726	0,004901960784313726	0,004901960784313726	0,004901960784313726	0,004901960784313726	0,691176470588235281	0,004901960784313726	0,004901960784313726
K082018_Transcript.docx_18	0,022727272727272728	0,022727272727272728	0,022727272727272728	0,022727272727272728	0,022727272727272728	0,022727272727272728	0,022727272727272728	0,022727272727272728	0,022727272727272728	0,022727272727272728	0,022727272727272728	0,022727272727272728	0,022727272727272728	0,022727272727272728	0,022727272727272728	0,022727272727272728	0,022727272727272728	0,022727272727272728	0,022727272727272728	0,022727272727272728	0,022727272727272728	0,022727272727272728	0,022727272727272728	0,477272727272727237
K082018_Transcript.docx_2	0,022727272727272728	0,022727272727272728	0,022727272727272728	0,022727272727272728	0,477272727272727237	0,022727272727272728	0,022727272727272728	0,022727272727272728	0,022727272727272728	0,022727272727272728	0,022727272727272728	0,022727272727272728	0,022727272727272728	0,022727272727272728	0,022727272727272728	0,022727272727272728	0,022727272727272728	0,022727272727272728	0,022727272727272728	0,022727272727272728	0,022727272727272728	0,022727272727272728	0,022727272727272728	0,022727272727272728
K082018_Transcript.docx_20	0,011904761904761904	0,011904761904761904	0,011904761904761904	0,011904761904761904	0,011904761904761904	0,011904761904761904	0,011904761904761904	0,250000000000000000	0,011904761904761904	0,011904761904761904	0,011904761904761904	0,011904761904761904	0,011904761904761904	0,011904761904761904	0,011904761904761904	0,011904761904761904	0,488095238095238027	0,011904761904761904	0,011904761904761904	0,011904761904761904	0,011904761904761904	0,011904761904761904	0,011904761904761904	0,011904761904761904
K082018_Transcript.docx_22	0,022727272727272728	0,022727272727272728	0,022727272727272728	0,477272727272727237	0,022727272727272728	0,022727272727272728	0,022727272727272728	0,022727272727272728	0,022727272727272728	0,022727272727272728	0,022727272727272728	0,022727272727272728	0,022727272727272728	0,022727272727272728	0,022727272727272728	0,022727272727272728	0,022727272727272728	0,022727272727272728	0,022727272727272728	0,022727272727272728	0,022727272727272728	0,022727272727272728	0,022727272727272728	0,022727272727272728
K082018_Transcript.docx_25	0,022727272727272728	0,022727272727272728	0,022727272727272728	0,022727272727272728	0,022727272727272728	0,022727272727272728	0,022727272727272728	0,022727272727272728	0,022727272727272728	0,022727272727272728	0,022727272727272728	0,022727272727272728	0,022727272727272728	0,022727272727272728	0,022727272727272728	0,022727272727272728	0,022727272727272728	0,022727272727272728	0,022727272727272728	0,022727272727272728	0,022727272727272728	0,022727272727272728	0,477272727272727237	0,022727272727272728
K082018_Transcript.docx_27	0,006097560975609757	0,006097560975609757	0,006097560975609757	0,006097560975609757	0,006097560975609757	0,006097560975609757	0,006097560975609757	0,006097560975609757	0,006097560975609757	0,859756097560975707	0,006097560975609757	0,006097560975609757	0,006097560975609757	0,006097560975609757	0,006097560975609757	0,006097560975609757	0,006097560975609757	0,006097560975609757	0,006097560975609757	0,006097560975609757	0,006097560975609757	0,006097560975609757	0,006097560975609757	0,006097560975609757
K082018_Transcript.docx_29	0,011904761904761904	0,488095238095238027	0,011904761904761904	0,011904761904761904	0,011904761904761904	0,011904761904761904	0,011904761904761904	0,011904761904761904	0,011904761904761904	0,011904761904761904	0,011904761904761904	0,011904761904761904	0,011904761904761904	0,011904761904761904	0,011904761904761904	0,250000000000000000	0,011904761904761904	0,011904761904761904	0,011904761904761904	0,011904761904761904	0,011904761904761904	0,011904761904761904	0,011904761904761904	0,011904761904761904
K082018_Transcript.docx_3	0,011904761904761904	0,011904761904761904	0,011904761904761904	0,011904761904761904	0,011904761904761904	0,011904761904761904	0,011904761904761904	0,011904761904761904	0,011904761904761904	0,011904761904761904	0,011904761904761904	0,011904761904761904	0,011904761904761904	0,011904761904761904	0,011904761904761904	0,011904761904761904	0,488095238095238027	0,011904761904761904	0,250000000000000000	0,011904761904761904	0,011904761904761904	0,011904761904761904	0,011904761904761904	0,011904761904761904
K082018_Transcript.docx_30	0,008064516129032258	0,008064516129032258	0,008064516129032258	0,008064516129032258	0,008064516129032258	0,008064516129032258	0,008064516129032258	0,008064516129032258	0,008064516129032258	0,653225806451612878	0,008064516129032258	0,008064516129032258	0,008064516129032258	0,008064516129032258	0,008064516129032258	0,008064516129032258	0,008064516129032258	0,008064516129032258	0,008064516129032258	0,008064516129032258	0,169354838709677435	0,008064516129032258	0,008064516129032258	0,008064516129032258
K082018_Transcript.docx_31	0,011904761904761904	0,011904761904761904	0,011904761904761904	0,011904761904761904	0,011904761904761904	0,011904761904761904	0,011904761904761904	0,011904761904761904	0,011904761904761904	0,726190476190476164	0,011904761904761904	0,011904761904761904	0,011904761904761904	0,011904761904761904	0,011904761904761904	0,011904761904761904	0,011904761904761904	0,011904761904761904	0,011904761904761904	0,011904761904761904	0,011904761904761904	0,011904761904761904	0,011904761904761904	0,011904761904761904
K082018_Transcript.docx_32	0,006097560975609757	0,006097560975609757	0,006097560975609757	0,006097560975609757	0,006097560975609757	0,006097560975609757	0,006097560975609757	0,128048780487804881	0,006097560975609757	0,737804878048780477	0,006097560975609757	0,006097560975609757	0,006097560975609757	0,006097560975609757	0,006097560975609757	0,006097560975609757	0,006097560975609757	0,006097560975609757	0,006097560975609757	0,006097560975609757	0,006097560975609757	0,006097560975609757	0,006097560975609757	0,006097560975609757
K082018_Transcript.docx_35	0,011904761904761904	0,011904761904761904	0,011904761904761904	0,011904761904761904	0,011904761904761904	0,011904761904761904	0,250000000000000000	0,011904761904761904	0,011904761904761904	0,011904761904761904	0,011904761904761904	0,011904761904761904	0,011904761904761904	0,011904761904761904	0,011904761904761904	0,011904761904761904	0,011904761904761904	0,011904761904761904	0,011904761904761904	0,011904761904761904	0,011904761904761904	0,488095238095238027	0,011904761904761904	0,011904761904761904
K082018_Transcript.docx_37	0,002747252747252747	0,002747252747252747	0,002747252747252747	0,002747252747252747	0,002747252747252747	0,057692307692307696	0,002747252747252747	0,002747252747252747	0,002747252747252747	0,002747252747252747	0,002747252747252747	0,002747252747252747	0,002747252747252747	0,002747252747252747	0,222527472527472514	0,002747252747252747	0,002747252747252747	0,002747252747252747	0,002747252747252747	0,002747252747252747	0,002747252747252747	0,662087912087912178	0,002747252747252747	0,002747252747252747
K082018_Transcript.docx_38	0,011904761904761904	0,011904761904761904	0,011904761904761904	0,011904761904761904	0,726190476190476164	0,011904761904761904	0,011904761904761904	0,011904761904761904	0,011904761904761904	0,011904761904761904	0,011904761904761904	0,011904761904761904	0,011904761904761904	0,011904761904761904	0,011904761904761904	0,011904761904761904	0,011904761904761904	0,011904761904761904	0,011904761904761904	0,011904761904761904	0,011904761904761904	0,011904761904761904	0,011904761904761904	0,011904761904761904
K082018_Transcript.docx_39	0,006097560975609757	0,006097560975609757	0,006097560975609757	0,006097560975609757	0,493902439024390238	0,006097560975609757	0,006097560975609757	0,006097560975609757	0,006097560975609757	0,006097560975609757	0,006097560975609757	0,006097560975609757	0,006097560975609757	0,006097560975609757	0,006097560975609757	0,006097560975609757	0,128048780487804881	0,006097560975609757	0,006097560975609757	0,006097560975609757	0,006097560975609757	0,250000000000000000	0,006097560975609757	0,006097560975609757
K082018_Transcript.docx_4	0,128048780487804881	0,250000000000000000	0,006097560975609757	0,006097560975609757	0,006097560975609757	0,006097560975609757	0,006097560975609757	0,006097560975609757	0,493902439024390238	0,006097560975609757	0,006097560975609757	0,006097560975609757	0,006097560975609757	0,006097560975609757	0,006097560975609757	0,006097560975609757	0,006097560975609757	0,006097560975609757	0,006097560975609757	0,006097560975609757	0,006097560975609757	0,006097560975609757	0,006097560975609757	0,006097560975609757
K082018_Transcript.docx_41	0,011904761904761904	0,011904761904761904	0,011904761904761904	0,011904761904761904	0,011904761904761904	0,011904761904761904	0,011904761904761904	0,011904761904761904	0,011904761904761904	0,011904761904761904	0,011904761904761904	0,011904761904761904	0,011904761904761904	0,011904761904761904	0,011904761904761904	0,011904761904761904	0,011904761904761904	0,011904761904761904	0,011904761904761904	0,011904761904761904	0,011904761904761904	0,726190476190476164	0,011904761904761904	0,011904761904761904
K082018_Transcript.docx_42	0,022727272727272728	0,022727272727272728	0,022727272727272728	0,022727272727272728	0,022727272727272728	0,022727272727272728	0,022727272727272728	0,022727272727272728	0,022727272727272728	0,022727272727272728	0,022727272727272728	0,022727272727272728	0,022727272727272728	0,022727272727272728	0,022727272727272728	0,022727272727272728	0,022727272727272728	0,022727272727272728	0,022727272727272728	0,022727272727272728	0,477272727272727237	0,022727272727272728	0,022727272727272728	0,022727272727272728
K082018_Transcript.docx_43	0,011904761904761904	0,011904761904761904	0,011904761904761904	0,011904761904761904	0,011904761904761904	0,726190476190476164	0,011904761904761904	0,011904761904761904	0,011904761904761904	0,011904761904761904	0,011904761904761904	0,011904761904761904	0,011904761904761904	0,011904761904761904	0,011904761904761904	0,011904761904761904	0,011904761904761904	0,011904761904761904	0,011904761904761904	0,011904761904761904	0,011904761904761904	0,011904761904761904	0,011904761904761904	0,011904761904761904
K082018_Transcript.docx_47	0,011904761904761904	0,011904761904761904	0,011904761904761904	0,011904761904761904	0,011904761904761904	0,011904761904761904	0,011904761904761904	0,011904761904761904	0,011904761904761904	0,011904761904761904	0,011904761904761904	0,011904761904761904	0,011904761904761904	0,011904761904761904	0,011904761904761904	0,011904761904761904	0,011904761904761904	0,011904761904761904	0,011904761904761904	0,726190476190476164	0,011904761904761904	0,011904761904761904	0,011904761904761904	0,011904761904761904
K082018_Transcript.docx_48	0,006097560975609757	0,006097560975609757	0,006097560975609757	0,006097560975609757	0,006097560975609757	0,006097560975609757	0,737804878048780477	0,006097560975609757	0,128048780487804881	0,006097560975609757	0,006097560975609757	0,006097560975609757	0,006097560975609757	0,006097560975609757	0,006097560975609757	0,006097560975609757	0,006097560975609757	0,006097560975609757	0,006097560975609757	0,006097560975609757	0,006097560975609757	0,006097560975609757	0,006097560975609757	0,006097560975609757
K082018_Transcript.docx_5	0,011904761904761904	0,011904761904761904	0,011904761904761904	0,011904761904761904	0,011904761904761904	0,726190476190476164	0,011904761904761904	0,011904761904761904	0,011904761904761904	0,011904761904761904	0,011904761904761904	0,011904761904761904	0,011904761904761904	0,011904761904761904	0,011904761904761904	0,011904761904761904	0,011904761904761904	0,011904761904761904	0,011904761904761904	0,011904761904761904	0,011904761904761904	0,011904761904761904	0,011904761904761904	0,011904761904761904
K082018_Transcript.docx_50	0,022727272727272728	0,022727272727272728	0,022727272727272728	0,022727272727272728	0,022727272727272728	0,022727272727272728	0,022727272727272728	0,022727272727272728	0,022727272727272728	0,022727272727272728	0,022727272727272728	0,022727272727272728	0,022727272727272728	0,022727272727272728	0,022727272727272728	0,022727272727272728	0,022727272727272728	0,022727272727272728	0,022727272727272728	0,022727272727272728	0,022727272727272728	0,477272727272727237	0,022727272727272728	0,022727272727272728
K082018_Transcript.docx_51	0,022727272727272728	0,022727272727272728	0,022727272727272728	0,022727272727272728	0,477272727272727237	0,022727272727272728	0,022727272727272728	0,022727272727272728	0,022727272727272728	0,022727272727272728	0,022727272727272728	0,022727272727272728	0,022727272727272728	0,022727272727272728	0,022727272727272728	0,022727272727272728	0,022727272727272728	0,022727272727272728	0,022727272727272728	0,022727272727272728	0,022727272727272728	0,022727272727272728	0,022727272727272728	0,022727272727272728
K082018_Transcript.docx_52	0,022727272727272728	0,022727272727272728	0,022727272727272728	0,022727272727272728	0,022727272727272728	0,022727272727272728	0,022727272727272728	0,022727272727272728	0,022727272727272728	0,022727272727272728	0,022727272727272728	0,022727272727272728	0,022727272727272728	0,022727272727272728	0,022727272727272728	0,022727272727272728	0,022727272727272728	0,022727272727272728	0,022727272727272728	0,022727272727272728	0,022727272727272728	0,477272727272727237	0,022727272727272728	0,022727272727272728
K082018_Transcript.docx_53	0,011904761904761904	0,011904761904761904	0,011904761904761904	0,726190476190476164	0,011904761904761904	0,011904761904761904	0,011904761904761904	0,011904761904761904	0,011904761904761904	0,011904761904761904	0,011904761904761904	0,011904761904761904	0,011904761904761904	0,011904761904761904	0,011904761904761904	0,011904761904761904	0,011904761904761904	0,011904761904761904	0,011904761904761904	0,011904761904761904	0,011904761904761904	0,011904761904761904	0,011904761904761904	0,011904761904761904
K082018_Transcript.docx_54	0,011904761904761904	0,011904761904761904	0,011904761904761904	0,011904761904761904	0,011904761904761904	0,011904761904761904	0,011904761904761904	0,011904761904761904	0,011904761904761904	0,011904761904761904	0,250000000000000000	0,011904761904761904	0,011904761904761904	0,011904761904761904	0,011904761904761904	0,011904761904761904	0,011904761904761904	0,250000000000000000	0,011904761904761904	0,011904761904761904	0,011904761904761904	0,011904761904761904	0,011904761904761904	0,250000000000000000
K082018_Transcript.docx_55	0,022727272727272728	0,022727272727272728	0,022727272727272728	0,477272727272727237	0,022727272727272728	0,022727272727272728	0,022727272727272728	0,022727272727272728	0,022727272727272728	0,022727272727272728	0,022727272727272728	0,022727272727272728	0,022727272727272728	0,022727272727272728	0,022727272727272728	0,022727272727272728	0,022727272727272728	0,022727272727272728	0,022727272727272728	0,022727272727272728	0,022727272727272728	0,022727272727272728	0,022727272727272728	0,022727272727272728
K082018_Transcript.docx_56	0,008064516129032258	0,008064516129032258	0,008064516129032258	0,008064516129032258	0,008064516129032258	0,008064516129032258	0,008064516129032258	0,008064516129032258	0,008064516129032258	0,653225806451612878	0,008064516129032258	0,008064516129032258	0,008064516129032258	0,008064516129032258	0,008064516129032258	0,169354838709677435	0,008064516129032258	0,008064516129032258	0,008064516129032258	0,008064516129032258	0,008064516129032258	0,008064516129032258	0,008064516129032258	0,008064516129032258
K082018_Transcript.docx_57	0,102941176470588230	0,004901960784313725	0,004901960784313725	0,004901960784313725	0,004901960784313725	0,004901960784313725	0,004901960784313725	0,004901960784313725	0,004901960784313725	0,789215686274509776	0,004901960784313725	0,004901960784313725	0,004901960784313725	0,004901960784313725	0,004901960784313725	0,004901960784313725	0,004901960784313725	0,004901960784313725	0,004901960784313725	0,004901960784313725	0,004901960784313725	0,004901960784313725	0,004901960784313725	0,004901960784313725
K082018_Transcript.docx_59	0,477272727272727237	0,022727272727272728	0,022727272727272728	0,022727272727272728	0,022727272727272728	0,022727272727272728	0,022727272727272728	0,022727272727272728	0,022727272727272728	0,022727272727272728	0,022727272727272728	0,022727272727272728	0,022727272727272728	0,022727272727272728	0,022727272727272728	0,022727272727272728	0,022727272727272728	0,022727272727272728	0,022727272727272728	0,022727272727272728	0,022727272727272728	0,022727272727272728	0,022727272727272728	0,022727272727272728
K082018_Transcript.docx_6	0,022727272727272728	0,022727272727272728	0,022727272727272728	0,022727272727272728	0,022727272727272728	0,477272727272727237	0,022727272727272728	0,022727272727272728	0,022727272727272728	0,022727272727272728	0,022727272727272728	0,022727272727272728	0,022727272727272728	0,022727272727272728	0,022727272727272728	0,022727272727272728	0,022727272727272728	0,022727272727272728	0,022727272727272728	0,022727272727272728	0,022727272727272728	0,022727272727272728	0,022727272727272728	0,022727272727272728
K082018_Transcript.docx_60	0,477272727272727237	0,022727272727272728	0,022727272727272728	0,022727272727272728	0,022727272727272728	0,022727272727272728	0,022727272727272728	0,022727272727272728	0,022727272727272728	0,022727272727272728	0,022727272727272728	0,022727272727272728	0,022727272727272728	0,022727272727272728	0,022727272727272728	0,022727272727272728	0,022727272727272728	0,022727272727272728	0,022727272727272728	0,022727272727272728	0,022727272727272728	0,022727272727272728	0,022727272727272728	0,022727272727272728
K082018_Transcript.docx_61	0,737804878048780477	0,006097560975609757	0,006097560975609757	0,006097560975609757	0,006097560975609757	0,006097560975609757	0,006097560975609757	0,006097560975609757	0,006097560975609757	0,006097560975609757	0,006097560975609757	0,006097560975609757	0,006097560975609757	0,006097560975609757	0,006097560975609757	0,006097560975609757	0,006097560975609757	0,006097560975609757	0,128048780487804881	0,006097560975609757	0,006097560975609757	0,006097560975609757	0,006097560975609757	0,006097560975609757
K082018_Transcript.docx_62	0,022727272727272728	0,022727272727272728	0,022727272727272728	0,022727272727272728	0,022727272727272728	0,022727272727272728	0,022727272727272728	0,022727272727272728	0,022727272727272728	0,022727272727272728	0,022727272727272728	0,022727272727272728	0,022727272727272728	0,022727272727272728	0,022727272727272728	0,022727272727272728	0,477272727272727237	0,022727272727272728	0,022727272727272728	0,022727272727272728	0,022727272727272728	0,022727272727272728	0,022727272727272728	0,022727272727272728
K082018_Transcript.docx_64	0,330645161290322565	0,008064516129032258	0,008064516129032258	0,008064516129032258	0,008064516129032258	0,008064516129032258	0,008064516129032258	0,008064516129032258	0,008064516129032258	0,008064516129032258	0,169354838709677435	0,008064516129032258	0,008064516129032258	0,008064516129032258	0,330645161290322565	0,008064516129032258	0,008064516129032258	0,008064516129032258	0,008064516129032258	0,008064516129032258	0,008064516129032258	0,008064516129032258	0,008064516129032258	0,008064516129032258
K082018_Transcript.docx_65	0,011904761904761904	0,011904761904761904	0,011904761904761904	0,011904761904761904	0,011904761904761904	0,011904761904761904	0,011904761904761904	0,011904761904761904	0,011904761904761904	0,011904761904761904	0,011904761904761904	0,011904761904761904	0,011904761904761904	0,011904761904761904	0,011904761904761904	0,011904761904761904	0,011904761904761904	0,250000000000000000	0,011904761904761904	0,011904761904761904	0,011904761904761904	0,488095238095238027	0,011904761904761904	0,011904761904761904
K082018_Transcript.docx_66	0,477272727272727237	0,022727272727272728	0,022727272727272728	0,022727272727272728	0,022727272727272728	0,022727272727272728	0,022727272727272728	0,022727272727272728	0,022727272727272728	0,022727272727272728	0,022727272727272728	0,022727272727272728	0,022727272727272728	0,022727272727272728	0,022727272727272728	0,022727272727272728	0,022727272727272728	0,022727272727272728	0,022727272727272728	0,022727272727272728	0,022727272727272728	0,022727272727272728	0,022727272727272728	0,022727272727272728
K082018_Transcript.docx_67	0,022727272727272728	0,022727272727272728	0,022727272727272728	0,022727272727272728	0,022727272727272728	0,022727272727272728	0,022727272727272728	0,022727272727272728	0,022727272727272728	0,022727272727272728	0,022727272727272728	0,022727272727272728	0,022727272727272728	0,022727272727272728	0,022727272727272728	0,022727272727272728	0,022727272727272728	0,477272727272727237	0,022727272727272728	0,022727272727272728	0,022727272727272728	0,022727272727272728	0,022727272727272728	0,022727272727272728
K082018_Transcript.docx_69	0,371951219512195119	0,006097560975609757	0,006097560975609757	0,006097560975609757	0,006097560975609757	0,006097560975609757	0,006097560975609757	0,006097560975609757	0,006097560975609757	0,006097560975609757	0,006097560975609757	0,006097560975609757	0,006097560975609757	0,006097560975609757	0,006097560975609757	0,006097560975609757	0,006097560975609757	0,006097560975609757	0,006097560975609757	0,493902439024390238	0,006097560975609757	0,006097560975609757	0,006097560975609757	0,006097560975609757
K082018_Transcript.docx_7	0,022727272727272728	0,022727272727272728	0,022727272727272728	0,022727272727272728	0,022727272727272728	0,022727272727272728	0,022727272727272728	0,022727272727272728	0,022727272727272728	0,022727272727272728	0,022727272727272728	0,022727272727272728	0,022727272727272728	0,022727272727272728	0,022727272727272728	0,022727272727272728	0,022727272727272728	0,022727272727272728	0,022727272727272728	0,022727272727272728	0,022727272727272728	0,022727272727272728	0,477272727272727237	0,022727272727272728
K082018_Transcript.docx_70	0,002475247524752475	0,002475247524752475	0,002475247524752475	0,002475247524752475	0,002475247524752475	0,002475247524752475	0,002475247524752475	0,002475247524752475	0,051980198019801985	0,002475247524752475	0,002475247524752475	0,002475247524752475	0,002475247524752475	0,002475247524752475	0,002475247524752475	0,002475247524752475	0,002475247524752475	0,002475247524752475	0,002475247524752475	0,250000000000000000	0,002475247524752475	0,497524752475247578	0,002475247524752475	0,150990099009900985
K082018_Transcript.docx_71	0,011904761904761904	0,250000000000000000	0,011904761904761904	0,011904761904761904	0,011904761904761904	0,011904761904761904	0,011904761904761904	0,011904761904761904	0,011904761904761904	0,011904761904761904	0,011904761904761904	0,011904761904761904	0,011904761904761904	0,011904761904761904	0,011904761904761904	0,011904761904761904	0,011904761904761904	0,011904761904761904	0,011904761904761904	0,011904761904761904	0,011904761904761904	0,011904761904761904	0,488095238095238027	0,011904761904761904
K082018_Transcript.docx_72	0,022727272727272728	0,022727272727272728	0,022727272727272728	0,022727272727272728	0,022727272727272728	0,022727272727272728	0,477272727272727237	0,022727272727272728	0,022727272727272728	0,022727272727272728	0,022727272727272728	0,022727272727272728	0,022727272727272728	0,022727272727272728	0,022727272727272728	0,022727272727272728	0,022727272727272728	0,022727272727272728	0,022727272727272728	0,022727272727272728	0,022727272727272728	0,022727272727272728	0,022727272727272728	0,022727272727272728
K082018_Transcript.docx_74	0,022727272727272728	0,022727272727272728	0,022727272727272728	0,022727272727272728	0,022727272727272728	0,022727272727272728	0,022727272727272728	0,022727272727272728	0,022727272727272728	0,022727272727272728	0,022727272727272728	0,022727272727272728	0,022727272727272728	0,022727272727272728	0,477272727272727237	0,022727272727272728	0,022727272727272728	0,022727272727272728	0,022727272727272728	0,022727272727272728	0,022727272727272728	0,022727272727272728	0,022727272727272728	0,022727272727272728
K082018_Transcript.docx_75	0,011904761904761904	0,011904761904761904	0,011904761904761904	0,011904761904761904	0,011904761904761904	0,011904761904761904	0,011904761904761904	0,011904761904761904	0,011904761904761904	0,011904761904761904	0,011904761904761904	0,011904761904761904	0,011904761904761904	0,011904761904761904	0,011904761904761904	0,011904761904761904	0,011904761904761904	0,011904761904761904	0,011904761904761904	0,011904761904761904	0,726190476190476164	0,011904761904761904	0,011904761904761904	0,011904761904761904
K082018_Transcript.docx_76	0,022727272727272728	0,022727272727272728	0,022727272727272728	0,022727272727272728	0,022727272727272728	0,022727272727272728	0,022727272727272728	0,022727272727272728	0,022727272727272728	0,022727272727272728	0,022727272727272728	0,022727272727272728	0,022727272727272728	0,022727272727272728	0,022727272727272728	0,022727272727272728	0,022727272727272728	0,022727272727272728	0,022727272727272728	0,477272727272727237	0,022727272727272728	0,022727272727272728	0,022727272727272728	0,022727272727272728
K082018_Transcript.docx_77	0,006097560975609757	0,006097560975609757	0,493902439024390238	0,006097560975609757	0,006097560975609757	0,006097560975609757	0,128048780487804881	0,006097560975609757	0,006097560975609757	0,006097560975609757	0,006097560975609757	0,006097560975609757	0,006097560975609757	0,006097560975609757	0,006097560975609757	0,006097560975609757	0,006097560975609757	0,006097560975609757	0,006097560975609757	0,006097560975609757	0,128048780487804881	0,006097560975609757	0,128048780487804881	0,006097560975609757
K082018_Transcript.docx_78	0,011904761904761904	0,011904761904761904	0,011904761904761904	0,011904761904761904	0,011904761904761904	0,011904761904761904	0,011904761904761904	0,011904761904761904	0,011904761904761904	0,011904761904761904	0,011904761904761904	0,011904761904761904	0,011904761904761904	0,011904761904761904	0,011904761904761904	0,011904761904761904	0,011904761904761904	0,011904761904761904	0,011904761904761904	0,726190476190476164	0,011904761904761904	0,011904761904761904	0,011904761904761904	0,011904761904761904
K082018_Transcript.docx_79	0,002066115702479339	0,002066115702479339	0,002066115702479339	0,002066115702479339	0,002066115702479339	0,002066115702479339	0,084710743801652888	0,002066115702479339	0,002066115702479339	0,002066115702479339	0,002066115702479339	0,002066115702479339	0,002066115702479339	0,002066115702479339	0,002066115702479339	0,002066115702479339	0,002066115702479339	0,002066115702479339	0,002066115702479339	0,869834710743801698	0,002066115702479339	0,002066115702479339	0,002066115702479339	0,002066115702479339
K082018_Transcript.docx_80	0,011904761904761904	0,011904761904761904	0,011904761904761904	0,011904761904761904	0,011904761904761904	0,011904761904761904	0,011904761904761904	0,011904761904761904	0,011904761904761904	0,011904761904761904	0,011904761904761904	0,011904761904761904	0,011904761904761904	0,011904761904761904	0,011904761904761904	0,011904761904761904	0,011904761904761904	0,011904761904761904	0,011904761904761904	0,726190476190476164	0,011904761904761904	0,011904761904761904	0,011904761904761904	0,011904761904761904
K082018_Transcript.docx_83	0,008064516129032258	0,008064516129032258	0,008064516129032258	0,008064516129032258	0,008064516129032258	0,008064516129032258	0,008064516129032258	0,008064516129032258	0,008064516129032258	0,008064516129032258	0,008064516129032258	0,008064516129032258	0,008064516129032258	0,008064516129032258	0,008064516129032258	0,008064516129032258	0,008064516129032258	0,008064516129032258	0,008064516129032258	0,814516129032258007	0,008064516129032258	0,008064516129032258	0,008064516129032258	0,008064516129032258
K082018_Transcript.docx_84	0,008064516129032260	0,008064516129032260	0,008064516129032260	0,008064516129032260	0,008064516129032260	0,008064516129032260	0,008064516129032260	0,008064516129032260	0,491935483870967749	0,008064516129032260	0,008064516129032260	0,008064516129032260	0,008064516129032260	0,008064516129032260	0,008064516129032260	0,008064516129032260	0,008064516129032260	0,008064516129032260	0,008064516129032260	0,330645161290322565	0,008064516129032260	0,008064516129032260	0,008064516129032260	0,008064516129032260
K082018_Transcript.docx_86	0,004901960784313726	0,004901960784313726	0,004901960784313726	0,004901960784313726	0,004901960784313726	0,004901960784313726	0,397058823529411797	0,004901960784313726	0,004901960784313726	0,004901960784313726	0,004901960784313726	0,004901960784313726	0,004901960784313726	0,004901960784313726	0,495098039215686292	0,004901960784313726	0,004901960784313726	0,004901960784313726	0,004901960784313726	0,004901960784313726	0,004901960784313726	0,004901960784313726	0,004901960784313726	0,004901960784313726
K082018_Transcript.docx_88	0,008064516129032258	0,008064516129032258	0,008064516129032258	0,008064516129032258	0,008064516129032258	0,008064516129032258	0,008064516129032258	0,008064516129032258	0,008064516129032258	0,008064516129032258	0,008064516129032258	0,008064516129032258	0,169354838709677435	0,169354838709677435	0,008064516129032258	0,008064516129032258	0,008064516129032258	0,008064516129032258	0,008064516129032258	0,169354838709677435	0,330645161290322565	0,008064516129032258	0,008064516129032258	0,008064516129032258
K082018_Transcript.docx_9	0,022727272727272728	0,022727272727272728	0,022727272727272728	0,022727272727272728	0,022727272727272728	0,022727272727272728	0,022727272727272728	0,022727272727272728	0,022727272727272728	0,022727272727272728	0,022727272727272728	0,022727272727272728	0,022727272727272728	0,022727272727272728	0,022727272727272728	0,022727272727272728	0,022727272727272728	0,022727272727272728	0,022727272727272728	0,477272727272727237	0,022727272727272728	0,022727272727272728	0,022727272727272728	0,022727272727272728
K082018_Transcript.docx_90	0,022727272727272728	0,022727272727272728	0,022727272727272728	0,477272727272727237	0,022727272727272728	0,022727272727272728	0,022727272727272728	0,022727272727272728	0,022727272727272728	0,022727272727272728	0,022727272727272728	0,022727272727272728	0,022727272727272728	0,022727272727272728	0,022727272727272728	0,022727272727272728	0,022727272727272728	0,022727272727272728	0,022727272727272728	0,022727272727272728	0,022727272727272728	0,022727272727272728	0,022727272727272728	0,022727272727272728
K082018_Transcript.docx_91	0,004098360655737705	0,004098360655737705	0,004098360655737705	0,004098360655737705	0,004098360655737705	0,004098360655737705	0,004098360655737705	0,004098360655737705	0,004098360655737705	0,004098360655737705	0,004098360655737705	0,004098360655737705	0,004098360655737705	0,004098360655737705	0,004098360655737705	0,004098360655737705	0,004098360655737705	0,004098360655737705	0,004098360655737705	0,577868852459016424	0,004098360655737705	0,004098360655737705	0,004098360655737705	0,331967213114754078
K082018_Transcript.docx_92	0,011904761904761904	0,011904761904761904	0,011904761904761904	0,011904761904761904	0,011904761904761904	0,011904761904761904	0,011904761904761904	0,011904761904761904	0,011904761904761904	0,011904761904761904	0,011904761904761904	0,011904761904761904	0,011904761904761904	0,011904761904761904	0,011904761904761904	0,011904761904761904	0,011904761904761904	0,011904761904761904	0,011904761904761904	0,726190476190476164	0,011904761904761904	0,011904761904761904	0,011904761904761904	0,011904761904761904
K082018_Transcript.docx_94	0,867283950617284027	0,003086419753086420	0,003086419753086420	0,003086419753086420	0,003086419753086420	0,003086419753086420	0,003086419753086420	0,003086419753086420	0,003086419753086420	0,064814814814814825	0,003086419753086420	0,003086419753086420	0,003086419753086420	0,003086419753086420	0,003086419753086420	0,003086419753086420	0,003086419753086420	0,003086419753086420	0,003086419753086420	0,003086419753086420	0,003086419753086420	0,003086419753086420	0,003086419753086420	0,003086419753086420
K082018_Transcript.docx_95	0,659836065573770503	0,004098360655737705	0,004098360655737705	0,086065573770491802	0,004098360655737705	0,004098360655737705	0,004098360655737705	0,004098360655737705	0,004098360655737705	0,004098360655737705	0,004098360655737705	0,004098360655737705	0,004098360655737705	0,004098360655737705	0,168032786885245866	0,004098360655737705	0,004098360655737705	0,004098360655737705	0,004098360655737705	0,004098360655737705	0,004098360655737705	0,004098360655737705	0,004098360655737705	0,004098360655737705
K082018_Transcript.docx_96	0,006097560975609757	0,006097560975609757	0,006097560975609757	0,006097560975609757	0,006097560975609757	0,006097560975609757	0,006097560975609757	0,859756097560975707	0,006097560975609757	0,006097560975609757	0,006097560975609757	0,006097560975609757	0,006097560975609757	0,006097560975609757	0,006097560975609757	0,006097560975609757	0,006097560975609757	0,006097560975609757	0,006097560975609757	0,006097560975609757	0,006097560975609757	0,006097560975609757	0,006097560975609757	0,006097560975609757
K082018_Transcript.docx_97	0,022727272727272728	0,022727272727272728	0,022727272727272728	0,022727272727272728	0,022727272727272728	0,022727272727272728	0,022727272727272728	0,022727272727272728	0,022727272727272728	0,022727272727272728	0,022727272727272728	0,022727272727272728	0,477272727272727237	0,022727272727272728	0,022727272727272728	0,022727272727272728	0,022727272727272728	0,022727272727272728	0,022727272727272728	0,022727272727272728	0,022727272727272728	0,022727272727272728	0,022727272727272728	0,022727272727272728
K092018_Transcript.docx_1	0,102941176470588244	0,004901960784313726	0,004901960784313726	0,102941176470588244	0,004901960784313726	0,004901960784313726	0,004901960784313726	0,004901960784313726	0,004901960784313726	0,004901960784313726	0,004901960784313726	0,004901960784313726	0,004901960784313726	0,004901960784313726	0,004901960784313726	0,004901960784313726	0,102941176470588244	0,004901960784313726	0,004901960784313726	0,004901960784313726	0,004901960784313726	0,004901960784313726	0,004901960784313726	0,593137254901960786
K092018_Transcript.docx_10	0,022727272727272728	0,022727272727272728	0,022727272727272728	0,022727272727272728	0,022727272727272728	0,022727272727272728	0,022727272727272728	0,022727272727272728	0,022727272727272728	0,022727272727272728	0,022727272727272728	0,022727272727272728	0,022727272727272728	0,022727272727272728	0,022727272727272728	0,022727272727272728	0,477272727272727237	0,022727272727272728	0,022727272727272728	0,022727272727272728	0,022727272727272728	0,022727272727272728	0,022727272727272728	0,022727272727272728
K092018_Transcript.docx_100	0,011904761904761904	0,011904761904761904	0,250000000000000000	0,011904761904761904	0,011904761904761904	0,011904761904761904	0,011904761904761904	0,011904761904761904	0,011904761904761904	0,011904761904761904	0,011904761904761904	0,488095238095238027	0,011904761904761904	0,011904761904761904	0,011904761904761904	0,011904761904761904	0,011904761904761904	0,011904761904761904	0,011904761904761904	0,011904761904761904	0,011904761904761904	0,011904761904761904	0,011904761904761904	0,011904761904761904
K092018_Transcript.docx_101	0,011904761904761904	0,011904761904761904	0,726190476190476164	0,011904761904761904	0,011904761904761904	0,011904761904761904	0,011904761904761904	0,011904761904761904	0,011904761904761904	0,011904761904761904	0,011904761904761904	0,011904761904761904	0,011904761904761904	0,011904761904761904	0,011904761904761904	0,011904761904761904	0,011904761904761904	0,011904761904761904	0,011904761904761904	0,011904761904761904	0,011904761904761904	0,011904761904761904	0,011904761904761904	0,011904761904761904
K092018_Transcript.docx_103	0,006097560975609757	0,006097560975609757	0,006097560975609757	0,006097560975609757	0,006097560975609757	0,006097560975609757	0,006097560975609757	0,006097560975609757	0,006097560975609757	0,006097560975609757	0,006097560975609757	0,006097560975609757	0,006097560975609757	0,006097560975609757	0,737804878048780477	0,128048780487804881	0,006097560975609757	0,006097560975609757	0,006097560975609757	0,006097560975609757	0,006097560975609757	0,006097560975609757	0,006097560975609757	0,006097560975609757
K092018_Transcript.docx_104	0,004901960784313726	0,004901960784313726	0,004901960784313726	0,004901960784313726	0,004901960784313726	0,004901960784313726	0,004901960784313726	0,004901960784313726	0,004901960784313726	0,004901960784313726	0,004901960784313726	0,004901960784313726	0,004901960784313726	0,691176470588235281	0,004901960784313726	0,004901960784313726	0,004901960784313726	0,200980392156862753	0,004901960784313726	0,004901960784313726	0,004901960784313726	0,004901960784313726	0,004901960784313726	0,004901960784313726
K092018_Transcript.docx_105	0,008064516129032260	0,008064516129032260	0,008064516129032260	0,008064516129032260	0,008064516129032260	0,008064516129032260	0,008064516129032260	0,008064516129032260	0,008064516129032260	0,008064516129032260	0,008064516129032260	0,008064516129032260	0,008064516129032260	0,491935483870967749	0,008064516129032260	0,008064516129032260	0,008064516129032260	0,330645161290322565	0,008064516129032260	0,008064516129032260	0,008064516129032260	0,008064516129032260	0,008064516129032260	0,008064516129032260
K092018_Transcript.docx_106	0,355633802816901434	0,003521126760563381	0,003521126760563381	0,003521126760563381	0,003521126760563381	0,003521126760563381	0,073943661971830998	0,003521126760563381	0,003521126760563381	0,003521126760563381	0,003521126760563381	0,003521126760563381	0,003521126760563381	0,003521126760563381	0,426056338028169002	0,003521126760563381	0,073943661971830998	0,003521126760563381	0,003521126760563381	0,003521126760563381	0,003521126760563381	0,003521126760563381	0,003521126760563381	0,003521126760563381
K092018_Transcript.docx_107	0,011904761904761904	0,011904761904761904	0,011904761904761904	0,011904761904761904	0,011904761904761904	0,011904761904761904	0,011904761904761904	0,011904761904761904	0,011904761904761904	0,011904761904761904	0,726190476190476164	0,011904761904761904	0,011904761904761904	0,011904761904761904	0,011904761904761904	0,011904761904761904	0,011904761904761904	0,011904761904761904	0,011904761904761904	0,011904761904761904	0,011904761904761904	0,011904761904761904	0,011904761904761904	0,011904761904761904
K092018_Transcript.docx_108	0,001908396946564886	0,001908396946564886	0,001908396946564886	0,001908396946564886	0,001908396946564886	0,001908396946564886	0,001908396946564886	0,001908396946564886	0,001908396946564886	0,001908396946564886	0,001908396946564886	0,001908396946564886	0,574427480916030575	0,001908396946564886	0,230916030534351141	0,001908396946564886	0,001908396946564886	0,001908396946564886	0,116412213740458015	0,040076335877862600	0,001908396946564886	0,001908396946564886	0,001908396946564886	0,001908396946564886
K092018_Transcript.docx_11	0,004901960784313726	0,004901960784313726	0,004901960784313726	0,593137254901960786	0,004901960784313726	0,004901960784313726	0,004901960784313726	0,102941176470588244	0,004901960784313726	0,004901960784313726	0,004901960784313726	0,004901960784313726	0,004901960784313726	0,004901960784313726	0,004901960784313726	0,004901960784313726	0,004901960784313726	0,004901960784313726	0,004901960784313726	0,102941176470588244	0,102941176470588244	0,004901960784313726	0,004901960784313726	0,004901960784313726
K092018_Transcript.docx_110	0,008064516129032258	0,008064516129032258	0,169354838709677435	0,008064516129032258	0,008064516129032258	0,008064516129032258	0,008064516129032258	0,008064516129032258	0,169354838709677435	0,008064516129032258	0,008064516129032258	0,008064516129032258	0,008064516129032258	0,008064516129032258	0,008064516129032258	0,008064516129032258	0,008064516129032258	0,008064516129032258	0,008064516129032258	0,008064516129032258	0,008064516129032258	0,491935483870967694	0,008064516129032258	0,008064516129032258
K092018_Transcript.docx_111	0,022727272727272728	0,022727272727272728	0,022727272727272728	0,477272727272727237	0,022727272727272728	0,022727272727272728	0,022727272727272728	0,022727272727272728	0,022727272727272728	0,022727272727272728	0,022727272727272728	0,022727272727272728	0,022727272727272728	0,022727272727272728	0,022727272727272728	0,022727272727272728	0,022727272727272728	0,022727272727272728	0,022727272727272728	0,022727272727272728	0,022727272727272728	0,022727272727272728	0,022727272727272728	0,022727272727272728
K092018_Transcript.docx_112	0,022727272727272728	0,022727272727272728	0,022727272727272728	0,022727272727272728	0,022727272727272728	0,022727272727272728	0,022727272727272728	0,022727272727272728	0,022727272727272728	0,022727272727272728	0,022727272727272728	0,022727272727272728	0,022727272727272728	0,022727272727272728	0,022727272727272728	0,022727272727272728	0,022727272727272728	0,022727272727272728	0,022727272727272728	0,022727272727272728	0,022727272727272728	0,477272727272727237	0,022727272727272728	0,022727272727272728
K092018_Transcript.docx_12	0,003521126760563381	0,003521126760563381	0,003521126760563381	0,003521126760563381	0,003521126760563381	0,003521126760563381	0,003521126760563381	0,003521126760563381	0,285211267605633811	0,003521126760563381	0,355633802816901434	0,003521126760563381	0,003521126760563381	0,003521126760563381	0,003521126760563381	0,003521126760563381	0,144366197183098594	0,003521126760563381	0,073943661971830998	0,003521126760563381	0,003521126760563381	0,003521126760563381	0,073943661971830998	0,003521126760563381
K092018_Transcript.docx_13	0,006097560975609757	0,006097560975609757	0,371951219512195119	0,006097560975609757	0,006097560975609757	0,006097560975609757	0,006097560975609757	0,006097560975609757	0,006097560975609757	0,006097560975609757	0,371951219512195119	0,006097560975609757	0,006097560975609757	0,006097560975609757	0,006097560975609757	0,006097560975609757	0,006097560975609757	0,006097560975609757	0,006097560975609757	0,006097560975609757	0,006097560975609757	0,006097560975609757	0,006097560975609757	0,128048780487804881
K092018_Transcript.docx_14	0,011904761904761904	0,011904761904761904	0,011904761904761904	0,011904761904761904	0,011904761904761904	0,011904761904761904	0,011904761904761904	0,011904761904761904	0,011904761904761904	0,011904761904761904	0,011904761904761904	0,011904761904761904	0,488095238095238027	0,011904761904761904	0,011904761904761904	0,011904761904761904	0,011904761904761904	0,011904761904761904	0,011904761904761904	0,011904761904761904	0,011904761904761904	0,250000000000000000	0,011904761904761904	0,011904761904761904
K092018_Transcript.docx_15	0,598258706467661661	0,075870646766169142	0,001243781094527363	0,001243781094527363	0,001243781094527363	0,001243781094527363	0,001243781094527363	0,001243781094527363	0,001243781094527363	0,001243781094527363	0,001243781094527363	0,001243781094527363	0,250000000000000000	0,001243781094527363	0,026119402985074626	0,001243781094527363	0,001243781094527363	0,001243781094527363	0,001243781094527363	0,001243781094527363	0,001243781094527363	0,026119402985074626	0,001243781094527363	0,001243781094527363
K092018_Transcript.docx_18	0,003086419753086420	0,373456790123456783	0,003086419753086420	0,003086419753086420	0,003086419753086420	0,003086419753086420	0,003086419753086420	0,003086419753086420	0,003086419753086420	0,003086419753086420	0,064814814814814825	0,003086419753086420	0,003086419753086420	0,003086419753086420	0,003086419753086420	0,435185185185185175	0,003086419753086420	0,003086419753086420	0,064814814814814825	0,003086419753086420	0,003086419753086420	0,003086419753086420	0,003086419753086420	0,003086419753086420
K092018_Transcript.docx_19	0,022727272727272728	0,022727272727272728	0,022727272727272728	0,022727272727272728	0,022727272727272728	0,022727272727272728	0,022727272727272728	0,022727272727272728	0,022727272727272728	0,022727272727272728	0,022727272727272728	0,022727272727272728	0,022727272727272728	0,022727272727272728	0,022727272727272728	0,022727272727272728	0,022727272727272728	0,022727272727272728	0,022727272727272728	0,022727272727272728	0,022727272727272728	0,477272727272727237	0,022727272727272728	0,022727272727272728
K092018_Transcript.docx_2	0,448019801980198085	0,002475247524752475	0,002475247524752475	0,002475247524752475	0,002475247524752475	0,002475247524752475	0,002475247524752475	0,002475247524752475	0,002475247524752475	0,002475247524752475	0,002475247524752475	0,002475247524752475	0,002475247524752475	0,051980198019801985	0,002475247524752475	0,101485148514851478	0,002475247524752475	0,002475247524752475	0,002475247524752475	0,051980198019801985	0,002475247524752475	0,299504950495049493	0,002475247524752475	0,002475247524752475
K092018_Transcript.docx_21	0,006097560975609757	0,006097560975609757	0,615853658536585358	0,006097560975609757	0,006097560975609757	0,006097560975609757	0,006097560975609757	0,006097560975609757	0,006097560975609757	0,006097560975609757	0,006097560975609757	0,006097560975609757	0,006097560975609757	0,006097560975609757	0,006097560975609757	0,006097560975609757	0,250000000000000000	0,006097560975609757	0,006097560975609757	0,006097560975609757	0,006097560975609757	0,006097560975609757	0,006097560975609757	0,006097560975609757
K092018_Transcript.docx_22	0,022727272727272728	0,022727272727272728	0,022727272727272728	0,022727272727272728	0,022727272727272728	0,022727272727272728	0,022727272727272728	0,022727272727272728	0,022727272727272728	0,477272727272727237	0,022727272727272728	0,022727272727272728	0,022727272727272728	0,022727272727272728	0,022727272727272728	0,022727272727272728	0,022727272727272728	0,022727272727272728	0,022727272727272728	0,022727272727272728	0,022727272727272728	0,022727272727272728	0,022727272727272728	0,022727272727272728
K092018_Transcript.docx_23	0,004901960784313725	0,004901960784313725	0,004901960784313725	0,004901960784313725	0,004901960784313725	0,004901960784313725	0,004901960784313725	0,004901960784313725	0,004901960784313725	0,004901960784313725	0,004901960784313725	0,004901960784313725	0,004901960784313725	0,004901960784313725	0,887254901960784270	0,004901960784313725	0,004901960784313725	0,004901960784313725	0,004901960784313725	0,004901960784313725	0,004901960784313725	0,004901960784313725	0,004901960784313725	0,004901960784313725
K092018_Transcript.docx_25	0,022727272727272728	0,022727272727272728	0,022727272727272728	0,022727272727272728	0,022727272727272728	0,022727272727272728	0,022727272727272728	0,022727272727272728	0,022727272727272728	0,022727272727272728	0,022727272727272728	0,022727272727272728	0,022727272727272728	0,022727272727272728	0,477272727272727237	0,022727272727272728	0,022727272727272728	0,022727272727272728	0,022727272727272728	0,022727272727272728	0,022727272727272728	0,022727272727272728	0,022727272727272728	0,022727272727272728
K092018_Transcript.docx_26	0,006097560975609757	0,006097560975609757	0,006097560975609757	0,006097560975609757	0,006097560975609757	0,006097560975609757	0,250000000000000000	0,006097560975609757	0,006097560975609757	0,006097560975609757	0,006097560975609757	0,128048780487804881	0,006097560975609757	0,006097560975609757	0,006097560975609757	0,006097560975609757	0,006097560975609757	0,006097560975609757	0,006097560975609757	0,006097560975609757	0,493902439024390238	0,006097560975609757	0,006097560975609757	0,006097560975609757
K092018_Transcript.docx_27	0,002252252252252252	0,002252252252252252	0,002252252252252252	0,002252252252252252	0,452702702702702742	0,002252252252252252	0,002252252252252252	0,002252252252252252	0,002252252252252252	0,002252252252252252	0,002252252252252252	0,002252252252252252	0,002252252252252252	0,002252252252252252	0,002252252252252252	0,047297297297297300	0,002252252252252252	0,002252252252252252	0,002252252252252252	0,002252252252252252	0,272522522522522515	0,182432432432432429	0,002252252252252252	0,002252252252252252
K092018_Transcript.docx_28	0,002747252747252747	0,002747252747252747	0,002747252747252747	0,002747252747252747	0,002747252747252747	0,002747252747252747	0,002747252747252747	0,002747252747252747	0,002747252747252747	0,002747252747252747	0,057692307692307696	0,002747252747252747	0,002747252747252747	0,002747252747252747	0,002747252747252747	0,002747252747252747	0,002747252747252747	0,002747252747252747	0,387362637362637374	0,497252747252747318	0,002747252747252747	0,002747252747252747	0,002747252747252747	0,002747252747252747
K092018_Transcript.docx_29	0,002066115702479339	0,002066115702479339	0,084710743801652888	0,002066115702479339	0,002066115702479339	0,002066115702479339	0,002066115702479339	0,291322314049586806	0,002066115702479339	0,002066115702479339	0,002066115702479339	0,167355371900826444	0,002066115702479339	0,002066115702479339	0,332644628099173612	0,002066115702479339	0,002066115702479339	0,002066115702479339	0,002066115702479339	0,084710743801652888	0,002066115702479339	0,002066115702479339	0,002066115702479339	0,002066115702479339
K092018_Transcript.docx_3	0,006097560975609757	0,006097560975609757	0,006097560975609757	0,006097560975609757	0,006097560975609757	0,737804878048780477	0,006097560975609757	0,006097560975609757	0,006097560975609757	0,006097560975609757	0,006097560975609757	0,128048780487804881	0,006097560975609757	0,006097560975609757	0,006097560975609757	0,006097560975609757	0,006097560975609757	0,006097560975609757	0,006097560975609757	0,006097560975609757	0,006097560975609757	0,006097560975609757	0,006097560975609757	0,006097560975609757
[truncated: 368 more rows]
