# Supplementary material for: Experiences of Siblings of Children With Neurodevelopmental Disorders: Comparing Qualitative Analysis and Machine Learning to Study Narratives
Source: Front Psychiatry. 2022 Apr 28;13:719598. doi: 10.3389/fpsyt.2022.719598 (PMC9096451; doi:10.3389/fpsyt.2022.719598)
Supplement: Supplementary file 3 [file Data_Sheet_2.CSV]

	t_1	t_2	t_3	t_4	t_5	t_6	t_7	t_8	t_9	t_10	t_11	t_12	t_13	t_14	t_15	t_16	t_17	t_18	t_19	t_20	t_21	t_22	t_23	t_24
willen_gesprek	9,70065505588616e-05	0,000102589339618955	9,64893378234624e-05	9,55690613527863e-05	9,46000133752601e-05	0,000100704897811163	0,000101312939418713	9,95445261494138e-05	9,78915305553707e-05	0,000101794072256730	0,000100750989338497	0,000103898865686010	9,98059685319473e-05	8,17580784189395e-04	9,54319126121931e-05	9,63805296434992e-05	0,000100704897811163	0,000100521643278484	9,62365378640953e-05	9,88650311774408e-05	0,000100071148920639	0,000102895973127554	9,78127666938845e-05	0,000100295046182395
knuffel_knuffel	9,70065505588616e-05	0,000102589339618955	9,64893378234624e-05	9,55690613527863e-05	9,46000133752601e-05	0,000100704897811163	0,000873338691294907	9,95445261494138e-05	9,78915305553707e-05	0,000101794072256730	0,000100750989338497	0,000103898865686010	9,98059685319473e-05	9,86578009851224e-05	9,54319126121931e-05	9,63805296434992e-05	0,000100704897811163	0,000100521643278484	9,62365378640953e-05	9,88650311774408e-05	0,000100071148920639	0,000102895973127554	9,78127666938845e-05	0,000100295046182395
zeuren_onnodig	9,70065505588616e-05	0,000102589339618955	9,64893378234624e-05	9,55690613527863e-05	9,46000133752601e-05	0,000100704897811163	0,000101312939418713	9,95445261494138e-05	9,78915305553707e-05	0,000101794072256730	0,000100750989338497	0,000103898865686010	9,98059685319473e-05	9,86578009851224e-05	9,54319126121931e-05	9,63805296434992e-05	0,000100704897811163	0,000100521643278484	9,62365378640953e-05	8,21932618228130e-04	0,000100071148920639	0,000102895973127554	9,78127666938845e-05	0,000100295046182395
komen_konden	9,70065505588616e-05	0,000102589339618955	9,64893378234624e-05	9,55690613527863e-05	9,46000133752601e-05	0,000100704897811163	0,000101312939418713	9,95445261494138e-05	9,78915305553707e-05	0,000101794072256730	0,000100750989338497	0,000103898865686010	8,41692302672640e-04	9,86578009851224e-05	9,54319126121931e-05	9,63805296434992e-05	0,000100704897811163	0,000100521643278484	9,62365378640953e-05	9,88650311774408e-05	0,000100071148920639	0,000102895973127554	9,78127666938845e-05	0,000100295046182395
zielig	9,70065505588616e-05	0,000102589339618955	9,64893378234624e-05	9,55690613527863e-05	9,46000133752601e-05	0,000100704897811163	0,000101312939418713	9,95445261494138e-05	8,01489105164518e-04	0,000101794072256730	0,000100750989338497	0,000103898865686010	9,98059685319473e-05	9,86578009851224e-05	9,54319126121931e-05	9,63805296434992e-05	0,000100704897811163	0,000100521643278484	9,62365378640953e-05	9,88650311774408e-05	0,000100071148920639	0,000102895973127554	9,78127666938845e-05	0,000100295046182395
helpen_idee	9,70065505588616e-05	0,000102589339618955	9,64893378234624e-05	9,55690613527863e-05	9,46000133752601e-05	0,000100704897811163	0,000101312939418713	9,95445261494138e-05	9,78915305553707e-05	0,000101794072256730	0,000861537739610313	0,000103898865686010	9,98059685319473e-05	9,86578009851224e-05	9,54319126121931e-05	9,63805296434992e-05	0,000100704897811163	0,000100521643278484	9,62365378640953e-05	9,88650311774408e-05	0,000100071148920639	0,000102895973127554	9,78127666938845e-05	0,000100295046182395
zus_vinden	9,70065505588616e-05	0,000102589339618955	9,64893378234624e-05	9,55690613527863e-05	9,46000133752601e-05	0,000100704897811163	0,000101312939418713	9,95445261494138e-05	9,78915305553707e-05	0,000101794072256730	0,000100750989338497	0,000103898865686010	9,98059685319473e-05	9,86578009851224e-05	9,54319126121931e-05	9,63805296434992e-05	0,000100704897811163	0,000100521643278484	9,62365378640953e-05	9,88650311774408e-05	0,000100071148920639	0,000906582399180467	9,78127666938845e-05	0,000100295046182395
geven_antwoord	9,70065505588616e-05	0,000102589339618955	9,64893378234624e-05	9,55690613527863e-05	9,46000133752601e-05	0,000100704897811163	0,000101312939418713	9,95445261494138e-05	9,78915305553707e-05	0,000101794072256730	0,000100750989338497	0,000103898865686010	9,98059685319473e-05	9,86578009851224e-05	9,54319126121931e-05	7,69758086015323e-04	0,000100704897811163	0,000100521643278484	9,62365378640953e-05	9,88650311774408e-05	0,000100071148920639	0,000102895973127554	9,78127666938845e-05	0,000100295046182395
irriteren_zeggen	9,70065505588616e-05	0,000102589339618955	9,64893378234624e-05	9,55690613527863e-05	9,46000133752601e-05	0,000100704897811163	0,000101312939418713	9,95445261494138e-05	9,78915305553707e-05	0,000101794072256730	0,000100750989338497	0,000103898865686010	9,98059685319473e-05	8,17580784189395e-04	9,54319126121931e-05	9,63805296434992e-05	0,000100704897811163	0,000100521643278484	9,62365378640953e-05	9,88650311774408e-05	0,000100071148920639	0,000102895973127554	9,78127666938845e-05	0,000100295046182395
brengen_optillen	9,70065505588616e-05	0,000102589339618955	9,64893378234624e-05	9,55690613527863e-05	9,46000133752601e-05	0,000100704897811163	0,000101312939418713	9,95445261494138e-05	9,78915305553707e-05	0,000101794072256730	0,000100750989338497	0,000103898865686010	9,98059685319473e-05	9,86578009851224e-05	9,54319126121931e-05	9,63805296434992e-05	0,000100704897811163	0,000100521643278484	9,62365378640953e-05	9,88650311774408e-05	0,000100071148920639	0,000102895973127554	9,78127666938845e-05	0,000851962933332173
spelen_geven	9,70065505588616e-05	0,000102589339618955	9,64893378234624e-05	9,55690613527863e-05	9,46000133752601e-05	0,000100704897811163	0,000101312939418713	9,95445261494138e-05	9,78915305553707e-05	0,000101794072256730	0,000100750989338497	0,000103898865686010	9,98059685319473e-05	9,86578009851224e-05	9,54319126121931e-05	9,63805296434992e-05	0,000100704897811163	0,000100521643278484	9,62365378640953e-05	8,21932618228130e-04	0,000100071148920639	0,000102895973127554	9,78127666938845e-05	0,000100295046182395
gaan_taxi	9,70065505588616e-05	0,000102589339618955	7,72043057794494e-04	9,55690613527863e-05	9,46000133752601e-05	0,000100704897811163	0,000101312939418713	9,95445261494138e-05	9,78915305553707e-05	0,000101794072256730	0,000100750989338497	0,000103898865686010	9,98059685319473e-05	9,86578009851224e-05	9,54319126121931e-05	9,63805296434992e-05	0,000100704897811163	0,000100521643278484	9,62365378640953e-05	9,88650311774408e-05	0,000100071148920639	0,000102895973127554	9,78127666938845e-05	0,000100295046182395
ouder_maken	9,70065505588616e-05	0,000102589339618955	9,64893378234624e-05	9,55690613527863e-05	9,46000133752601e-05	0,000100704897811163	0,000873338691294907	9,95445261494138e-05	9,78915305553707e-05	0,000101794072256730	0,000100750989338497	0,000103898865686010	9,98059685319473e-05	9,86578009851224e-05	9,54319126121931e-05	9,63805296434992e-05	0,000100704897811163	0,000100521643278484	9,62365378640953e-05	9,88650311774408e-05	0,000100071148920639	0,000102895973127554	9,78127666938845e-05	0,000100295046182395
auto_aanrijden	9,70065505588616e-05	0,000102589339618955	9,64893378234624e-05	9,55690613527863e-05	9,46000133752601e-05	0,000100704897811163	0,000101312939418713	9,95445261494138e-05	9,78915305553707e-05	0,000101794072256730	0,000100750989338497	0,000927643142908005	9,98059685319473e-05	9,86578009851224e-05	9,54319126121931e-05	9,63805296434992e-05	0,000100704897811163	0,000100521643278484	9,62365378640953e-05	9,88650311774408e-05	0,000100071148920639	0,000102895973127554	9,78127666938845e-05	0,000100295046182395
eten_nodig	9,70065505588616e-05	0,000102589339618955	9,64893378234624e-05	9,55690613527863e-05	9,46000133752601e-05	0,000100704897811163	0,000101312939418713	9,95445261494138e-05	9,78915305553707e-05	0,000101794072256730	0,000100750989338497	0,000103898865686010	9,98059685319473e-05	9,86578009851224e-05	9,54319126121931e-05	7,69758086015323e-04	0,000100704897811163	0,000100521643278484	9,62365378640953e-05	9,88650311774408e-05	0,000100071148920639	0,000102895973127554	9,78127666938845e-05	0,000100295046182395
willen_expeditie	9,70065505588616e-05	0,000900143095499811	9,64893378234624e-05	9,55690613527863e-05	9,46000133752601e-05	0,000100704897811163	0,000101312939418713	9,95445261494138e-05	9,78915305553707e-05	0,000101794072256730	0,000100750989338497	0,000103898865686010	9,98059685319473e-05	9,86578009851224e-05	9,54319126121931e-05	9,63805296434992e-05	0,000100704897811163	0,000100521643278484	9,62365378640953e-05	9,88650311774408e-05	0,000100071148920639	0,000102895973127554	9,78127666938845e-05	0,000100295046182395
kamerdeuren_dichthouden	9,70065505588616e-05	0,000102589339618955	9,64893378234624e-05	9,55690613527863e-05	9,46000133752601e-05	0,000100704897811163	0,000101312939418713	9,95445261494138e-05	9,78915305553707e-05	0,000101794072256730	0,000100750989338497	0,000103898865686010	9,98059685319473e-05	9,86578009851224e-05	9,54319126121931e-05	9,63805296434992e-05	0,000100704897811163	0,000856721472350053	9,62365378640953e-05	9,88650311774408e-05	0,000100071148920639	0,000102895973127554	9,78127666938845e-05	0,000100295046182395
gym_kind	9,70065505588616e-05	0,000102589339618955	9,64893378234624e-05	9,55690613527863e-05	7,32367244382205e-04	0,000100704897811163	0,000101312939418713	9,95445261494138e-05	9,78915305553707e-05	0,000101794072256730	0,000100750989338497	0,000103898865686010	9,98059685319473e-05	9,86578009851224e-05	9,54319126121931e-05	9,63805296434992e-05	0,000100704897811163	0,000100521643278484	9,62365378640953e-05	9,88650311774408e-05	0,000100071148920639	0,000102895973127554	9,78127666938845e-05	0,000100295046182395
autist_goed	9,70065505588616e-05	0,000102589339618955	9,64893378234624e-05	7,52717251910349e-04	9,46000133752601e-05	0,000100704897811163	0,000101312939418713	9,95445261494138e-05	9,78915305553707e-05	0,000101794072256730	0,000100750989338497	0,000103898865686010	9,98059685319473e-05	9,86578009851224e-05	9,54319126121931e-05	9,63805296434992e-05	0,000100704897811163	0,000100521643278484	9,62365378640953e-05	9,88650311774408e-05	0,000100071148920639	0,000102895973127554	9,78127666938845e-05	0,000100295046182395
ondersteuning_gaan	9,70065505588616e-05	0,000102589339618955	9,64893378234624e-05	9,55690613527863e-05	9,46000133752601e-05	0,000100704897811163	0,000101312939418713	9,95445261494138e-05	9,78915305553707e-05	0,000101794072256730	0,000100750989338497	0,000103898865686010	9,98059685319473e-05	9,86578009851224e-05	9,54319126121931e-05	9,63805296434992e-05	0,000100704897811163	0,000100521643278484	7,66734258647871e-04	9,88650311774408e-05	0,000100071148920639	0,000102895973127554	9,78127666938845e-05	0,000100295046182395
kletsig	9,70065505588616e-05	0,000102589339618955	9,64893378234624e-05	9,55690613527863e-05	9,46000133752601e-05	0,000100704897811163	0,000101312939418713	9,95445261494138e-05	9,78915305553707e-05	0,000101794072256730	0,000861537739610313	0,000103898865686010	9,98059685319473e-05	9,86578009851224e-05	9,54319126121931e-05	9,63805296434992e-05	0,000100704897811163	0,000100521643278484	9,62365378640953e-05	9,88650311774408e-05	0,000100071148920639	0,000102895973127554	9,78127666938845e-05	0,000100295046182395
bever_komen	9,70065505588616e-05	0,000102589339618955	9,64893378234624e-05	9,55690613527863e-05	9,46000133752601e-05	0,000100704897811163	0,000101312939418713	9,95445261494138e-05	9,78915305553707e-05	0,000101794072256730	0,000100750989338497	0,000103898865686010	9,98059685319473e-05	9,86578009851224e-05	9,54319126121931e-05	9,63805296434992e-05	0,000100704897811163	0,000100521643278484	9,62365378640953e-05	9,88650311774408e-05	0,000847261090835361	0,000102895973127554	9,78127666938845e-05	0,000100295046182395
maken_schieten	9,70065505588616e-05	0,000102589339618955	9,64893378234624e-05	9,55690613527863e-05	9,46000133752601e-05	0,000100704897811163	0,000101312939418713	9,95445261494138e-05	9,78915305553707e-05	0,000101794072256730	0,000100750989338497	0,000103898865686010	9,98059685319473e-05	9,86578009851224e-05	9,54319126121931e-05	9,63805296434992e-05	0,000100704897811163	0,000856721472350053	9,62365378640953e-05	9,88650311774408e-05	0,000100071148920639	0,000102895973127554	9,78127666938845e-05	0,000100295046182395
weten_horen	9,70065505588616e-05	0,000102589339618955	9,64893378234624e-05	9,55690613527863e-05	9,46000133752601e-05	0,000100704897811163	0,000101312939418713	9,95445261494138e-05	9,78915305553707e-05	0,000101794072256730	0,000100750989338497	0,000103898865686010	9,98059685319473e-05	9,86578009851224e-05	7,49837128357878e-04	9,63805296434992e-05	0,000100704897811163	0,000100521643278484	9,62365378640953e-05	9,88650311774408e-05	0,000100071148920639	0,000102895973127554	9,78127666938845e-05	0,000100295046182395
sprekken_proberen	9,70065505588616e-05	0,000102589339618955	9,64893378234624e-05	7,52717251910349e-04	9,46000133752601e-05	0,000100704897811163	0,000101312939418713	9,95445261494138e-05	9,78915305553707e-05	0,000101794072256730	0,000100750989338497	0,000103898865686010	9,98059685319473e-05	9,86578009851224e-05	9,54319126121931e-05	9,63805296434992e-05	0,000100704897811163	0,000100521643278484	9,62365378640953e-05	9,88650311774408e-05	0,000100071148920639	0,000102895973127554	9,78127666938845e-05	0,000100295046182395
schieten_laag	9,70065505588616e-05	0,000102589339618955	9,64893378234624e-05	9,55690613527863e-05	9,46000133752601e-05	0,000100704897811163	0,000873338691294907	9,95445261494138e-05	9,78915305553707e-05	0,000101794072256730	0,000100750989338497	0,000103898865686010	9,98059685319473e-05	9,86578009851224e-05	9,54319126121931e-05	9,63805296434992e-05	0,000100704897811163	0,000100521643278484	9,62365378640953e-05	9,88650311774408e-05	0,000100071148920639	0,000102895973127554	9,78127666938845e-05	0,000100295046182395
uur_verder	9,70065505588616e-05	0,000102589339618955	9,64893378234624e-05	9,55690613527863e-05	9,46000133752601e-05	0,000100704897811163	0,000101312939418713	9,95445261494138e-05	9,78915305553707e-05	0,000101794072256730	0,000100750989338497	0,000103898865686010	9,98059685319473e-05	9,86578009851224e-05	9,54319126121931e-05	9,63805296434992e-05	0,000100704897811163	0,000100521643278484	7,66734258647871e-04	9,88650311774408e-05	0,000100071148920639	0,000102895973127554	9,78127666938845e-05	0,000100295046182395
spannenen_leuk	9,70065505588616e-05	0,000102589339618955	9,64893378234624e-05	9,55690613527863e-05	9,46000133752601e-05	0,000100704897811163	0,000101312939418713	9,95445261494138e-05	9,78915305553707e-05	0,000101794072256730	0,000100750989338497	0,000103898865686010	9,98059685319473e-05	9,86578009851224e-05	9,54319126121931e-05	9,63805296434992e-05	0,000100704897811163	0,000100521643278484	9,62365378640953e-05	8,21932618228130e-04	0,000100071148920639	0,000102895973127554	9,78127666938845e-05	0,000100295046182395
komen_denken	9,70065505588616e-05	0,000102589339618955	9,64893378234624e-05	9,55690613527863e-05	9,46000133752601e-05	0,000100704897811163	0,000101312939418713	9,95445261494138e-05	9,78915305553707e-05	0,000101794072256730	0,000861537739610313	0,000103898865686010	9,98059685319473e-05	9,86578009851224e-05	9,54319126121931e-05	9,63805296434992e-05	0,000100704897811163	0,000100521643278484	9,62365378640953e-05	9,88650311774408e-05	0,000100071148920639	0,000102895973127554	9,78127666938845e-05	0,000100295046182395
boos_sporten	9,70065505588616e-05	0,000102589339618955	9,64893378234624e-05	9,55690613527863e-05	9,46000133752601e-05	0,000100704897811163	0,000101312939418713	9,95445261494138e-05	9,78915305553707e-05	0,000101794072256730	0,000100750989338497	0,000103898865686010	9,98059685319473e-05	9,86578009851224e-05	9,54319126121931e-05	9,63805296434992e-05	0,000100704897811163	0,000100521643278484	9,62365378640953e-05	8,21932618228130e-04	0,000100071148920639	0,000102895973127554	9,78127666938845e-05	0,000100295046182395
denken_krijgen	9,70065505588616e-05	0,000102589339618955	9,64893378234624e-05	9,55690613527863e-05	9,46000133752601e-05	0,000100704897811163	0,000101312939418713	9,95445261494138e-05	9,78915305553707e-05	0,000101794072256730	0,000100750989338497	0,000103898865686010	8,41692302672640e-04	9,86578009851224e-05	9,54319126121931e-05	9,63805296434992e-05	0,000100704897811163	0,000100521643278484	9,62365378640953e-05	9,88650311774408e-05	0,000100071148920639	0,000102895973127554	9,78127666938845e-05	0,000100295046182395
helpen_lego	9,70065505588616e-05	0,000102589339618955	9,64893378234624e-05	9,55690613527863e-05	7,32367244382205e-04	0,000100704897811163	0,000101312939418713	9,95445261494138e-05	9,78915305553707e-05	0,000101794072256730	0,000100750989338497	0,000103898865686010	9,98059685319473e-05	9,86578009851224e-05	9,54319126121931e-05	9,63805296434992e-05	0,000100704897811163	0,000100521643278484	9,62365378640953e-05	9,88650311774408e-05	0,000100071148920639	0,000102895973127554	9,78127666938845e-05	0,000100295046182395
camping_maken	9,70065505588616e-05	0,000102589339618955	9,64893378234624e-05	9,55690613527863e-05	9,46000133752601e-05	0,000860569817536228	0,000101312939418713	9,95445261494138e-05	9,78915305553707e-05	0,000101794072256730	0,000100750989338497	0,000103898865686010	9,98059685319473e-05	9,86578009851224e-05	9,54319126121931e-05	9,63805296434992e-05	0,000100704897811163	0,000100521643278484	9,62365378640953e-05	9,88650311774408e-05	0,000100071148920639	0,000102895973127554	9,78127666938845e-05	0,000100295046182395
missen_normaal	9,70065505588616e-05	0,000102589339618955	9,64893378234624e-05	9,55690613527863e-05	9,46000133752601e-05	0,000100704897811163	0,000101312939418713	9,95445261494138e-05	9,78915305553707e-05	0,000883442480893221	0,000100750989338497	0,000103898865686010	9,98059685319473e-05	9,86578009851224e-05	9,54319126121931e-05	9,63805296434992e-05	0,000100704897811163	0,000100521643278484	9,62365378640953e-05	9,88650311774408e-05	0,000100071148920639	0,000102895973127554	9,78127666938845e-05	0,000100295046182395
komen_kind	9,70065505588616e-05	0,000102589339618955	9,64893378234624e-05	9,55690613527863e-05	9,46000133752601e-05	0,000100704897811163	0,000101312939418713	9,95445261494138e-05	8,01489105164518e-04	0,000101794072256730	0,000100750989338497	0,000103898865686010	9,98059685319473e-05	9,86578009851224e-05	9,54319126121931e-05	9,63805296434992e-05	0,000100704897811163	0,000100521643278484	9,62365378640953e-05	9,88650311774408e-05	0,000100071148920639	0,000102895973127554	9,78127666938845e-05	0,000100295046182395
weten_uiteindelijk	9,70065505588616e-05	0,000102589339618955	9,64893378234624e-05	7,52717251910349e-04	9,46000133752601e-05	0,000100704897811163	0,000101312939418713	9,95445261494138e-05	9,78915305553707e-05	0,000101794072256730	0,000100750989338497	0,000103898865686010	9,98059685319473e-05	9,86578009851224e-05	9,54319126121931e-05	9,63805296434992e-05	0,000100704897811163	0,000100521643278484	9,62365378640953e-05	9,88650311774408e-05	0,000100071148920639	0,000102895973127554	9,78127666938845e-05	0,000100295046182395
schaduw_vinden	9,70065505588616e-05	0,000102589339618955	9,64893378234624e-05	9,55690613527863e-05	9,46000133752601e-05	0,000100704897811163	0,000101312939418713	9,95445261494138e-05	9,78915305553707e-05	0,000101794072256730	0,000100750989338497	0,000103898865686010	9,98059685319473e-05	9,86578009851224e-05	9,54319126121931e-05	9,63805296434992e-05	0,000100704897811163	0,000856721472350053	9,62365378640953e-05	9,88650311774408e-05	0,000100071148920639	0,000102895973127554	9,78127666938845e-05	0,000100295046182395
maken_rustdag	9,70065505588616e-05	0,000900143095499811	9,64893378234624e-05	9,55690613527863e-05	9,46000133752601e-05	0,000100704897811163	0,000101312939418713	9,95445261494138e-05	9,78915305553707e-05	0,000101794072256730	0,000100750989338497	0,000103898865686010	9,98059685319473e-05	9,86578009851224e-05	9,54319126121931e-05	9,63805296434992e-05	0,000100704897811163	0,000100521643278484	9,62365378640953e-05	9,88650311774408e-05	0,000100071148920639	0,000102895973127554	9,78127666938845e-05	0,000100295046182395
één_atletiek	9,70065505588616e-05	0,000102589339618955	9,64893378234624e-05	9,55690613527863e-05	9,46000133752601e-05	0,000100704897811163	0,000101312939418713	9,95445261494138e-05	9,78915305553707e-05	0,000101794072256730	0,000100750989338497	0,000103898865686010	9,98059685319473e-05	8,17580784189395e-04	9,54319126121931e-05	9,63805296434992e-05	0,000100704897811163	0,000100521643278484	9,62365378640953e-05	9,88650311774408e-05	0,000100071148920639	0,000102895973127554	9,78127666938845e-05	0,000100295046182395
komen_snel	9,70065505588616e-05	0,000102589339618955	9,64893378234624e-05	9,55690613527863e-05	9,46000133752601e-05	0,000100704897811163	0,000101312939418713	9,95445261494138e-05	9,78915305553707e-05	0,000883442480893221	0,000100750989338497	0,000103898865686010	9,98059685319473e-05	9,86578009851224e-05	9,54319126121931e-05	9,63805296434992e-05	0,000100704897811163	0,000100521643278484	9,62365378640953e-05	9,88650311774408e-05	0,000100071148920639	0,000102895973127554	9,78127666938845e-05	0,000100295046182395
bewegen_hanen	9,70065505588616e-05	0,000102589339618955	9,64893378234624e-05	9,55690613527863e-05	9,46000133752601e-05	0,000100704897811163	0,000101312939418713	9,95445261494138e-05	8,01489105164518e-04	0,000101794072256730	0,000100750989338497	0,000103898865686010	9,98059685319473e-05	9,86578009851224e-05	9,54319126121931e-05	9,63805296434992e-05	0,000100704897811163	0,000100521643278484	9,62365378640953e-05	9,88650311774408e-05	0,000100071148920639	0,000102895973127554	9,78127666938845e-05	0,000100295046182395
zeggen_moe	9,70065505588616e-05	0,000102589339618955	9,64893378234624e-05	9,55690613527863e-05	9,46000133752601e-05	0,000100704897811163	0,000101312939418713	8,36202012639562e-04	9,78915305553707e-05	0,000101794072256730	0,000100750989338497	0,000103898865686010	9,98059685319473e-05	9,86578009851224e-05	9,54319126121931e-05	9,63805296434992e-05	0,000100704897811163	0,000100521643278484	9,62365378640953e-05	9,88650311774408e-05	0,000100071148920639	0,000102895973127554	9,78127666938845e-05	0,000100295046182395
tillen_super	9,70065505588616e-05	0,000102589339618955	9,64893378234624e-05	9,55690613527863e-05	9,46000133752601e-05	0,000100704897811163	0,000873338691294907	9,95445261494138e-05	9,78915305553707e-05	0,000101794072256730	0,000100750989338497	0,000103898865686010	9,98059685319473e-05	9,86578009851224e-05	9,54319126121931e-05	9,63805296434992e-05	0,000100704897811163	0,000100521643278484	9,62365378640953e-05	9,88650311774408e-05	0,000100071148920639	0,000102895973127554	9,78127666938845e-05	0,000100295046182395
vergeten_boos	9,70065505588616e-05	0,000102589339618955	9,64893378234624e-05	9,55690613527863e-05	9,46000133752601e-05	0,000100704897811163	0,000101312939418713	9,95445261494138e-05	9,78915305553707e-05	0,000101794072256730	0,000100750989338497	0,000103898865686010	8,41692302672640e-04	9,86578009851224e-05	9,54319126121931e-05	9,63805296434992e-05	0,000100704897811163	0,000100521643278484	9,62365378640953e-05	9,88650311774408e-05	0,000100071148920639	0,000102895973127554	9,78127666938845e-05	0,000100295046182395
missen_stap	9,70065505588616e-05	0,000102589339618955	9,64893378234624e-05	9,55690613527863e-05	9,46000133752601e-05	0,000100704897811163	0,000101312939418713	9,95445261494138e-05	9,78915305553707e-05	0,000101794072256730	0,000100750989338497	0,000927643142908005	9,98059685319473e-05	9,86578009851224e-05	9,54319126121931e-05	9,63805296434992e-05	0,000100704897811163	0,000100521643278484	9,62365378640953e-05	9,88650311774408e-05	0,000100071148920639	0,000102895973127554	9,78127666938845e-05	0,000100295046182395
moeite_autisme	9,70065505588616e-05	0,000102589339618955	9,64893378234624e-05	9,55690613527863e-05	9,46000133752601e-05	0,000100704897811163	0,000101312939418713	9,95445261494138e-05	9,78915305553707e-05	0,000101794072256730	0,000100750989338497	0,000103898865686010	9,98059685319473e-05	9,86578009851224e-05	9,54319126121931e-05	9,63805296434992e-05	0,000100704897811163	0,000856721472350053	9,62365378640953e-05	9,88650311774408e-05	0,000100071148920639	0,000102895973127554	9,78127666938845e-05	0,000100295046182395
verschilten_zitten	9,70065505588616e-05	0,000102589339618955	9,64893378234624e-05	9,55690613527863e-05	9,46000133752601e-05	0,000100704897811163	0,000101312939418713	9,95445261494138e-05	8,01489105164518e-04	0,000101794072256730	0,000100750989338497	0,000103898865686010	9,98059685319473e-05	9,86578009851224e-05	9,54319126121931e-05	9,63805296434992e-05	0,000100704897811163	0,000100521643278484	9,62365378640953e-05	9,88650311774408e-05	0,000100071148920639	0,000102895973127554	9,78127666938845e-05	0,000100295046182395
jaar_leuk	9,70065505588616e-05	0,000102589339618955	9,64893378234624e-05	9,55690613527863e-05	9,46000133752601e-05	0,000100704897811163	0,000101312939418713	9,95445261494138e-05	9,78915305553707e-05	0,000101794072256730	0,000100750989338497	0,000103898865686010	9,98059685319473e-05	9,86578009851224e-05	9,54319126121931e-05	9,63805296434992e-05	0,000100704897811163	0,000100521643278484	9,62365378640953e-05	9,88650311774408e-05	0,000847261090835361	0,000102895973127554	9,78127666938845e-05	0,000100295046182395
komen_laten	7,82904525237937e-04	0,000102589339618955	9,64893378234624e-05	9,55690613527863e-05	9,46000133752601e-05	0,000100704897811163	0,000101312939418713	9,95445261494138e-05	9,78915305553707e-05	0,000101794072256730	0,000100750989338497	0,000103898865686010	9,98059685319473e-05	9,86578009851224e-05	9,54319126121931e-05	9,63805296434992e-05	0,000100704897811163	0,000100521643278484	9,62365378640953e-05	9,88650311774408e-05	0,000100071148920639	0,000102895973127554	9,78127666938845e-05	0,000100295046182395
boos_gelijk	7,82904525237937e-04	0,000102589339618955	9,64893378234624e-05	9,55690613527863e-05	9,46000133752601e-05	0,000100704897811163	0,000101312939418713	9,95445261494138e-05	9,78915305553707e-05	0,000101794072256730	0,000100750989338497	0,000103898865686010	9,98059685319473e-05	9,86578009851224e-05	9,54319126121931e-05	9,63805296434992e-05	0,000100704897811163	0,000100521643278484	9,62365378640953e-05	9,88650311774408e-05	0,000100071148920639	0,000102895973127554	9,78127666938845e-05	0,000100295046182395
sollicitatiegesprek	9,70065505588616e-05	0,000102589339618955	9,64893378234624e-05	7,52717251910349e-04	9,46000133752601e-05	0,000100704897811163	0,000101312939418713	9,95445261494138e-05	9,78915305553707e-05	0,000101794072256730	0,000100750989338497	0,000103898865686010	9,98059685319473e-05	9,86578009851224e-05	9,54319126121931e-05	9,63805296434992e-05	0,000100704897811163	0,000100521643278484	9,62365378640953e-05	9,88650311774408e-05	0,000100071148920639	0,000102895973127554	9,78127666938845e-05	0,000100295046182395
zus_kind	9,70065505588616e-05	0,000102589339618955	9,64893378234624e-05	9,55690613527863e-05	9,46000133752601e-05	0,000100704897811163	0,000101312939418713	9,95445261494138e-05	8,01489105164518e-04	0,000101794072256730	0,000100750989338497	0,000103898865686010	9,98059685319473e-05	9,86578009851224e-05	9,54319126121931e-05	9,63805296434992e-05	0,000100704897811163	0,000100521643278484	9,62365378640953e-05	9,88650311774408e-05	0,000100071148920639	0,000102895973127554	9,78127666938845e-05	0,000100295046182395
rustdag_rustdag	9,70065505588616e-05	0,000900143095499811	9,64893378234624e-05	9,55690613527863e-05	9,46000133752601e-05	0,000100704897811163	0,000101312939418713	9,95445261494138e-05	9,78915305553707e-05	0,000101794072256730	0,000100750989338497	0,000103898865686010	9,98059685319473e-05	9,86578009851224e-05	9,54319126121931e-05	9,63805296434992e-05	0,000100704897811163	0,000100521643278484	9,62365378640953e-05	9,88650311774408e-05	0,000100071148920639	0,000102895973127554	9,78127666938845e-05	0,000100295046182395
vol_aandenken	9,70065505588616e-05	0,000102589339618955	9,64893378234624e-05	9,55690613527863e-05	9,46000133752601e-05	0,000100704897811163	0,000101312939418713	9,95445261494138e-05	9,78915305553707e-05	0,000101794072256730	0,000100750989338497	0,000103898865686010	9,98059685319473e-05	9,86578009851224e-05	9,54319126121931e-05	9,63805296434992e-05	0,000100704897811163	0,000100521643278484	9,62365378640953e-05	9,88650311774408e-05	0,000100071148920639	0,000906582399180467	9,78127666938845e-05	0,000100295046182395
proberen_helpen	9,70065505588616e-05	0,000102589339618955	9,64893378234624e-05	9,55690613527863e-05	9,46000133752601e-05	0,000100704897811163	0,000101312939418713	9,95445261494138e-05	9,78915305553707e-05	0,000101794072256730	0,000100750989338497	0,000103898865686010	8,41692302672640e-04	9,86578009851224e-05	9,54319126121931e-05	9,63805296434992e-05	0,000100704897811163	0,000100521643278484	9,62365378640953e-05	9,88650311774408e-05	0,000100071148920639	0,000102895973127554	9,78127666938845e-05	0,000100295046182395
komen_ontbijten	9,70065505588616e-05	0,000102589339618955	9,64893378234624e-05	9,55690613527863e-05	9,46000133752601e-05	0,000100704897811163	0,000101312939418713	9,95445261494138e-05	9,78915305553707e-05	0,000101794072256730	0,000100750989338497	0,000103898865686010	9,98059685319473e-05	9,86578009851224e-05	7,49837128357878e-04	9,63805296434992e-05	0,000100704897811163	0,000100521643278484	9,62365378640953e-05	9,88650311774408e-05	0,000100071148920639	0,000102895973127554	9,78127666938845e-05	0,000100295046182395
langer_uur	9,70065505588616e-05	0,000102589339618955	9,64893378234624e-05	9,55690613527863e-05	9,46000133752601e-05	0,000100704897811163	0,000101312939418713	9,95445261494138e-05	9,78915305553707e-05	0,000101794072256730	0,000100750989338497	0,000103898865686010	9,98059685319473e-05	9,86578009851224e-05	9,54319126121931e-05	9,63805296434992e-05	0,000100704897811163	0,000100521643278484	7,66734258647871e-04	9,88650311774408e-05	0,000100071148920639	0,000102895973127554	9,78127666938845e-05	0,000100295046182395
goed_begin	9,70065505588616e-05	0,000102589339618955	9,64893378234624e-05	9,55690613527863e-05	9,46000133752601e-05	0,000100704897811163	0,000101312939418713	9,95445261494138e-05	9,78915305553707e-05	0,000101794072256730	0,000100750989338497	0,000103898865686010	9,98059685319473e-05	9,86578009851224e-05	9,54319126121931e-05	9,63805296434992e-05	0,000860569817536226	0,000100521643278484	9,62365378640953e-05	9,88650311774408e-05	0,000100071148920639	0,000102895973127554	9,78127666938845e-05	0,000100295046182395
winter_gaan	9,70065505588616e-05	0,000102589339618955	9,64893378234624e-05	9,55690613527863e-05	9,46000133752601e-05	0,000100704897811163	0,000101312939418713	9,95445261494138e-05	9,78915305553707e-05	0,000101794072256730	0,000100750989338497	0,000103898865686010	9,98059685319473e-05	9,86578009851224e-05	7,49837128357878e-04	9,63805296434992e-05	0,000100704897811163	0,000100521643278484	9,62365378640953e-05	9,88650311774408e-05	0,000100071148920639	0,000102895973127554	9,78127666938845e-05	0,000100295046182395
mama_uur	9,70065505588616e-05	0,000900143095499811	9,64893378234624e-05	9,55690613527863e-05	9,46000133752601e-05	0,000100704897811163	0,000101312939418713	9,95445261494138e-05	9,78915305553707e-05	0,000101794072256730	0,000100750989338497	0,000103898865686010	9,98059685319473e-05	9,86578009851224e-05	9,54319126121931e-05	9,63805296434992e-05	0,000100704897811163	0,000100521643278484	9,62365378640953e-05	9,88650311774408e-05	0,000100071148920639	0,000102895973127554	9,78127666938845e-05	0,000100295046182395
weten_lastig	9,70065505588616e-05	0,000102589339618955	9,64893378234624e-05	9,55690613527863e-05	9,46000133752601e-05	0,000100704897811163	0,000101312939418713	9,95445261494138e-05	9,78915305553707e-05	0,000101794072256730	0,000100750989338497	0,000103898865686010	9,98059685319473e-05	9,86578009851224e-05	9,54319126121931e-05	9,63805296434992e-05	0,000860569817536226	0,000100521643278484	9,62365378640953e-05	9,88650311774408e-05	0,000100071148920639	0,000102895973127554	9,78127666938845e-05	0,000100295046182395
middag_ochtenen	9,70065505588616e-05	0,000102589339618955	9,64893378234624e-05	9,55690613527863e-05	9,46000133752601e-05	0,000100704897811163	0,000101312939418713	9,95445261494138e-05	9,78915305553707e-05	0,000101794072256730	0,000100750989338497	0,000103898865686010	9,98059685319473e-05	9,86578009851224e-05	9,54319126121931e-05	9,63805296434992e-05	0,000100704897811163	0,000100521643278484	9,62365378640953e-05	9,88650311774408e-05	0,000847261090835361	0,000102895973127554	9,78127666938845e-05	0,000100295046182395
lucht_gaan	9,70065505588616e-05	0,000102589339618955	9,64893378234624e-05	9,55690613527863e-05	9,46000133752601e-05	0,000100704897811163	0,000101312939418713	9,95445261494138e-05	9,78915305553707e-05	0,000101794072256730	0,000100750989338497	0,000103898865686010	9,98059685319473e-05	9,86578009851224e-05	9,54319126121931e-05	9,63805296434992e-05	0,000100704897811163	0,000100521643278484	9,62365378640953e-05	9,88650311774408e-05	0,000847261090835361	0,000102895973127554	9,78127666938845e-05	0,000100295046182395
pasta_eten	9,70065505588616e-05	0,000102589339618955	9,64893378234624e-05	9,55690613527863e-05	9,46000133752601e-05	0,000100704897811163	0,000101312939418713	9,95445261494138e-05	9,78915305553707e-05	0,000101794072256730	0,000100750989338497	0,000103898865686010	9,98059685319473e-05	9,86578009851224e-05	7,49837128357878e-04	9,63805296434992e-05	0,000100704897811163	0,000100521643278484	9,62365378640953e-05	9,88650311774408e-05	0,000100071148920639	0,000102895973127554	9,78127666938845e-05	0,000100295046182395
geven_gebeuren	9,70065505588616e-05	0,000102589339618955	9,64893378234624e-05	9,55690613527863e-05	9,46000133752601e-05	0,000100704897811163	0,000101312939418713	9,95445261494138e-05	9,78915305553707e-05	0,000101794072256730	0,000861537739610313	0,000103898865686010	9,98059685319473e-05	9,86578009851224e-05	9,54319126121931e-05	9,63805296434992e-05	0,000100704897811163	0,000100521643278484	9,62365378640953e-05	9,88650311774408e-05	0,000100071148920639	0,000102895973127554	9,78127666938845e-05	0,000100295046182395
nek_kant	9,70065505588616e-05	0,000102589339618955	7,72043057794494e-04	9,55690613527863e-05	9,46000133752601e-05	0,000100704897811163	0,000101312939418713	9,95445261494138e-05	9,78915305553707e-05	0,000101794072256730	0,000100750989338497	0,000103898865686010	9,98059685319473e-05	9,86578009851224e-05	9,54319126121931e-05	9,63805296434992e-05	0,000100704897811163	0,000100521643278484	9,62365378640953e-05	9,88650311774408e-05	0,000100071148920639	0,000102895973127554	9,78127666938845e-05	0,000100295046182395
fijner_bepalen	9,70065505588616e-05	0,000102589339618955	9,64893378234624e-05	9,55690613527863e-05	9,46000133752601e-05	0,000100704897811163	0,000101312939418713	9,95445261494138e-05	9,78915305553707e-05	0,000101794072256730	0,000100750989338497	0,000103898865686010	9,98059685319473e-05	9,86578009851224e-05	9,54319126121931e-05	9,63805296434992e-05	0,000100704897811163	0,000100521643278484	9,62365378640953e-05	9,88650311774408e-05	0,000847261090835361	0,000102895973127554	9,78127666938845e-05	0,000100295046182395
tandenpoetsen_gaan	9,70065505588616e-05	0,000102589339618955	9,64893378234624e-05	9,55690613527863e-05	9,46000133752601e-05	0,000100704897811163	0,000101312939418713	9,95445261494138e-05	9,78915305553707e-05	0,000101794072256730	0,000100750989338497	0,000103898865686010	8,41692302672640e-04	9,86578009851224e-05	9,54319126121931e-05	9,63805296434992e-05	0,000100704897811163	0,000100521643278484	9,62365378640953e-05	9,88650311774408e-05	0,000100071148920639	0,000102895973127554	9,78127666938845e-05	0,000100295046182395
haten	9,70065505588616e-05	0,000102589339618955	9,64893378234624e-05	9,55690613527863e-05	9,46000133752601e-05	0,000100704897811163	0,000101312939418713	9,95445261494138e-05	9,78915305553707e-05	0,000101794072256730	0,000100750989338497	0,000103898865686010	9,98059685319473e-05	9,86578009851224e-05	9,54319126121931e-05	9,63805296434992e-05	0,000100704897811163	0,000856721472350053	9,62365378640953e-05	9,88650311774408e-05	0,000100071148920639	0,000102895973127554	9,78127666938845e-05	0,000100295046182395
gevangenis	9,70065505588616e-05	0,000102589339618955	9,64893378234624e-05	9,55690613527863e-05	9,46000133752601e-05	0,000100704897811163	0,000101312939418713	9,95445261494138e-05	9,78915305553707e-05	0,000101794072256730	0,000100750989338497	0,000103898865686010	9,98059685319473e-05	9,86578009851224e-05	9,54319126121931e-05	9,63805296434992e-05	0,000100704897811163	0,000100521643278484	9,62365378640953e-05	9,88650311774408e-05	0,000100071148920639	0,000906582399180467	9,78127666938845e-05	0,000100295046182395
gezellig_fortnien	9,70065505588616e-05	0,000102589339618955	9,64893378234624e-05	9,55690613527863e-05	9,46000133752601e-05	0,000100704897811163	0,000101312939418713	9,95445261494138e-05	9,78915305553707e-05	0,000883442480893221	0,000100750989338497	0,000103898865686010	9,98059685319473e-05	9,86578009851224e-05	9,54319126121931e-05	9,63805296434992e-05	0,000100704897811163	0,000100521643278484	9,62365378640953e-05	9,88650311774408e-05	0,000100071148920639	0,000102895973127554	9,78127666938845e-05	0,000100295046182395
klassen_zitten	9,70065505588616e-05	0,000102589339618955	9,64893378234624e-05	9,55690613527863e-05	7,32367244382205e-04	0,000100704897811163	0,000101312939418713	9,95445261494138e-05	9,78915305553707e-05	0,000101794072256730	0,000100750989338497	0,000103898865686010	9,98059685319473e-05	9,86578009851224e-05	9,54319126121931e-05	9,63805296434992e-05	0,000100704897811163	0,000100521643278484	9,62365378640953e-05	9,88650311774408e-05	0,000100071148920639	0,000102895973127554	9,78127666938845e-05	0,000100295046182395
autisme_asperger	9,70065505588616e-05	0,000102589339618955	9,64893378234624e-05	9,55690613527863e-05	9,46000133752601e-05	0,000100704897811163	0,000101312939418713	9,95445261494138e-05	9,78915305553707e-05	0,000101794072256730	0,000100750989338497	0,000103898865686010	9,98059685319473e-05	9,86578009851224e-05	9,54319126121931e-05	9,63805296434992e-05	0,000100704897811163	0,000100521643278484	9,62365378640953e-05	9,88650311774408e-05	0,000100071148920639	0,000102895973127554	7,99835064073375e-04	0,000100295046182395
buitenbal	9,70065505588616e-05	0,000102589339618955	9,64893378234624e-05	9,55690613527863e-05	9,46000133752601e-05	0,000100704897811163	0,000873338691294907	9,95445261494138e-05	9,78915305553707e-05	0,000101794072256730	0,000100750989338497	0,000103898865686010	9,98059685319473e-05	9,86578009851224e-05	9,54319126121931e-05	9,63805296434992e-05	0,000100704897811163	0,000100521643278484	9,62365378640953e-05	9,88650311774408e-05	0,000100071148920639	0,000102895973127554	9,78127666938845e-05	0,000100295046182395
fiken	9,70065505588616e-05	0,000102589339618955	9,64893378234624e-05	9,55690613527863e-05	9,46000133752601e-05	0,000100704897811163	0,000101312939418713	9,95445261494138e-05	9,78915305553707e-05	0,000101794072256730	0,000100750989338497	0,000103898865686010	9,98059685319473e-05	9,86578009851224e-05	9,54319126121931e-05	9,63805296434992e-05	0,000100704897811163	0,000100521643278484	9,62365378640953e-05	9,88650311774408e-05	0,000100071148920639	0,000102895973127554	9,78127666938845e-05	0,000851962933332173
ervaring_zitten	9,70065505588616e-05	0,000102589339618955	9,64893378234624e-05	9,55690613527863e-05	9,46000133752601e-05	0,000100704897811163	0,000101312939418713	9,95445261494138e-05	9,78915305553707e-05	0,000101794072256730	0,000100750989338497	0,000103898865686010	9,98059685319473e-05	9,86578009851224e-05	9,54319126121931e-05	9,63805296434992e-05	0,000100704897811163	0,000100521643278484	7,66734258647871e-04	9,88650311774408e-05	0,000100071148920639	0,000102895973127554	9,78127666938845e-05	0,000100295046182395
verdieping	9,70065505588616e-05	0,000102589339618955	9,64893378234624e-05	9,55690613527863e-05	9,46000133752601e-05	0,000100704897811163	0,000101312939418713	9,95445261494138e-05	9,78915305553707e-05	0,000883442480893221	0,000100750989338497	0,000103898865686010	9,98059685319473e-05	9,86578009851224e-05	9,54319126121931e-05	9,63805296434992e-05	0,000100704897811163	0,000100521643278484	9,62365378640953e-05	9,88650311774408e-05	0,000100071148920639	0,000102895973127554	9,78127666938845e-05	0,000100295046182395
dicht_klappen	9,70065505588616e-05	0,000102589339618955	9,64893378234624e-05	9,55690613527863e-05	9,46000133752601e-05	0,000100704897811163	0,000873338691294907	9,95445261494138e-05	9,78915305553707e-05	0,000101794072256730	0,000100750989338497	0,000103898865686010	9,98059685319473e-05	9,86578009851224e-05	9,54319126121931e-05	9,63805296434992e-05	0,000100704897811163	0,000100521643278484	9,62365378640953e-05	9,88650311774408e-05	0,000100071148920639	0,000102895973127554	9,78127666938845e-05	0,000100295046182395
leuk_laat	9,70065505588616e-05	0,000102589339618955	9,64893378234624e-05	9,55690613527863e-05	9,46000133752601e-05	0,000100704897811163	0,000101312939418713	9,95445261494138e-05	9,78915305553707e-05	0,000101794072256730	0,000100750989338497	0,000927643142908005	9,98059685319473e-05	9,86578009851224e-05	9,54319126121931e-05	9,63805296434992e-05	0,000100704897811163	0,000100521643278484	9,62365378640953e-05	9,88650311774408e-05	0,000100071148920639	0,000102895973127554	9,78127666938845e-05	0,000100295046182395
vroeg_mening	9,70065505588616e-05	0,000102589339618955	9,64893378234624e-05	9,55690613527863e-05	9,46000133752601e-05	0,000100704897811163	0,000101312939418713	9,95445261494138e-05	9,78915305553707e-05	0,000101794072256730	0,000100750989338497	0,000103898865686010	9,98059685319473e-05	9,86578009851224e-05	9,54319126121931e-05	9,63805296434992e-05	0,000100704897811163	0,000100521643278484	9,62365378640953e-05	9,88650311774408e-05	0,000100071148920639	0,000906582399180467	9,78127666938845e-05	0,000100295046182395
leuk_jurk	9,70065505588616e-05	0,000102589339618955	9,64893378234624e-05	9,55690613527863e-05	9,46000133752601e-05	0,000100704897811163	0,000101312939418713	9,95445261494138e-05	9,78915305553707e-05	0,000101794072256730	0,000100750989338497	0,000927643142908005	9,98059685319473e-05	9,86578009851224e-05	9,54319126121931e-05	9,63805296434992e-05	0,000100704897811163	0,000100521643278484	9,62365378640953e-05	9,88650311774408e-05	0,000100071148920639	0,000102895973127554	9,78127666938845e-05	0,000100295046182395
urenlang_doorpraten	9,70065505588616e-05	0,000102589339618955	9,64893378234624e-05	9,55690613527863e-05	7,32367244382205e-04	0,000100704897811163	0,000101312939418713	9,95445261494138e-05	9,78915305553707e-05	0,000101794072256730	0,000100750989338497	0,000103898865686010	9,98059685319473e-05	9,86578009851224e-05	9,54319126121931e-05	9,63805296434992e-05	0,000100704897811163	0,000100521643278484	9,62365378640953e-05	9,88650311774408e-05	0,000100071148920639	0,000102895973127554	9,78127666938845e-05	0,000100295046182395
houden_paard	9,70065505588616e-05	0,000102589339618955	9,64893378234624e-05	9,55690613527863e-05	9,46000133752601e-05	0,000100704897811163	0,000101312939418713	9,95445261494138e-05	9,78915305553707e-05	0,000101794072256730	0,000100750989338497	0,000103898865686010	9,98059685319473e-05	9,86578009851224e-05	9,54319126121931e-05	9,63805296434992e-05	0,000100704897811163	0,000100521643278484	9,62365378640953e-05	8,21932618228130e-04	0,000100071148920639	0,000102895973127554	9,78127666938845e-05	0,000100295046182395
weken_jaar	9,70065505588616e-05	0,000102589339618955	9,64893378234624e-05	9,55690613527863e-05	9,46000133752601e-05	0,000100704897811163	0,000101312939418713	9,95445261494138e-05	9,78915305553707e-05	0,000101794072256730	0,000100750989338497	0,000103898865686010	9,98059685319473e-05	9,86578009851224e-05	9,54319126121931e-05	9,63805296434992e-05	0,000100704897811163	0,000100521643278484	7,66734258647871e-04	9,88650311774408e-05	0,000100071148920639	0,000102895973127554	9,78127666938845e-05	0,000100295046182395
testen_proberen	9,70065505588616e-05	0,000102589339618955	9,64893378234624e-05	9,55690613527863e-05	9,46000133752601e-05	0,000100704897811163	0,000101312939418713	9,95445261494138e-05	9,78915305553707e-05	0,000101794072256730	0,000100750989338497	0,000103898865686010	9,98059685319473e-05	9,86578009851224e-05	9,54319126121931e-05	9,63805296434992e-05	0,000100704897811163	0,000100521643278484	9,62365378640953e-05	9,88650311774408e-05	0,000100071148920639	0,000102895973127554	9,78127666938845e-05	0,000851962933332173
normaal_komen	7,82904525237937e-04	0,000102589339618955	9,64893378234624e-05	9,55690613527863e-05	9,46000133752601e-05	0,000100704897811163	0,000101312939418713	9,95445261494138e-05	9,78915305553707e-05	0,000101794072256730	0,000100750989338497	0,000103898865686010	9,98059685319473e-05	9,86578009851224e-05	9,54319126121931e-05	9,63805296434992e-05	0,000100704897811163	0,000100521643278484	9,62365378640953e-05	9,88650311774408e-05	0,000100071148920639	0,000102895973127554	9,78127666938845e-05	0,000100295046182395
kekken	9,70065505588616e-05	0,000102589339618955	9,64893378234624e-05	9,55690613527863e-05	9,46000133752601e-05	0,000100704897811163	0,000101312939418713	9,95445261494138e-05	9,78915305553707e-05	0,000101794072256730	0,000100750989338497	0,000103898865686010	9,98059685319473e-05	9,86578009851224e-05	9,54319126121931e-05	7,69758086015323e-04	0,000100704897811163	0,000100521643278484	9,62365378640953e-05	9,88650311774408e-05	0,000100071148920639	0,000102895973127554	9,78127666938845e-05	0,000100295046182395
tijd_trannen	7,82904525237937e-04	0,000102589339618955	9,64893378234624e-05	9,55690613527863e-05	9,46000133752601e-05	0,000100704897811163	0,000101312939418713	9,95445261494138e-05	9,78915305553707e-05	0,000101794072256730	0,000100750989338497	0,000103898865686010	9,98059685319473e-05	9,86578009851224e-05	9,54319126121931e-05	9,63805296434992e-05	0,000100704897811163	0,000100521643278484	9,62365378640953e-05	9,88650311774408e-05	0,000100071148920639	0,000102895973127554	9,78127666938845e-05	0,000100295046182395
ontstaan_ren	9,70065505588616e-05	0,000102589339618955	9,64893378234624e-05	9,55690613527863e-05	9,46000133752601e-05	0,000100704897811163	0,000101312939418713	9,95445261494138e-05	9,78915305553707e-05	0,000101794072256730	0,000100750989338497	0,000103898865686010	9,98059685319473e-05	9,86578009851224e-05	9,54319126121931e-05	9,63805296434992e-05	0,000100704897811163	0,000100521643278484	9,62365378640953e-05	9,88650311774408e-05	0,000100071148920639	0,000102895973127554	9,78127666938845e-05	0,000851962933332173
staan_auto	9,70065505588616e-05	0,000102589339618955	7,72043057794494e-04	9,55690613527863e-05	9,46000133752601e-05	0,000100704897811163	0,000101312939418713	9,95445261494138e-05	9,78915305553707e-05	0,000101794072256730	0,000100750989338497	0,000103898865686010	9,98059685319473e-05	9,86578009851224e-05	9,54319126121931e-05	9,63805296434992e-05	0,000100704897811163	0,000100521643278484	9,62365378640953e-05	9,88650311774408e-05	0,000100071148920639	0,000102895973127554	9,78127666938845e-05	0,000100295046182395
humor_eigen	9,70065505588616e-05	0,000102589339618955	9,64893378234624e-05	9,55690613527863e-05	9,46000133752601e-05	0,000100704897811163	0,000101312939418713	9,95445261494138e-05	9,78915305553707e-05	0,000101794072256730	0,000100750989338497	0,000927643142908005	9,98059685319473e-05	9,86578009851224e-05	9,54319126121931e-05	9,63805296434992e-05	0,000100704897811163	0,000100521643278484	9,62365378640953e-05	9,88650311774408e-05	0,000100071148920639	0,000102895973127554	9,78127666938845e-05	0,000100295046182395
draaien	9,70065505588616e-05	0,000102589339618955	9,64893378234624e-05	9,55690613527863e-05	9,46000133752601e-05	0,000100704897811163	0,000101312939418713	9,95445261494138e-05	9,78915305553707e-05	0,000101794072256730	0,000100750989338497	0,000103898865686010	9,98059685319473e-05	8,17580784189395e-04	9,54319126121931e-05	9,63805296434992e-05	0,000100704897811163	0,000100521643278484	9,62365378640953e-05	9,88650311774408e-05	0,000100071148920639	0,000102895973127554	9,78127666938845e-05	0,000100295046182395
politiek_maken	9,70065505588616e-05	0,000102589339618955	9,64893378234624e-05	9,55690613527863e-05	9,46000133752601e-05	0,000100704897811163	0,000101312939418713	9,95445261494138e-05	9,78915305553707e-05	0,000101794072256730	0,000100750989338497	0,000103898865686010	9,98059685319473e-05	9,86578009851224e-05	9,54319126121931e-05	9,63805296434992e-05	0,000100704897811163	0,000856721472350053	9,62365378640953e-05	9,88650311774408e-05	0,000100071148920639	0,000102895973127554	9,78127666938845e-05	0,000100295046182395
leggen_beden	7,82904525237937e-04	0,000102589339618955	9,64893378234624e-05	9,55690613527863e-05	9,46000133752601e-05	0,000100704897811163	0,000101312939418713	9,95445261494138e-05	9,78915305553707e-05	0,000101794072256730	0,000100750989338497	0,000103898865686010	9,98059685319473e-05	9,86578009851224e-05	9,54319126121931e-05	9,63805296434992e-05	0,000100704897811163	0,000100521643278484	9,62365378640953e-05	9,88650311774408e-05	0,000100071148920639	0,000102895973127554	9,78127666938845e-05	0,000100295046182395
blokfluitboek	9,70065505588616e-05	0,000102589339618955	9,64893378234624e-05	9,55690613527863e-05	9,46000133752601e-05	0,000100704897811163	0,000101312939418713	9,95445261494138e-05	9,78915305553707e-05	0,000101794072256730	0,000100750989338497	0,000103898865686010	9,98059685319473e-05	9,86578009851224e-05	9,54319126121931e-05	9,63805296434992e-05	0,000100704897811163	0,000100521643278484	9,62365378640953e-05	9,88650311774408e-05	0,000847261090835361	0,000102895973127554	9,78127666938845e-05	0,000100295046182395
drinken_zeggen	9,70065505588616e-05	0,000102589339618955	9,64893378234624e-05	9,55690613527863e-05	9,46000133752601e-05	0,000100704897811163	0,000101312939418713	8,36202012639562e-04	9,78915305553707e-05	0,000101794072256730	0,000100750989338497	0,000103898865686010	9,98059685319473e-05	9,86578009851224e-05	9,54319126121931e-05	9,63805296434992e-05	0,000100704897811163	0,000100521643278484	9,62365378640953e-05	9,88650311774408e-05	0,000100071148920639	0,000102895973127554	9,78127666938845e-05	0,000100295046182395
koken_vinden	9,70065505588616e-05	0,000102589339618955	9,64893378234624e-05	9,55690613527863e-05	9,46000133752601e-05	0,000100704897811163	0,000101312939418713	9,95445261494138e-05	8,01489105164518e-04	0,000101794072256730	0,000100750989338497	0,000103898865686010	9,98059685319473e-05	9,86578009851224e-05	9,54319126121931e-05	9,63805296434992e-05	0,000100704897811163	0,000100521643278484	9,62365378640953e-05	9,88650311774408e-05	0,000100071148920639	0,000102895973127554	9,78127666938845e-05	0,000100295046182395
trannen_trainster	9,70065505588616e-05	0,000102589339618955	9,64893378234624e-05	9,55690613527863e-05	9,46000133752601e-05	0,000100704897811163	0,000101312939418713	9,95445261494138e-05	9,78915305553707e-05	0,000101794072256730	0,000100750989338497	0,000103898865686010	9,98059685319473e-05	9,86578009851224e-05	9,54319126121931e-05	9,63805296434992e-05	0,000860569817536226	0,000100521643278484	9,62365378640953e-05	9,88650311774408e-05	0,000100071148920639	0,000102895973127554	9,78127666938845e-05	0,000100295046182395
kamerdeuren	9,70065505588616e-05	0,000102589339618955	9,64893378234624e-05	9,55690613527863e-05	9,46000133752601e-05	0,000100704897811163	0,000873338691294907	9,95445261494138e-05	9,78915305553707e-05	0,000101794072256730	0,000100750989338497	0,000103898865686010	9,98059685319473e-05	9,86578009851224e-05	9,54319126121931e-05	9,63805296434992e-05	0,000100704897811163	0,000100521643278484	9,62365378640953e-05	9,88650311774408e-05	0,000100071148920639	0,000102895973127554	9,78127666938845e-05	0,000100295046182395
ruzie_zitten	9,70065505588616e-05	0,000102589339618955	9,64893378234624e-05	9,55690613527863e-05	9,46000133752601e-05	0,000100704897811163	0,000101312939418713	9,95445261494138e-05	9,78915305553707e-05	0,000101794072256730	0,000100750989338497	0,000103898865686010	9,98059685319473e-05	9,86578009851224e-05	9,54319126121931e-05	9,63805296434992e-05	0,000100704897811163	0,000100521643278484	9,62365378640953e-05	8,21932618228130e-04	0,000100071148920639	0,000102895973127554	9,78127666938845e-05	0,000100295046182395
masteropleiding_verder	9,70065505588616e-05	0,000102589339618955	9,64893378234624e-05	9,55690613527863e-05	9,46000133752601e-05	0,000100704897811163	0,000101312939418713	9,95445261494138e-05	8,01489105164518e-04	0,000101794072256730	0,000100750989338497	0,000103898865686010	9,98059685319473e-05	9,86578009851224e-05	9,54319126121931e-05	9,63805296434992e-05	0,000100704897811163	0,000100521643278484	9,62365378640953e-05	9,88650311774408e-05	0,000100071148920639	0,000102895973127554	9,78127666938845e-05	0,000100295046182395
ruzie_klas	9,70065505588616e-05	0,000102589339618955	9,64893378234624e-05	9,55690613527863e-05	9,46000133752601e-05	0,000100704897811163	0,000101312939418713	9,95445261494138e-05	9,78915305553707e-05	0,000101794072256730	0,000100750989338497	0,000103898865686010	9,98059685319473e-05	9,86578009851224e-05	9,54319126121931e-05	9,63805296434992e-05	0,000860569817536226	0,000100521643278484	9,62365378640953e-05	9,88650311774408e-05	0,000100071148920639	0,000102895973127554	9,78127666938845e-05	0,000100295046182395
dicht_durven	9,70065505588616e-05	0,000102589339618955	9,64893378234624e-05	9,55690613527863e-05	9,46000133752601e-05	0,000100704897811163	0,000101312939418713	9,95445261494138e-05	9,78915305553707e-05	0,000101794072256730	0,000100750989338497	0,000103898865686010	9,98059685319473e-05	9,86578009851224e-05	9,54319126121931e-05	9,63805296434992e-05	0,000100704897811163	0,000100521643278484	9,62365378640953e-05	9,88650311774408e-05	0,000100071148920639	0,000102895973127554	7,99835064073375e-04	0,000100295046182395
ver_wonen	9,70065505588616e-05	0,000102589339618955	9,64893378234624e-05	9,55690613527863e-05	9,46000133752601e-05	0,000100704897811163	0,000101312939418713	9,95445261494138e-05	9,78915305553707e-05	0,000883442480893221	0,000100750989338497	0,000103898865686010	9,98059685319473e-05	9,86578009851224e-05	9,54319126121931e-05	9,63805296434992e-05	0,000100704897811163	0,000100521643278484	9,62365378640953e-05	9,88650311774408e-05	0,000100071148920639	0,000102895973127554	9,78127666938845e-05	0,000100295046182395
snel_belangrijk	9,70065505588616e-05	0,000102589339618955	9,64893378234624e-05	9,55690613527863e-05	9,46000133752601e-05	0,000860569817536228	0,000101312939418713	9,95445261494138e-05	9,78915305553707e-05	0,000101794072256730	0,000100750989338497	0,000103898865686010	9,98059685319473e-05	9,86578009851224e-05	9,54319126121931e-05	9,63805296434992e-05	0,000100704897811163	0,000100521643278484	9,62365378640953e-05	9,88650311774408e-05	0,000100071148920639	0,000102895973127554	9,78127666938845e-05	0,000100295046182395
keihard_schreeuwen	9,70065505588616e-05	0,000102589339618955	9,64893378234624e-05	9,55690613527863e-05	9,46000133752601e-05	0,000100704897811163	0,000101312939418713	9,95445261494138e-05	9,78915305553707e-05	0,000101794072256730	0,000100750989338497	0,000103898865686010	9,98059685319473e-05	9,86578009851224e-05	9,54319126121931e-05	9,63805296434992e-05	0,000100704897811163	0,000100521643278484	9,62365378640953e-05	8,21932618228130e-04	0,000100071148920639	0,000102895973127554	9,78127666938845e-05	0,000100295046182395
gelijk_papa	7,82904525237937e-04	0,000102589339618955	9,64893378234624e-05	9,55690613527863e-05	9,46000133752601e-05	0,000100704897811163	0,000101312939418713	9,95445261494138e-05	9,78915305553707e-05	0,000101794072256730	0,000100750989338497	0,000103898865686010	9,98059685319473e-05	9,86578009851224e-05	9,54319126121931e-05	9,63805296434992e-05	0,000100704897811163	0,000100521643278484	9,62365378640953e-05	9,88650311774408e-05	0,000100071148920639	0,000102895973127554	9,78127666938845e-05	0,000100295046182395
dichthouden_komen	9,70065505588616e-05	0,000102589339618955	9,64893378234624e-05	9,55690613527863e-05	9,46000133752601e-05	0,000100704897811163	0,000873338691294907	9,95445261494138e-05	9,78915305553707e-05	0,000101794072256730	0,000100750989338497	0,000103898865686010	9,98059685319473e-05	9,86578009851224e-05	9,54319126121931e-05	9,63805296434992e-05	0,000100704897811163	0,000100521643278484	9,62365378640953e-05	9,88650311774408e-05	0,000100071148920639	0,000102895973127554	9,78127666938845e-05	0,000100295046182395
vorken_tafel	9,70065505588616e-05	0,000102589339618955	9,64893378234624e-05	9,55690613527863e-05	9,46000133752601e-05	0,000100704897811163	0,000101312939418713	9,95445261494138e-05	9,78915305553707e-05	0,000101794072256730	0,000100750989338497	0,000103898865686010	9,98059685319473e-05	9,86578009851224e-05	9,54319126121931e-05	9,63805296434992e-05	0,000100704897811163	0,000856721472350053	9,62365378640953e-05	9,88650311774408e-05	0,000100071148920639	0,000102895973127554	9,78127666938845e-05	0,000100295046182395
makkelijk_praten	9,70065505588616e-05	0,000102589339618955	9,64893378234624e-05	9,55690613527863e-05	9,46000133752601e-05	0,000100704897811163	0,000101312939418713	9,95445261494138e-05	9,78915305553707e-05	0,000101794072256730	0,000100750989338497	0,000103898865686010	8,41692302672640e-04	9,86578009851224e-05	9,54319126121931e-05	9,63805296434992e-05	0,000100704897811163	0,000100521643278484	9,62365378640953e-05	9,88650311774408e-05	0,000100071148920639	0,000102895973127554	9,78127666938845e-05	0,000100295046182395
tekening	9,70065505588616e-05	0,000102589339618955	9,64893378234624e-05	9,55690613527863e-05	9,46000133752601e-05	0,000100704897811163	0,000101312939418713	9,95445261494138e-05	9,78915305553707e-05	0,000101794072256730	0,000100750989338497	0,000103898865686010	9,98059685319473e-05	9,86578009851224e-05	7,49837128357878e-04	9,63805296434992e-05	0,000100704897811163	0,000100521643278484	9,62365378640953e-05	9,88650311774408e-05	0,000100071148920639	0,000102895973127554	9,78127666938845e-05	0,000100295046182395
boos_stil	9,70065505588616e-05	0,000102589339618955	9,64893378234624e-05	9,55690613527863e-05	9,46000133752601e-05	0,000100704897811163	0,000101312939418713	9,95445261494138e-05	9,78915305553707e-05	0,000101794072256730	0,000100750989338497	0,000103898865686010	9,98059685319473e-05	9,86578009851224e-05	9,54319126121931e-05	9,63805296434992e-05	0,000100704897811163	0,000100521643278484	9,62365378640953e-05	8,21932618228130e-04	0,000100071148920639	0,000102895973127554	9,78127666938845e-05	0,000100295046182395
noemen_weten	9,70065505588616e-05	0,000102589339618955	9,64893378234624e-05	9,55690613527863e-05	9,46000133752601e-05	0,000100704897811163	0,000101312939418713	9,95445261494138e-05	9,78915305553707e-05	0,000101794072256730	0,000100750989338497	0,000103898865686010	9,98059685319473e-05	8,17580784189395e-04	9,54319126121931e-05	9,63805296434992e-05	0,000100704897811163	0,000100521643278484	9,62365378640953e-05	9,88650311774408e-05	0,000100071148920639	0,000102895973127554	9,78127666938845e-05	0,000100295046182395
chagrijnig_ke	9,70065505588616e-05	0,000102589339618955	9,64893378234624e-05	9,55690613527863e-05	9,46000133752601e-05	0,000100704897811163	0,000101312939418713	9,95445261494138e-05	9,78915305553707e-05	0,000101794072256730	0,000100750989338497	0,000103898865686010	8,41692302672640e-04	9,86578009851224e-05	9,54319126121931e-05	9,63805296434992e-05	0,000100704897811163	0,000100521643278484	9,62365378640953e-05	9,88650311774408e-05	0,000100071148920639	0,000102895973127554	9,78127666938845e-05	0,000100295046182395
denken_mama	9,70065505588616e-05	0,000102589339618955	9,64893378234624e-05	9,55690613527863e-05	9,46000133752601e-05	0,000100704897811163	0,000101312939418713	9,95445261494138e-05	9,78915305553707e-05	0,000101794072256730	0,000100750989338497	0,000103898865686010	9,98059685319473e-05	9,86578009851224e-05	9,54319126121931e-05	9,63805296434992e-05	0,000100704897811163	0,000100521643278484	9,62365378640953e-05	9,88650311774408e-05	0,000100071148920639	0,000906582399180467	9,78127666938845e-05	0,000100295046182395
gaan_prikkelen	9,70065505588616e-05	0,000102589339618955	9,64893378234624e-05	9,55690613527863e-05	9,46000133752601e-05	0,000100704897811163	0,000101312939418713	9,95445261494138e-05	9,78915305553707e-05	0,000101794072256730	0,000100750989338497	0,000103898865686010	9,98059685319473e-05	9,86578009851224e-05	9,54319126121931e-05	9,63805296434992e-05	0,000100704897811163	0,000100521643278484	9,62365378640953e-05	9,88650311774408e-05	0,000100071148920639	0,000906582399180467	9,78127666938845e-05	0,000100295046182395
techniek_gaan	9,70065505588616e-05	0,000102589339618955	9,64893378234624e-05	9,55690613527863e-05	9,46000133752601e-05	0,000100704897811163	0,000101312939418713	9,95445261494138e-05	9,78915305553707e-05	0,000101794072256730	0,000100750989338497	0,000927643142908005	9,98059685319473e-05	9,86578009851224e-05	9,54319126121931e-05	9,63805296434992e-05	0,000100704897811163	0,000100521643278484	9,62365378640953e-05	9,88650311774408e-05	0,000100071148920639	0,000102895973127554	9,78127666938845e-05	0,000100295046182395
zitten_vraag	9,70065505588616e-05	0,000102589339618955	7,72043057794494e-04	9,55690613527863e-05	9,46000133752601e-05	0,000100704897811163	0,000101312939418713	9,95445261494138e-05	9,78915305553707e-05	0,000101794072256730	0,000100750989338497	0,000103898865686010	9,98059685319473e-05	9,86578009851224e-05	9,54319126121931e-05	9,63805296434992e-05	0,000100704897811163	0,000100521643278484	9,62365378640953e-05	9,88650311774408e-05	0,000100071148920639	0,000102895973127554	9,78127666938845e-05	0,000100295046182395
verbeteren	9,70065505588616e-05	0,000102589339618955	7,72043057794494e-04	9,55690613527863e-05	9,46000133752601e-05	0,000100704897811163	0,000101312939418713	9,95445261494138e-05	9,78915305553707e-05	0,000101794072256730	0,000100750989338497	0,000103898865686010	9,98059685319473e-05	9,86578009851224e-05	9,54319126121931e-05	9,63805296434992e-05	0,000100704897811163	0,000100521643278484	9,62365378640953e-05	9,88650311774408e-05	0,000100071148920639	0,000102895973127554	9,78127666938845e-05	0,000100295046182395
weten_zin	9,70065505588616e-05	0,000102589339618955	9,64893378234624e-05	9,55690613527863e-05	9,46000133752601e-05	0,000100704897811163	0,000101312939418713	9,95445261494138e-05	9,78915305553707e-05	0,000101794072256730	0,000100750989338497	0,000103898865686010	9,98059685319473e-05	8,17580784189395e-04	9,54319126121931e-05	9,63805296434992e-05	0,000100704897811163	0,000100521643278484	9,62365378640953e-05	9,88650311774408e-05	0,000100071148920639	0,000102895973127554	9,78127666938845e-05	0,000100295046182395
schema_invullen	9,70065505588616e-05	0,000102589339618955	9,64893378234624e-05	9,55690613527863e-05	9,46000133752601e-05	0,000100704897811163	0,000101312939418713	9,95445261494138e-05	9,78915305553707e-05	0,000101794072256730	0,000100750989338497	0,000103898865686010	8,41692302672640e-04	9,86578009851224e-05	9,54319126121931e-05	9,63805296434992e-05	0,000100704897811163	0,000100521643278484	9,62365378640953e-05	9,88650311774408e-05	0,000100071148920639	0,000102895973127554	9,78127666938845e-05	0,000100295046182395
stap_stap	9,70065505588616e-05	0,000102589339618955	9,64893378234624e-05	9,55690613527863e-05	9,46000133752601e-05	0,000100704897811163	0,000101312939418713	9,95445261494138e-05	9,78915305553707e-05	0,000101794072256730	0,000100750989338497	0,000103898865686010	8,41692302672640e-04	9,86578009851224e-05	9,54319126121931e-05	9,63805296434992e-05	0,000100704897811163	0,000100521643278484	9,62365378640953e-05	9,88650311774408e-05	0,000100071148920639	0,000102895973127554	9,78127666938845e-05	0,000100295046182395
rustig_zitten	9,70065505588616e-05	0,000102589339618955	9,64893378234624e-05	9,55690613527863e-05	9,46000133752601e-05	0,000100704897811163	0,000101312939418713	9,95445261494138e-05	9,78915305553707e-05	0,000101794072256730	0,000100750989338497	0,000103898865686010	9,98059685319473e-05	9,86578009851224e-05	9,54319126121931e-05	9,63805296434992e-05	0,000100704897811163	0,000100521643278484	9,62365378640953e-05	9,88650311774408e-05	0,000100071148920639	0,000102895973127554	9,78127666938845e-05	0,000851962933332173
zeggen_expres	9,70065505588616e-05	0,000102589339618955	9,64893378234624e-05	9,55690613527863e-05	9,46000133752601e-05	0,000100704897811163	0,000101312939418713	9,95445261494138e-05	9,78915305553707e-05	0,000101794072256730	0,000100750989338497	0,000927643142908005	9,98059685319473e-05	9,86578009851224e-05	9,54319126121931e-05	9,63805296434992e-05	0,000100704897811163	0,000100521643278484	9,62365378640953e-05	9,88650311774408e-05	0,000100071148920639	0,000102895973127554	9,78127666938845e-05	0,000100295046182395
weggegaan	9,70065505588616e-05	0,000102589339618955	9,64893378234624e-05	9,55690613527863e-05	9,46000133752601e-05	0,000100704897811163	0,000101312939418713	9,95445261494138e-05	9,78915305553707e-05	0,000101794072256730	0,000100750989338497	0,000103898865686010	9,98059685319473e-05	9,86578009851224e-05	9,54319126121931e-05	9,63805296434992e-05	0,000100704897811163	0,000100521643278484	9,62365378640953e-05	9,88650311774408e-05	0,000100071148920639	0,000906582399180467	9,78127666938845e-05	0,000100295046182395
zondagavond_brengen	9,70065505588616e-05	0,000102589339618955	9,64893378234624e-05	9,55690613527863e-05	9,46000133752601e-05	0,000100704897811163	0,000101312939418713	9,95445261494138e-05	9,78915305553707e-05	0,000101794072256730	0,000100750989338497	0,000103898865686010	9,98059685319473e-05	9,86578009851224e-05	9,54319126121931e-05	9,63805296434992e-05	0,000860569817536226	0,000100521643278484	9,62365378640953e-05	9,88650311774408e-05	0,000100071148920639	0,000102895973127554	9,78127666938845e-05	0,000100295046182395
één_boos	9,70065505588616e-05	0,000102589339618955	9,64893378234624e-05	9,55690613527863e-05	9,46000133752601e-05	0,000100704897811163	0,000101312939418713	9,95445261494138e-05	9,78915305553707e-05	0,000101794072256730	0,000100750989338497	0,000103898865686010	9,98059685319473e-05	9,86578009851224e-05	9,54319126121931e-05	9,63805296434992e-05	0,000860569817536226	0,000100521643278484	9,62365378640953e-05	9,88650311774408e-05	0,000100071148920639	0,000102895973127554	9,78127666938845e-05	0,000100295046182395
vinden_vaak	9,70065505588616e-05	0,000102589339618955	9,64893378234624e-05	9,55690613527863e-05	9,46000133752601e-05	0,000100704897811163	0,000101312939418713	9,95445261494138e-05	9,78915305553707e-05	0,000101794072256730	0,000100750989338497	0,000103898865686010	9,98059685319473e-05	9,86578009851224e-05	9,54319126121931e-05	7,69758086015323e-04	0,000100704897811163	0,000100521643278484	9,62365378640953e-05	9,88650311774408e-05	0,000100071148920639	0,000102895973127554	9,78127666938845e-05	0,000100295046182395
krijgen_stress	9,70065505588616e-05	0,000102589339618955	9,64893378234624e-05	9,55690613527863e-05	7,32367244382205e-04	0,000100704897811163	0,000101312939418713	9,95445261494138e-05	9,78915305553707e-05	0,000101794072256730	0,000100750989338497	0,000103898865686010	9,98059685319473e-05	9,86578009851224e-05	9,54319126121931e-05	9,63805296434992e-05	0,000100704897811163	0,000100521643278484	9,62365378640953e-05	9,88650311774408e-05	0,000100071148920639	0,000102895973127554	9,78127666938845e-05	0,000100295046182395
goed_tuin	9,70065505588616e-05	0,000102589339618955	9,64893378234624e-05	9,55690613527863e-05	9,46000133752601e-05	0,000100704897811163	0,000873338691294907	9,95445261494138e-05	9,78915305553707e-05	0,000101794072256730	0,000100750989338497	0,000103898865686010	9,98059685319473e-05	9,86578009851224e-05	9,54319126121931e-05	9,63805296434992e-05	0,000100704897811163	0,000100521643278484	9,62365378640953e-05	9,88650311774408e-05	0,000100071148920639	0,000102895973127554	9,78127666938845e-05	0,000100295046182395
leuk_school	9,70065505588616e-05	0,000102589339618955	9,64893378234624e-05	9,55690613527863e-05	9,46000133752601e-05	0,000100704897811163	0,000101312939418713	9,95445261494138e-05	9,78915305553707e-05	0,000101794072256730	0,000100750989338497	0,000103898865686010	9,98059685319473e-05	9,86578009851224e-05	9,54319126121931e-05	9,63805296434992e-05	0,000860569817536226	0,000100521643278484	9,62365378640953e-05	9,88650311774408e-05	0,000100071148920639	0,000102895973127554	9,78127666938845e-05	0,000100295046182395
gaan_draaien	9,70065505588616e-05	0,000102589339618955	9,64893378234624e-05	9,55690613527863e-05	9,46000133752601e-05	0,000100704897811163	0,000101312939418713	9,95445261494138e-05	9,78915305553707e-05	0,000101794072256730	0,000100750989338497	0,000103898865686010	9,98059685319473e-05	8,17580784189395e-04	9,54319126121931e-05	9,63805296434992e-05	0,000100704897811163	0,000100521643278484	9,62365378640953e-05	9,88650311774408e-05	0,000100071148920639	0,000102895973127554	9,78127666938845e-05	0,000100295046182395
verschillen_weten	9,70065505588616e-05	0,000102589339618955	9,64893378234624e-05	9,55690613527863e-05	9,46000133752601e-05	0,000100704897811163	0,000101312939418713	8,36202012639562e-04	9,78915305553707e-05	0,000101794072256730	0,000100750989338497	0,000103898865686010	9,98059685319473e-05	9,86578009851224e-05	9,54319126121931e-05	9,63805296434992e-05	0,000100704897811163	0,000100521643278484	9,62365378640953e-05	9,88650311774408e-05	0,000100071148920639	0,000102895973127554	9,78127666938845e-05	0,000100295046182395
cren	9,70065505588616e-05	0,000102589339618955	9,64893378234624e-05	9,55690613527863e-05	9,46000133752601e-05	0,000100704897811163	0,000101312939418713	9,95445261494138e-05	9,78915305553707e-05	0,000883442480893221	0,000100750989338497	0,000103898865686010	9,98059685319473e-05	9,86578009851224e-05	9,54319126121931e-05	9,63805296434992e-05	0,000100704897811163	0,000100521643278484	9,62365378640953e-05	9,88650311774408e-05	0,000100071148920639	0,000102895973127554	9,78127666938845e-05	0,000100295046182395
houden_ketting	9,70065505588616e-05	0,000102589339618955	7,72043057794494e-04	9,55690613527863e-05	9,46000133752601e-05	0,000100704897811163	0,000101312939418713	9,95445261494138e-05	9,78915305553707e-05	0,000101794072256730	0,000100750989338497	0,000103898865686010	9,98059685319473e-05	9,86578009851224e-05	9,54319126121931e-05	9,63805296434992e-05	0,000100704897811163	0,000100521643278484	9,62365378640953e-05	9,88650311774408e-05	0,000100071148920639	0,000102895973127554	9,78127666938845e-05	0,000100295046182395
middag_uur	9,70065505588616e-05	0,000102589339618955	9,64893378234624e-05	9,55690613527863e-05	9,46000133752601e-05	0,000100704897811163	0,000101312939418713	9,95445261494138e-05	9,78915305553707e-05	0,000101794072256730	0,000100750989338497	0,000103898865686010	9,98059685319473e-05	9,86578009851224e-05	9,54319126121931e-05	7,69758086015323e-04	0,000100704897811163	0,000100521643278484	9,62365378640953e-05	9,88650311774408e-05	0,000100071148920639	0,000102895973127554	9,78127666938845e-05	0,000100295046182395
denken_één	9,70065505588616e-05	0,000102589339618955	9,64893378234624e-05	9,55690613527863e-05	7,32367244382205e-04	0,000100704897811163	0,000101312939418713	9,95445261494138e-05	9,78915305553707e-05	0,000101794072256730	0,000100750989338497	0,000103898865686010	9,98059685319473e-05	9,86578009851224e-05	9,54319126121931e-05	9,63805296434992e-05	0,000100704897811163	0,000100521643278484	9,62365378640953e-05	9,88650311774408e-05	0,000100071148920639	0,000102895973127554	9,78127666938845e-05	0,000100295046182395
onverwacht_gaan	9,70065505588616e-05	0,000102589339618955	9,64893378234624e-05	9,55690613527863e-05	9,46000133752601e-05	0,000100704897811163	0,000101312939418713	9,95445261494138e-05	9,78915305553707e-05	0,000101794072256730	0,000100750989338497	0,000103898865686010	9,98059685319473e-05	9,86578009851224e-05	9,54319126121931e-05	7,69758086015323e-04	0,000100704897811163	0,000100521643278484	9,62365378640953e-05	9,88650311774408e-05	0,000100071148920639	0,000102895973127554	9,78127666938845e-05	0,000100295046182395
stellen	9,70065505588616e-05	0,000102589339618955	9,64893378234624e-05	9,55690613527863e-05	9,46000133752601e-05	0,000100704897811163	0,000101312939418713	9,95445261494138e-05	9,78915305553707e-05	0,000101794072256730	0,000100750989338497	0,000103898865686010	9,98059685319473e-05	9,86578009851224e-05	9,54319126121931e-05	9,63805296434992e-05	0,000100704897811163	0,000100521643278484	9,62365378640953e-05	8,21932618228130e-04	0,000100071148920639	0,000102895973127554	9,78127666938845e-05	0,000100295046182395
sportrichting	9,70065505588616e-05	0,000102589339618955	9,64893378234624e-05	9,55690613527863e-05	9,46000133752601e-05	0,000100704897811163	0,000101312939418713	9,95445261494138e-05	9,78915305553707e-05	0,000101794072256730	0,000100750989338497	0,000103898865686010	9,98059685319473e-05	9,86578009851224e-05	9,54319126121931e-05	9,63805296434992e-05	0,000100704897811163	0,000100521643278484	7,66734258647871e-04	9,88650311774408e-05	0,000100071148920639	0,000102895973127554	9,78127666938845e-05	0,000100295046182395
beloning_regel	9,70065505588616e-05	0,000102589339618955	9,64893378234624e-05	9,55690613527863e-05	9,46000133752601e-05	0,000100704897811163	0,000101312939418713	9,95445261494138e-05	9,78915305553707e-05	0,000101794072256730	0,000861537739610313	0,000103898865686010	9,98059685319473e-05	9,86578009851224e-05	9,54319126121931e-05	9,63805296434992e-05	0,000100704897811163	0,000100521643278484	9,62365378640953e-05	9,88650311774408e-05	0,000100071148920639	0,000102895973127554	9,78127666938845e-05	0,000100295046182395
vakantie_diertuin	9,70065505588616e-05	0,000102589339618955	9,64893378234624e-05	9,55690613527863e-05	9,46000133752601e-05	0,000100704897811163	0,000101312939418713	9,95445261494138e-05	9,78915305553707e-05	0,000883442480893221	0,000100750989338497	0,000103898865686010	9,98059685319473e-05	9,86578009851224e-05	9,54319126121931e-05	9,63805296434992e-05	0,000100704897811163	0,000100521643278484	9,62365378640953e-05	9,88650311774408e-05	0,000100071148920639	0,000102895973127554	9,78127666938845e-05	0,000100295046182395
stranden_wandelen	9,70065505588616e-05	0,000102589339618955	9,64893378234624e-05	9,55690613527863e-05	9,46000133752601e-05	0,000100704897811163	0,000101312939418713	9,95445261494138e-05	9,78915305553707e-05	0,000101794072256730	0,000100750989338497	0,000103898865686010	9,98059685319473e-05	9,86578009851224e-05	9,54319126121931e-05	9,63805296434992e-05	0,000100704897811163	0,000100521643278484	9,62365378640953e-05	9,88650311774408e-05	0,000100071148920639	0,000102895973127554	9,78127666938845e-05	0,000851962933332173
vinden_blijven	9,70065505588616e-05	0,000102589339618955	9,64893378234624e-05	9,55690613527863e-05	9,46000133752601e-05	0,000100704897811163	0,000101312939418713	9,95445261494138e-05	9,78915305553707e-05	0,000101794072256730	0,000100750989338497	0,000103898865686010	9,98059685319473e-05	9,86578009851224e-05	9,54319126121931e-05	9,63805296434992e-05	0,000100704897811163	0,000100521643278484	9,62365378640953e-05	9,88650311774408e-05	0,000100071148920639	0,000102895973127554	9,78127666938845e-05	0,000851962933332173
oma_wonen	9,70065505588616e-05	0,000102589339618955	9,64893378234624e-05	9,55690613527863e-05	9,46000133752601e-05	0,000100704897811163	0,000101312939418713	9,95445261494138e-05	9,78915305553707e-05	0,000883442480893221	0,000100750989338497	0,000103898865686010	9,98059685319473e-05	9,86578009851224e-05	9,54319126121931e-05	9,63805296434992e-05	0,000100704897811163	0,000100521643278484	9,62365378640953e-05	9,88650311774408e-05	0,000100071148920639	0,000102895973127554	9,78127666938845e-05	0,000100295046182395
goed_plan	9,70065505588616e-05	0,000102589339618955	9,64893378234624e-05	9,55690613527863e-05	9,46000133752601e-05	0,000100704897811163	0,000101312939418713	8,36202012639562e-04	9,78915305553707e-05	0,000101794072256730	0,000100750989338497	0,000103898865686010	9,98059685319473e-05	9,86578009851224e-05	9,54319126121931e-05	9,63805296434992e-05	0,000100704897811163	0,000100521643278484	9,62365378640953e-05	9,88650311774408e-05	0,000100071148920639	0,000102895973127554	9,78127666938845e-05	0,000100295046182395
willen_officier	9,70065505588616e-05	0,000102589339618955	7,72043057794494e-04	9,55690613527863e-05	9,46000133752601e-05	0,000100704897811163	0,000101312939418713	9,95445261494138e-05	9,78915305553707e-05	0,000101794072256730	0,000100750989338497	0,000103898865686010	9,98059685319473e-05	9,86578009851224e-05	9,54319126121931e-05	9,63805296434992e-05	0,000100704897811163	0,000100521643278484	9,62365378640953e-05	9,88650311774408e-05	0,000100071148920639	0,000102895973127554	9,78127666938845e-05	0,000100295046182395
vaak_speelkamer	9,70065505588616e-05	0,000102589339618955	9,64893378234624e-05	9,55690613527863e-05	9,46000133752601e-05	0,000100704897811163	0,000101312939418713	9,95445261494138e-05	9,78915305553707e-05	0,000101794072256730	0,000100750989338497	0,000103898865686010	9,98059685319473e-05	9,86578009851224e-05	9,54319126121931e-05	9,63805296434992e-05	0,000100704897811163	0,000100521643278484	9,62365378640953e-05	9,88650311774408e-05	0,000100071148920639	0,000102895973127554	7,99835064073375e-04	0,000100295046182395
letten_denken	9,70065505588616e-05	0,000102589339618955	9,64893378234624e-05	9,55690613527863e-05	9,46000133752601e-05	0,000100704897811163	0,000101312939418713	9,95445261494138e-05	9,78915305553707e-05	0,000101794072256730	0,000100750989338497	0,000103898865686010	9,98059685319473e-05	9,86578009851224e-05	9,54319126121931e-05	9,63805296434992e-05	0,000100704897811163	0,000100521643278484	9,62365378640953e-05	9,88650311774408e-05	0,000100071148920639	0,000102895973127554	7,99835064073375e-04	0,000100295046182395
huren	9,70065505588616e-05	0,000102589339618955	9,64893378234624e-05	9,55690613527863e-05	9,46000133752601e-05	0,000100704897811163	0,000101312939418713	9,95445261494138e-05	9,78915305553707e-05	0,000883442480893221	0,000100750989338497	0,000103898865686010	9,98059685319473e-05	9,86578009851224e-05	9,54319126121931e-05	9,63805296434992e-05	0,000100704897811163	0,000100521643278484	9,62365378640953e-05	9,88650311774408e-05	0,000100071148920639	0,000102895973127554	9,78127666938845e-05	0,000100295046182395
vrij_vakantie	9,70065505588616e-05	0,000102589339618955	9,64893378234624e-05	9,55690613527863e-05	9,46000133752601e-05	0,000100704897811163	0,000101312939418713	9,95445261494138e-05	9,78915305553707e-05	0,000101794072256730	0,000100750989338497	0,000103898865686010	9,98059685319473e-05	9,86578009851224e-05	9,54319126121931e-05	9,63805296434992e-05	0,000100704897811163	0,000100521643278484	7,66734258647871e-04	9,88650311774408e-05	0,000100071148920639	0,000102895973127554	9,78127666938845e-05	0,000100295046182395
menen_menen	9,70065505588616e-05	0,000102589339618955	9,64893378234624e-05	7,52717251910349e-04	9,46000133752601e-05	0,000100704897811163	0,000101312939418713	9,95445261494138e-05	9,78915305553707e-05	0,000101794072256730	0,000100750989338497	0,000103898865686010	9,98059685319473e-05	9,86578009851224e-05	9,54319126121931e-05	9,63805296434992e-05	0,000100704897811163	0,000100521643278484	9,62365378640953e-05	9,88650311774408e-05	0,000100071148920639	0,000102895973127554	9,78127666938845e-05	0,000100295046182395
vaak_zus	9,70065505588616e-05	0,000102589339618955	9,64893378234624e-05	9,55690613527863e-05	7,32367244382205e-04	0,000100704897811163	0,000101312939418713	9,95445261494138e-05	9,78915305553707e-05	0,000101794072256730	0,000100750989338497	0,000103898865686010	9,98059685319473e-05	9,86578009851224e-05	9,54319126121931e-05	9,63805296434992e-05	0,000100704897811163	0,000100521643278484	9,62365378640953e-05	9,88650311774408e-05	0,000100071148920639	0,000102895973127554	9,78127666938845e-05	0,000100295046182395
traag	9,70065505588616e-05	0,000102589339618955	9,64893378234624e-05	9,55690613527863e-05	9,46000133752601e-05	0,000100704897811163	0,000101312939418713	9,95445261494138e-05	9,78915305553707e-05	0,000101794072256730	0,000100750989338497	0,000103898865686010	9,98059685319473e-05	9,86578009851224e-05	9,54319126121931e-05	9,63805296434992e-05	0,000100704897811163	0,000100521643278484	9,62365378640953e-05	9,88650311774408e-05	0,000100071148920639	0,000102895973127554	9,78127666938845e-05	0,000851962933332173
verhuizen	9,70065505588616e-05	0,000102589339618955	9,64893378234624e-05	9,55690613527863e-05	9,46000133752601e-05	0,000100704897811163	0,000101312939418713	9,95445261494138e-05	9,78915305553707e-05	0,000101794072256730	0,000100750989338497	0,000103898865686010	9,98059685319473e-05	9,86578009851224e-05	9,54319126121931e-05	7,69758086015323e-04	0,000100704897811163	0,000100521643278484	9,62365378640953e-05	9,88650311774408e-05	0,000100071148920639	0,000102895973127554	9,78127666938845e-05	0,000100295046182395
bepaallen	9,70065505588616e-05	0,000102589339618955	9,64893378234624e-05	9,55690613527863e-05	9,46000133752601e-05	0,000100704897811163	0,000101312939418713	9,95445261494138e-05	9,78915305553707e-05	0,000883442480893221	0,000100750989338497	0,000103898865686010	9,98059685319473e-05	9,86578009851224e-05	9,54319126121931e-05	9,63805296434992e-05	0,000100704897811163	0,000100521643278484	9,62365378640953e-05	9,88650311774408e-05	0,000100071148920639	0,000102895973127554	9,78127666938845e-05	0,000100295046182395
school_gespecialiseerd	9,70065505588616e-05	0,000102589339618955	9,64893378234624e-05	9,55690613527863e-05	9,46000133752601e-05	0,000100704897811163	0,000101312939418713	9,95445261494138e-05	9,78915305553707e-05	0,000101794072256730	0,000100750989338497	0,000103898865686010	9,98059685319473e-05	9,86578009851224e-05	9,54319126121931e-05	9,63805296434992e-05	0,000100704897811163	0,000100521643278484	9,62365378640953e-05	9,88650311774408e-05	0,000100071148920639	0,000906582399180467	9,78127666938845e-05	0,000100295046182395
één_paar	9,70065505588616e-05	0,000102589339618955	9,64893378234624e-05	9,55690613527863e-05	9,46000133752601e-05	0,000100704897811163	0,000101312939418713	9,95445261494138e-05	9,78915305553707e-05	0,000101794072256730	0,000100750989338497	0,000103898865686010	9,98059685319473e-05	9,86578009851224e-05	9,54319126121931e-05	9,63805296434992e-05	0,000100704897811163	0,000100521643278484	9,62365378640953e-05	9,88650311774408e-05	0,000847261090835361	0,000102895973127554	9,78127666938845e-05	0,000100295046182395
gefrustreerd_moeten	9,70065505588616e-05	0,000102589339618955	9,64893378234624e-05	9,55690613527863e-05	9,46000133752601e-05	0,000100704897811163	0,000101312939418713	9,95445261494138e-05	9,78915305553707e-05	0,000101794072256730	0,000100750989338497	0,000103898865686010	8,41692302672640e-04	9,86578009851224e-05	9,54319126121931e-05	9,63805296434992e-05	0,000100704897811163	0,000100521643278484	9,62365378640953e-05	9,88650311774408e-05	0,000100071148920639	0,000102895973127554	9,78127666938845e-05	0,000100295046182395
sprekken_mens	9,70065505588616e-05	0,000102589339618955	9,64893378234624e-05	9,55690613527863e-05	9,46000133752601e-05	0,000100704897811163	0,000101312939418713	9,95445261494138e-05	9,78915305553707e-05	0,000101794072256730	0,000861537739610313	0,000103898865686010	9,98059685319473e-05	9,86578009851224e-05	9,54319126121931e-05	9,63805296434992e-05	0,000100704897811163	0,000100521643278484	9,62365378640953e-05	9,88650311774408e-05	0,000100071148920639	0,000102895973127554	9,78127666938845e-05	0,000100295046182395
blijven_slapen	9,70065505588616e-05	0,000102589339618955	9,64893378234624e-05	9,55690613527863e-05	9,46000133752601e-05	0,000100704897811163	0,000101312939418713	9,95445261494138e-05	9,78915305553707e-05	0,000101794072256730	0,000100750989338497	0,000103898865686010	9,98059685319473e-05	9,86578009851224e-05	9,54319126121931e-05	9,63805296434992e-05	0,000100704897811163	0,000856721472350053	9,62365378640953e-05	9,88650311774408e-05	0,000100071148920639	0,000102895973127554	9,78127666938845e-05	0,000100295046182395
rijden_meter	9,70065505588616e-05	0,000102589339618955	9,64893378234624e-05	9,55690613527863e-05	9,46000133752601e-05	0,000100704897811163	0,000101312939418713	9,95445261494138e-05	9,78915305553707e-05	0,000101794072256730	0,000100750989338497	0,000103898865686010	9,98059685319473e-05	9,86578009851224e-05	9,54319126121931e-05	9,63805296434992e-05	0,000100704897811163	0,000100521643278484	9,62365378640953e-05	9,88650311774408e-05	0,000100071148920639	0,000102895973127554	7,99835064073375e-04	0,000100295046182395
miljoenen	9,70065505588616e-05	0,000102589339618955	9,64893378234624e-05	9,55690613527863e-05	9,46000133752601e-05	0,000100704897811163	0,000101312939418713	9,95445261494138e-05	9,78915305553707e-05	0,000101794072256730	0,000100750989338497	0,000927643142908005	9,98059685319473e-05	9,86578009851224e-05	9,54319126121931e-05	9,63805296434992e-05	0,000100704897811163	0,000100521643278484	9,62365378640953e-05	9,88650311774408e-05	0,000100071148920639	0,000102895973127554	9,78127666938845e-05	0,000100295046182395
maken_medicijnen	9,70065505588616e-05	0,000102589339618955	9,64893378234624e-05	9,55690613527863e-05	9,46000133752601e-05	0,000100704897811163	0,000101312939418713	9,95445261494138e-05	9,78915305553707e-05	0,000101794072256730	0,000861537739610313	0,000103898865686010	9,98059685319473e-05	9,86578009851224e-05	9,54319126121931e-05	9,63805296434992e-05	0,000100704897811163	0,000100521643278484	9,62365378640953e-05	9,88650311774408e-05	0,000100071148920639	0,000102895973127554	9,78127666938845e-05	0,000100295046182395
zitten_kamertje	9,70065505588616e-05	0,000102589339618955	9,64893378234624e-05	9,55690613527863e-05	9,46000133752601e-05	0,000100704897811163	0,000101312939418713	9,95445261494138e-05	9,78915305553707e-05	0,000101794072256730	0,000100750989338497	0,000103898865686010	9,98059685319473e-05	9,86578009851224e-05	9,54319126121931e-05	9,63805296434992e-05	0,000100704897811163	0,000100521643278484	9,62365378640953e-05	9,88650311774408e-05	0,000100071148920639	0,000906582399180467	9,78127666938845e-05	0,000100295046182395
vaak_rustig	9,70065505588616e-05	0,000102589339618955	9,64893378234624e-05	9,55690613527863e-05	9,46000133752601e-05	0,000100704897811163	0,000873338691294907	9,95445261494138e-05	9,78915305553707e-05	0,000101794072256730	0,000100750989338497	0,000103898865686010	9,98059685319473e-05	9,86578009851224e-05	9,54319126121931e-05	9,63805296434992e-05	0,000100704897811163	0,000100521643278484	9,62365378640953e-05	9,88650311774408e-05	0,000100071148920639	0,000102895973127554	9,78127666938845e-05	0,000100295046182395
weten_doel	9,70065505588616e-05	0,000102589339618955	9,64893378234624e-05	9,55690613527863e-05	9,46000133752601e-05	0,000100704897811163	0,000101312939418713	9,95445261494138e-05	9,78915305553707e-05	0,000101794072256730	0,000861537739610313	0,000103898865686010	9,98059685319473e-05	9,86578009851224e-05	9,54319126121931e-05	9,63805296434992e-05	0,000100704897811163	0,000100521643278484	9,62365378640953e-05	9,88650311774408e-05	0,000100071148920639	0,000102895973127554	9,78127666938845e-05	0,000100295046182395
uitspelen_weten	9,70065505588616e-05	0,000102589339618955	9,64893378234624e-05	9,55690613527863e-05	9,46000133752601e-05	0,000100704897811163	0,000873338691294907	9,95445261494138e-05	9,78915305553707e-05	0,000101794072256730	0,000100750989338497	0,000103898865686010	9,98059685319473e-05	9,86578009851224e-05	9,54319126121931e-05	9,63805296434992e-05	0,000100704897811163	0,000100521643278484	9,62365378640953e-05	9,88650311774408e-05	0,000100071148920639	0,000102895973127554	9,78127666938845e-05	0,000100295046182395
meivakantie_gedragen	9,70065505588616e-05	0,000102589339618955	9,64893378234624e-05	9,55690613527863e-05	9,46000133752601e-05	0,000860569817536228	0,000101312939418713	9,95445261494138e-05	9,78915305553707e-05	0,000101794072256730	0,000100750989338497	0,000103898865686010	9,98059685319473e-05	9,86578009851224e-05	9,54319126121931e-05	9,63805296434992e-05	0,000100704897811163	0,000100521643278484	9,62365378640953e-05	9,88650311774408e-05	0,000100071148920639	0,000102895973127554	9,78127666938845e-05	0,000100295046182395
jongens_school	9,70065505588616e-05	0,000102589339618955	9,64893378234624e-05	9,55690613527863e-05	9,46000133752601e-05	0,000100704897811163	0,000101312939418713	9,95445261494138e-05	9,78915305553707e-05	0,000101794072256730	0,000100750989338497	0,000103898865686010	8,41692302672640e-04	9,86578009851224e-05	9,54319126121931e-05	9,63805296434992e-05	0,000100704897811163	0,000100521643278484	9,62365378640953e-05	9,88650311774408e-05	0,000100071148920639	0,000102895973127554	9,78127666938845e-05	0,000100295046182395
zitten_jaar	9,70065505588616e-05	0,000102589339618955	9,64893378234624e-05	9,55690613527863e-05	9,46000133752601e-05	0,000100704897811163	0,000101312939418713	8,36202012639562e-04	9,78915305553707e-05	0,000101794072256730	0,000100750989338497	0,000103898865686010	9,98059685319473e-05	9,86578009851224e-05	9,54319126121931e-05	9,63805296434992e-05	0,000100704897811163	0,000100521643278484	9,62365378640953e-05	9,88650311774408e-05	0,000100071148920639	0,000102895973127554	9,78127666938845e-05	0,000100295046182395
hangen_zin	9,70065505588616e-05	0,000102589339618955	7,72043057794494e-04	9,55690613527863e-05	9,46000133752601e-05	0,000100704897811163	0,000101312939418713	9,95445261494138e-05	9,78915305553707e-05	0,000101794072256730	0,000100750989338497	0,000103898865686010	9,98059685319473e-05	9,86578009851224e-05	9,54319126121931e-05	9,63805296434992e-05	0,000100704897811163	0,000100521643278484	9,62365378640953e-05	9,88650311774408e-05	0,000100071148920639	0,000102895973127554	9,78127666938845e-05	0,000100295046182395
zeggen_middelbaar	9,70065505588616e-05	0,000102589339618955	9,64893378234624e-05	7,52717251910349e-04	9,46000133752601e-05	0,000100704897811163	0,000101312939418713	9,95445261494138e-05	9,78915305553707e-05	0,000101794072256730	0,000100750989338497	0,000103898865686010	9,98059685319473e-05	9,86578009851224e-05	9,54319126121931e-05	9,63805296434992e-05	0,000100704897811163	0,000100521643278484	9,62365378640953e-05	9,88650311774408e-05	0,000100071148920639	0,000102895973127554	9,78127666938845e-05	0,000100295046182395
achtssen	9,70065505588616e-05	0,000102589339618955	9,64893378234624e-05	9,55690613527863e-05	9,46000133752601e-05	0,000100704897811163	0,000101312939418713	9,95445261494138e-05	9,78915305553707e-05	0,000101794072256730	0,000861537739610313	0,000103898865686010	9,98059685319473e-05	9,86578009851224e-05	9,54319126121931e-05	9,63805296434992e-05	0,000100704897811163	0,000100521643278484	9,62365378640953e-05	9,88650311774408e-05	0,000100071148920639	0,000102895973127554	9,78127666938845e-05	0,000100295046182395
gebeuren_ongeluk	9,70065505588616e-05	0,000102589339618955	9,64893378234624e-05	9,55690613527863e-05	9,46000133752601e-05	0,000100704897811163	0,000101312939418713	9,95445261494138e-05	9,78915305553707e-05	0,000883442480893221	0,000100750989338497	0,000103898865686010	9,98059685319473e-05	9,86578009851224e-05	9,54319126121931e-05	9,63805296434992e-05	0,000100704897811163	0,000100521643278484	9,62365378640953e-05	9,88650311774408e-05	0,000100071148920639	0,000102895973127554	9,78127666938845e-05	0,000100295046182395
maken_onderling	9,70065505588616e-05	0,000102589339618955	9,64893378234624e-05	9,55690613527863e-05	9,46000133752601e-05	0,000860569817536228	0,000101312939418713	9,95445261494138e-05	9,78915305553707e-05	0,000101794072256730	0,000100750989338497	0,000103898865686010	9,98059685319473e-05	9,86578009851224e-05	9,54319126121931e-05	9,63805296434992e-05	0,000100704897811163	0,000100521643278484	9,62365378640953e-05	9,88650311774408e-05	0,000100071148920639	0,000102895973127554	9,78127666938845e-05	0,000100295046182395
persoon_weten	9,70065505588616e-05	0,000102589339618955	7,72043057794494e-04	9,55690613527863e-05	9,46000133752601e-05	0,000100704897811163	0,000101312939418713	9,95445261494138e-05	9,78915305553707e-05	0,000101794072256730	0,000100750989338497	0,000103898865686010	9,98059685319473e-05	9,86578009851224e-05	9,54319126121931e-05	9,63805296434992e-05	0,000100704897811163	0,000100521643278484	9,62365378640953e-05	9,88650311774408e-05	0,000100071148920639	0,000102895973127554	9,78127666938845e-05	0,000100295046182395
verstoppen_zeggen	9,70065505588616e-05	0,000102589339618955	9,64893378234624e-05	7,52717251910349e-04	9,46000133752601e-05	0,000100704897811163	0,000101312939418713	9,95445261494138e-05	9,78915305553707e-05	0,000101794072256730	0,000100750989338497	0,000103898865686010	9,98059685319473e-05	9,86578009851224e-05	9,54319126121931e-05	9,63805296434992e-05	0,000100704897811163	0,000100521643278484	9,62365378640953e-05	9,88650311774408e-05	0,000100071148920639	0,000102895973127554	9,78127666938845e-05	0,000100295046182395
mama_baas	9,70065505588616e-05	0,000102589339618955	9,64893378234624e-05	9,55690613527863e-05	9,46000133752601e-05	0,000100704897811163	0,000101312939418713	9,95445261494138e-05	9,78915305553707e-05	0,000101794072256730	0,000100750989338497	0,000103898865686010	9,98059685319473e-05	9,86578009851224e-05	9,54319126121931e-05	7,69758086015323e-04	0,000100704897811163	0,000100521643278484	9,62365378640953e-05	9,88650311774408e-05	0,000100071148920639	0,000102895973127554	9,78127666938845e-05	0,000100295046182395
uur_papa	9,70065505588616e-05	0,000102589339618955	9,64893378234624e-05	9,55690613527863e-05	9,46000133752601e-05	0,000100704897811163	0,000101312939418713	9,95445261494138e-05	9,78915305553707e-05	0,000101794072256730	0,000100750989338497	0,000103898865686010	9,98059685319473e-05	9,86578009851224e-05	9,54319126121931e-05	9,63805296434992e-05	0,000100704897811163	0,000100521643278484	9,62365378640953e-05	9,88650311774408e-05	0,000847261090835361	0,000102895973127554	9,78127666938845e-05	0,000100295046182395
snappen_beginnen	9,70065505588616e-05	0,000102589339618955	9,64893378234624e-05	9,55690613527863e-05	9,46000133752601e-05	0,000100704897811163	0,000101312939418713	9,95445261494138e-05	9,78915305553707e-05	0,000101794072256730	0,000100750989338497	0,000103898865686010	9,98059685319473e-05	9,86578009851224e-05	9,54319126121931e-05	9,63805296434992e-05	0,000100704897811163	0,000100521643278484	9,62365378640953e-05	9,88650311774408e-05	0,000100071148920639	0,000102895973127554	7,99835064073375e-04	0,000100295046182395
game_leuk	9,70065505588616e-05	0,000102589339618955	9,64893378234624e-05	9,55690613527863e-05	9,46000133752601e-05	0,000100704897811163	0,000101312939418713	9,95445261494138e-05	8,01489105164518e-04	0,000101794072256730	0,000100750989338497	0,000103898865686010	9,98059685319473e-05	9,86578009851224e-05	9,54319126121931e-05	9,63805296434992e-05	0,000100704897811163	0,000100521643278484	9,62365378640953e-05	9,88650311774408e-05	0,000100071148920639	0,000102895973127554	9,78127666938845e-05	0,000100295046182395
opschrijven_goed	9,70065505588616e-05	0,000102589339618955	9,64893378234624e-05	9,55690613527863e-05	9,46000133752601e-05	0,000100704897811163	0,000101312939418713	9,95445261494138e-05	9,78915305553707e-05	0,000101794072256730	0,000100750989338497	0,000103898865686010	9,98059685319473e-05	9,86578009851224e-05	9,54319126121931e-05	9,63805296434992e-05	0,000860569817536226	0,000100521643278484	9,62365378640953e-05	9,88650311774408e-05	0,000100071148920639	0,000102895973127554	9,78127666938845e-05	0,000100295046182395
ander_gaan	9,70065505588616e-05	0,000102589339618955	9,64893378234624e-05	9,55690613527863e-05	9,46000133752601e-05	0,000100704897811163	0,000101312939418713	9,95445261494138e-05	9,78915305553707e-05	0,000101794072256730	0,000100750989338497	0,000103898865686010	9,98059685319473e-05	9,86578009851224e-05	9,54319126121931e-05	9,63805296434992e-05	0,000100704897811163	0,000100521643278484	9,62365378640953e-05	8,21932618228130e-04	0,000100071148920639	0,000102895973127554	9,78127666938845e-05	0,000100295046182395
gaan_cren	9,70065505588616e-05	0,000102589339618955	7,72043057794494e-04	9,55690613527863e-05	9,46000133752601e-05	0,000100704897811163	0,000101312939418713	9,95445261494138e-05	9,78915305553707e-05	0,000101794072256730	0,000100750989338497	0,000103898865686010	9,98059685319473e-05	9,86578009851224e-05	9,54319126121931e-05	9,63805296434992e-05	0,000100704897811163	0,000100521643278484	9,62365378640953e-05	9,88650311774408e-05	0,000100071148920639	0,000102895973127554	9,78127666938845e-05	0,000100295046182395
huis_terugkomen	9,70065505588616e-05	0,000900143095499811	9,64893378234624e-05	9,55690613527863e-05	9,46000133752601e-05	0,000100704897811163	0,000101312939418713	9,95445261494138e-05	9,78915305553707e-05	0,000101794072256730	0,000100750989338497	0,000103898865686010	9,98059685319473e-05	9,86578009851224e-05	9,54319126121931e-05	9,63805296434992e-05	0,000100704897811163	0,000100521643278484	9,62365378640953e-05	9,88650311774408e-05	0,000100071148920639	0,000102895973127554	9,78127666938845e-05	0,000100295046182395
zeggen_terugkomen	9,70065505588616e-05	0,000102589339618955	9,64893378234624e-05	7,52717251910349e-04	9,46000133752601e-05	0,000100704897811163	0,000101312939418713	9,95445261494138e-05	9,78915305553707e-05	0,000101794072256730	0,000100750989338497	0,000103898865686010	9,98059685319473e-05	9,86578009851224e-05	9,54319126121931e-05	9,63805296434992e-05	0,000100704897811163	0,000100521643278484	9,62365378640953e-05	9,88650311774408e-05	0,000100071148920639	0,000102895973127554	9,78127666938845e-05	0,000100295046182395
zin_meewillen	9,70065505588616e-05	0,000102589339618955	9,64893378234624e-05	9,55690613527863e-05	9,46000133752601e-05	0,000100704897811163	0,000101312939418713	9,95445261494138e-05	9,78915305553707e-05	0,000101794072256730	0,000100750989338497	0,000103898865686010	9,98059685319473e-05	9,86578009851224e-05	9,54319126121931e-05	7,69758086015323e-04	0,000100704897811163	0,000100521643278484	9,62365378640953e-05	9,88650311774408e-05	0,000100071148920639	0,000102895973127554	9,78127666938845e-05	0,000100295046182395
vraag_aandenken	9,70065505588616e-05	0,000102589339618955	9,64893378234624e-05	9,55690613527863e-05	9,46000133752601e-05	0,000100704897811163	0,000101312939418713	9,95445261494138e-05	9,78915305553707e-05	0,000101794072256730	0,000100750989338497	0,000103898865686010	9,98059685319473e-05	9,86578009851224e-05	9,54319126121931e-05	9,63805296434992e-05	0,000100704897811163	0,000100521643278484	9,62365378640953e-05	9,88650311774408e-05	0,000100071148920639	0,000906582399180467	9,78127666938845e-05	0,000100295046182395
overprikkelen	9,70065505588616e-05	0,000102589339618955	9,64893378234624e-05	9,55690613527863e-05	9,46000133752601e-05	0,000100704897811163	0,000101312939418713	9,95445261494138e-05	9,78915305553707e-05	0,000883442480893221	0,000100750989338497	0,000103898865686010	9,98059685319473e-05	9,86578009851224e-05	9,54319126121931e-05	9,63805296434992e-05	0,000100704897811163	0,000100521643278484	9,62365378640953e-05	9,88650311774408e-05	0,000100071148920639	0,000102895973127554	9,78127666938845e-05	0,000100295046182395
fietsen_zorgen	9,70065505588616e-05	0,000900143095499811	9,64893378234624e-05	9,55690613527863e-05	9,46000133752601e-05	0,000100704897811163	0,000101312939418713	9,95445261494138e-05	9,78915305553707e-05	0,000101794072256730	0,000100750989338497	0,000103898865686010	9,98059685319473e-05	9,86578009851224e-05	9,54319126121931e-05	9,63805296434992e-05	0,000100704897811163	0,000100521643278484	9,62365378640953e-05	9,88650311774408e-05	0,000100071148920639	0,000102895973127554	9,78127666938845e-05	0,000100295046182395
familielid_wissen	9,70065505588616e-05	0,000102589339618955	9,64893378234624e-05	9,55690613527863e-05	9,46000133752601e-05	0,000100704897811163	0,000101312939418713	9,95445261494138e-05	9,78915305553707e-05	0,000101794072256730	0,000100750989338497	0,000103898865686010	9,98059685319473e-05	9,86578009851224e-05	9,54319126121931e-05	9,63805296434992e-05	0,000100704897811163	0,000100521643278484	9,62365378640953e-05	9,88650311774408e-05	0,000100071148920639	0,000906582399180467	9,78127666938845e-05	0,000100295046182395
kind_weten	7,82904525237937e-04	0,000102589339618955	9,64893378234624e-05	9,55690613527863e-05	9,46000133752601e-05	0,000100704897811163	0,000101312939418713	9,95445261494138e-05	9,78915305553707e-05	0,000101794072256730	0,000100750989338497	0,000103898865686010	9,98059685319473e-05	9,86578009851224e-05	9,54319126121931e-05	9,63805296434992e-05	0,000100704897811163	0,000100521643278484	9,62365378640953e-05	9,88650311774408e-05	0,000100071148920639	0,000102895973127554	9,78127666938845e-05	0,000100295046182395
lekker_tuin	9,70065505588616e-05	0,000102589339618955	9,64893378234624e-05	9,55690613527863e-05	9,46000133752601e-05	0,000100704897811163	0,000101312939418713	9,95445261494138e-05	9,78915305553707e-05	0,000101794072256730	0,000100750989338497	0,000103898865686010	9,98059685319473e-05	9,86578009851224e-05	9,54319126121931e-05	9,63805296434992e-05	0,000100704897811163	0,000100521643278484	9,62365378640953e-05	8,21932618228130e-04	0,000100071148920639	0,000102895973127554	9,78127666938845e-05	0,000100295046182395
mening_speeltuinnen	9,70065505588616e-05	0,000102589339618955	9,64893378234624e-05	9,55690613527863e-05	9,46000133752601e-05	0,000100704897811163	0,000101312939418713	9,95445261494138e-05	9,78915305553707e-05	0,000101794072256730	0,000100750989338497	0,000103898865686010	9,98059685319473e-05	9,86578009851224e-05	9,54319126121931e-05	9,63805296434992e-05	0,000100704897811163	0,000100521643278484	9,62365378640953e-05	9,88650311774408e-05	0,000100071148920639	0,000906582399180467	9,78127666938845e-05	0,000100295046182395
goed_staan	9,70065505588616e-05	0,000102589339618955	9,64893378234624e-05	9,55690613527863e-05	9,46000133752601e-05	0,000100704897811163	0,000101312939418713	9,95445261494138e-05	9,78915305553707e-05	0,000101794072256730	0,000100750989338497	0,000103898865686010	9,98059685319473e-05	9,86578009851224e-05	9,54319126121931e-05	9,63805296434992e-05	0,000100704897811163	0,000100521643278484	9,62365378640953e-05	9,88650311774408e-05	0,000847261090835361	0,000102895973127554	9,78127666938845e-05	0,000100295046182395
idee_maken	9,70065505588616e-05	0,000102589339618955	9,64893378234624e-05	9,55690613527863e-05	9,46000133752601e-05	0,000100704897811163	0,000101312939418713	9,95445261494138e-05	9,78915305553707e-05	0,000101794072256730	0,000100750989338497	0,000103898865686010	9,98059685319473e-05	9,86578009851224e-05	9,54319126121931e-05	9,63805296434992e-05	0,000860569817536226	0,000100521643278484	9,62365378640953e-05	9,88650311774408e-05	0,000100071148920639	0,000102895973127554	9,78127666938845e-05	0,000100295046182395
vroeg_zeven	9,70065505588616e-05	0,000102589339618955	9,64893378234624e-05	9,55690613527863e-05	9,46000133752601e-05	0,000100704897811163	0,000101312939418713	9,95445261494138e-05	9,78915305553707e-05	0,000101794072256730	0,000100750989338497	0,000103898865686010	9,98059685319473e-05	9,86578009851224e-05	9,54319126121931e-05	9,63805296434992e-05	0,000100704897811163	0,000856721472350053	9,62365378640953e-05	9,88650311774408e-05	0,000100071148920639	0,000102895973127554	9,78127666938845e-05	0,000100295046182395
politie_boef	9,70065505588616e-05	0,000102589339618955	9,64893378234624e-05	9,55690613527863e-05	9,46000133752601e-05	0,000100704897811163	0,000101312939418713	9,95445261494138e-05	9,78915305553707e-05	0,000101794072256730	0,000100750989338497	0,000103898865686010	9,98059685319473e-05	9,86578009851224e-05	9,54319126121931e-05	9,63805296434992e-05	0,000100704897811163	0,000100521643278484	9,62365378640953e-05	9,88650311774408e-05	0,000100071148920639	0,000906582399180467	9,78127666938845e-05	0,000100295046182395
eventueel_bezig	9,70065505588616e-05	0,000102589339618955	9,64893378234624e-05	9,55690613527863e-05	9,46000133752601e-05	0,000100704897811163	0,000101312939418713	9,95445261494138e-05	9,78915305553707e-05	0,000101794072256730	0,000100750989338497	0,000103898865686010	9,98059685319473e-05	9,86578009851224e-05	9,54319126121931e-05	9,63805296434992e-05	0,000100704897811163	0,000100521643278484	7,66734258647871e-04	9,88650311774408e-05	0,000100071148920639	0,000102895973127554	9,78127666938845e-05	0,000100295046182395
komen_rust	9,70065505588616e-05	0,000102589339618955	9,64893378234624e-05	9,55690613527863e-05	9,46000133752601e-05	0,000100704897811163	0,000101312939418713	9,95445261494138e-05	9,78915305553707e-05	0,000101794072256730	0,000100750989338497	0,000103898865686010	8,41692302672640e-04	9,86578009851224e-05	9,54319126121931e-05	9,63805296434992e-05	0,000100704897811163	0,000100521643278484	9,62365378640953e-05	9,88650311774408e-05	0,000100071148920639	0,000102895973127554	9,78127666938845e-05	0,000100295046182395
zien_vaak	9,70065505588616e-05	0,000102589339618955	9,64893378234624e-05	9,55690613527863e-05	9,46000133752601e-05	0,000100704897811163	0,000101312939418713	9,95445261494138e-05	8,01489105164518e-04	0,000101794072256730	0,000100750989338497	0,000103898865686010	9,98059685319473e-05	9,86578009851224e-05	9,54319126121931e-05	9,63805296434992e-05	0,000100704897811163	0,000100521643278484	9,62365378640953e-05	9,88650311774408e-05	0,000100071148920639	0,000102895973127554	9,78127666938845e-05	0,000100295046182395
autisme_leuk	9,70065505588616e-05	0,000102589339618955	9,64893378234624e-05	9,55690613527863e-05	9,46000133752601e-05	0,000100704897811163	0,000101312939418713	9,95445261494138e-05	9,78915305553707e-05	0,000101794072256730	0,000100750989338497	0,000103898865686010	9,98059685319473e-05	9,86578009851224e-05	9,54319126121931e-05	9,63805296434992e-05	0,000100704897811163	0,000100521643278484	7,66734258647871e-04	9,88650311774408e-05	0,000100071148920639	0,000102895973127554	9,78127666938845e-05	0,000100295046182395
doordeweeks	9,70065505588616e-05	0,000102589339618955	9,64893378234624e-05	9,55690613527863e-05	9,46000133752601e-05	0,000100704897811163	0,000101312939418713	9,95445261494138e-05	9,78915305553707e-05	0,000101794072256730	0,000100750989338497	0,000927643142908005	9,98059685319473e-05	9,86578009851224e-05	9,54319126121931e-05	9,63805296434992e-05	0,000100704897811163	0,000100521643278484	9,62365378640953e-05	9,88650311774408e-05	0,000100071148920639	0,000102895973127554	9,78127666938845e-05	0,000100295046182395
nek_vol	9,70065505588616e-05	0,000102589339618955	7,72043057794494e-04	9,55690613527863e-05	9,46000133752601e-05	0,000100704897811163	0,000101312939418713	9,95445261494138e-05	9,78915305553707e-05	0,000101794072256730	0,000100750989338497	0,000103898865686010	9,98059685319473e-05	9,86578009851224e-05	9,54319126121931e-05	9,63805296434992e-05	0,000100704897811163	0,000100521643278484	9,62365378640953e-05	9,88650311774408e-05	0,000100071148920639	0,000102895973127554	9,78127666938845e-05	0,000100295046182395
krijgen_medicijnen	9,70065505588616e-05	0,000102589339618955	9,64893378234624e-05	9,55690613527863e-05	9,46000133752601e-05	0,000100704897811163	0,000101312939418713	9,95445261494138e-05	9,78915305553707e-05	0,000101794072256730	0,000100750989338497	0,000103898865686010	9,98059685319473e-05	9,86578009851224e-05	9,54319126121931e-05	7,69758086015323e-04	0,000100704897811163	0,000100521643278484	9,62365378640953e-05	9,88650311774408e-05	0,000100071148920639	0,000102895973127554	9,78127666938845e-05	0,000100295046182395
donker_denken	9,70065505588616e-05	0,000102589339618955	9,64893378234624e-05	9,55690613527863e-05	9,46000133752601e-05	0,000100704897811163	0,000101312939418713	9,95445261494138e-05	9,78915305553707e-05	0,000101794072256730	0,000100750989338497	0,000103898865686010	9,98059685319473e-05	9,86578009851224e-05	9,54319126121931e-05	9,63805296434992e-05	0,000100704897811163	0,000100521643278484	9,62365378640953e-05	9,88650311774408e-05	0,000100071148920639	0,000102895973127554	7,99835064073375e-04	0,000100295046182395
krijgen_nemen	9,70065505588616e-05	0,000102589339618955	9,64893378234624e-05	9,55690613527863e-05	9,46000133752601e-05	0,000100704897811163	0,000101312939418713	9,95445261494138e-05	9,78915305553707e-05	0,000101794072256730	0,000861537739610313	0,000103898865686010	9,98059685319473e-05	9,86578009851224e-05	9,54319126121931e-05	9,63805296434992e-05	0,000100704897811163	0,000100521643278484	9,62365378640953e-05	9,88650311774408e-05	0,000100071148920639	0,000102895973127554	9,78127666938845e-05	0,000100295046182395
angst_omgaan	9,70065505588616e-05	0,000102589339618955	9,64893378234624e-05	9,55690613527863e-05	9,46000133752601e-05	0,000100704897811163	0,000101312939418713	9,95445261494138e-05	9,78915305553707e-05	0,000101794072256730	0,000100750989338497	0,000103898865686010	9,98059685319473e-05	9,86578009851224e-05	9,54319126121931e-05	9,63805296434992e-05	0,000100704897811163	0,000100521643278484	9,62365378640953e-05	9,88650311774408e-05	0,000100071148920639	0,000102895973127554	7,99835064073375e-04	0,000100295046182395
auto_stille	9,70065505588616e-05	0,000102589339618955	9,64893378234624e-05	9,55690613527863e-05	9,46000133752601e-05	0,000100704897811163	0,000101312939418713	9,95445261494138e-05	9,78915305553707e-05	0,000101794072256730	0,000100750989338497	0,000927643142908005	9,98059685319473e-05	9,86578009851224e-05	9,54319126121931e-05	9,63805296434992e-05	0,000100704897811163	0,000100521643278484	9,62365378640953e-05	9,88650311774408e-05	0,000100071148920639	0,000102895973127554	9,78127666938845e-05	0,000100295046182395
merken_meivakantie	9,70065505588616e-05	0,000102589339618955	9,64893378234624e-05	9,55690613527863e-05	9,46000133752601e-05	0,000860569817536228	0,000101312939418713	9,95445261494138e-05	9,78915305553707e-05	0,000101794072256730	0,000100750989338497	0,000103898865686010	9,98059685319473e-05	9,86578009851224e-05	9,54319126121931e-05	9,63805296434992e-05	0,000100704897811163	0,000100521643278484	9,62365378640953e-05	9,88650311774408e-05	0,000100071148920639	0,000102895973127554	9,78127666938845e-05	0,000100295046182395
leuk_prijzen	7,82904525237937e-04	0,000102589339618955	9,64893378234624e-05	9,55690613527863e-05	9,46000133752601e-05	0,000100704897811163	0,000101312939418713	9,95445261494138e-05	9,78915305553707e-05	0,000101794072256730	0,000100750989338497	0,000103898865686010	9,98059685319473e-05	9,86578009851224e-05	9,54319126121931e-05	9,63805296434992e-05	0,000100704897811163	0,000100521643278484	9,62365378640953e-05	9,88650311774408e-05	0,000100071148920639	0,000102895973127554	9,78127666938845e-05	0,000100295046182395
nat	9,70065505588616e-05	0,000102589339618955	9,64893378234624e-05	9,55690613527863e-05	9,46000133752601e-05	0,000100704897811163	0,000101312939418713	9,95445261494138e-05	9,78915305553707e-05	0,000101794072256730	0,000100750989338497	0,000103898865686010	9,98059685319473e-05	9,86578009851224e-05	9,54319126121931e-05	9,63805296434992e-05	0,000100704897811163	0,000856721472350053	9,62365378640953e-05	9,88650311774408e-05	0,000100071148920639	0,000102895973127554	9,78127666938845e-05	0,000100295046182395
bloeme_paard	9,70065505588616e-05	0,000900143095499811	9,64893378234624e-05	9,55690613527863e-05	9,46000133752601e-05	0,000100704897811163	0,000101312939418713	9,95445261494138e-05	9,78915305553707e-05	0,000101794072256730	0,000100750989338497	0,000103898865686010	9,98059685319473e-05	9,86578009851224e-05	9,54319126121931e-05	9,63805296434992e-05	0,000100704897811163	0,000100521643278484	9,62365378640953e-05	9,88650311774408e-05	0,000100071148920639	0,000102895973127554	9,78127666938845e-05	0,000100295046182395
twee_gaan	9,70065505588616e-05	0,000102589339618955	9,64893378234624e-05	9,55690613527863e-05	9,46000133752601e-05	0,000100704897811163	0,000101312939418713	9,95445261494138e-05	9,78915305553707e-05	0,000883442480893221	0,000100750989338497	0,000103898865686010	9,98059685319473e-05	9,86578009851224e-05	9,54319126121931e-05	9,63805296434992e-05	0,000100704897811163	0,000100521643278484	9,62365378640953e-05	9,88650311774408e-05	0,000100071148920639	0,000102895973127554	9,78127666938845e-05	0,000100295046182395
supernormaal	9,70065505588616e-05	0,000102589339618955	9,64893378234624e-05	9,55690613527863e-05	9,46000133752601e-05	0,000100704897811163	0,000101312939418713	9,95445261494138e-05	9,78915305553707e-05	0,000101794072256730	0,000100750989338497	0,000927643142908005	9,98059685319473e-05	9,86578009851224e-05	9,54319126121931e-05	9,63805296434992e-05	0,000100704897811163	0,000100521643278484	9,62365378640953e-05	9,88650311774408e-05	0,000100071148920639	0,000102895973127554	9,78127666938845e-05	0,000100295046182395
bijwerking_aangezien	9,70065505588616e-05	0,000102589339618955	9,64893378234624e-05	9,55690613527863e-05	9,46000133752601e-05	0,000100704897811163	0,000101312939418713	8,36202012639562e-04	9,78915305553707e-05	0,000101794072256730	0,000100750989338497	0,000103898865686010	9,98059685319473e-05	9,86578009851224e-05	9,54319126121931e-05	9,63805296434992e-05	0,000100704897811163	0,000100521643278484	9,62365378640953e-05	9,88650311774408e-05	0,000100071148920639	0,000102895973127554	9,78127666938845e-05	0,000100295046182395
deur_komen	9,70065505588616e-05	0,000102589339618955	9,64893378234624e-05	9,55690613527863e-05	9,46000133752601e-05	0,000100704897811163	0,000873338691294907	9,95445261494138e-05	9,78915305553707e-05	0,000101794072256730	0,000100750989338497	0,000103898865686010	9,98059685319473e-05	9,86578009851224e-05	9,54319126121931e-05	9,63805296434992e-05	0,000100704897811163	0,000100521643278484	9,62365378640953e-05	9,88650311774408e-05	0,000100071148920639	0,000102895973127554	9,78127666938845e-05	0,000100295046182395
slapen_beden	9,70065505588616e-05	0,000102589339618955	9,64893378234624e-05	9,55690613527863e-05	9,46000133752601e-05	0,000100704897811163	0,000101312939418713	9,95445261494138e-05	9,78915305553707e-05	0,000883442480893221	0,000100750989338497	0,000103898865686010	9,98059685319473e-05	9,86578009851224e-05	9,54319126121931e-05	9,63805296434992e-05	0,000100704897811163	0,000100521643278484	9,62365378640953e-05	9,88650311774408e-05	0,000100071148920639	0,000102895973127554	9,78127666938845e-05	0,000100295046182395
verdrietig_pak	9,70065505588616e-05	0,000102589339618955	9,64893378234624e-05	9,55690613527863e-05	9,46000133752601e-05	0,000100704897811163	0,000101312939418713	9,95445261494138e-05	9,78915305553707e-05	0,000101794072256730	0,000100750989338497	0,000927643142908005	9,98059685319473e-05	9,86578009851224e-05	9,54319126121931e-05	9,63805296434992e-05	0,000100704897811163	0,000100521643278484	9,62365378640953e-05	9,88650311774408e-05	0,000100071148920639	0,000102895973127554	9,78127666938845e-05	0,000100295046182395
gamer	9,70065505588616e-05	0,000102589339618955	9,64893378234624e-05	9,55690613527863e-05	9,46000133752601e-05	0,000100704897811163	0,000101312939418713	9,95445261494138e-05	9,78915305553707e-05	0,000101794072256730	0,000100750989338497	0,000927643142908005	9,98059685319473e-05	9,86578009851224e-05	9,54319126121931e-05	9,63805296434992e-05	0,000100704897811163	0,000100521643278484	9,62365378640953e-05	9,88650311774408e-05	0,000100071148920639	0,000102895973127554	9,78127666938845e-05	0,000100295046182395
bal_rekening	9,70065505588616e-05	0,000102589339618955	9,64893378234624e-05	9,55690613527863e-05	9,46000133752601e-05	0,000100704897811163	0,000873338691294907	9,95445261494138e-05	9,78915305553707e-05	0,000101794072256730	0,000100750989338497	0,000103898865686010	9,98059685319473e-05	9,86578009851224e-05	9,54319126121931e-05	9,63805296434992e-05	0,000100704897811163	0,000100521643278484	9,62365378640953e-05	9,88650311774408e-05	0,000100071148920639	0,000102895973127554	9,78127666938845e-05	0,000100295046182395
zeggen_zien	9,70065505588616e-05	0,000102589339618955	9,64893378234624e-05	9,55690613527863e-05	9,46000133752601e-05	0,000100704897811163	0,000101312939418713	9,95445261494138e-05	9,78915305553707e-05	0,000883442480893221	0,000100750989338497	0,000103898865686010	9,98059685319473e-05	9,86578009851224e-05	9,54319126121931e-05	9,63805296434992e-05	0,000100704897811163	0,000100521643278484	9,62365378640953e-05	9,88650311774408e-05	0,000100071148920639	0,000102895973127554	9,78127666938845e-05	0,000100295046182395
mama_tips	9,70065505588616e-05	0,000102589339618955	9,64893378234624e-05	9,55690613527863e-05	9,46000133752601e-05	0,000100704897811163	0,000101312939418713	9,95445261494138e-05	9,78915305553707e-05	0,000101794072256730	0,000100750989338497	0,000103898865686010	9,98059685319473e-05	9,86578009851224e-05	9,54319126121931e-05	9,63805296434992e-05	0,000100704897811163	0,000856721472350053	9,62365378640953e-05	9,88650311774408e-05	0,000100071148920639	0,000102895973127554	9,78127666938845e-05	0,000100295046182395
staan_willen	9,70065505588616e-05	0,000102589339618955	9,64893378234624e-05	9,55690613527863e-05	9,46000133752601e-05	0,000100704897811163	0,000101312939418713	9,95445261494138e-05	9,78915305553707e-05	0,000101794072256730	0,000100750989338497	0,000103898865686010	9,98059685319473e-05	9,86578009851224e-05	9,54319126121931e-05	9,63805296434992e-05	0,000100704897811163	0,000100521643278484	9,62365378640953e-05	9,88650311774408e-05	0,000100071148920639	0,000102895973127554	9,78127666938845e-05	0,000851962933332173
schrijven_maken	9,70065505588616e-05	0,000900143095499811	9,64893378234624e-05	9,55690613527863e-05	9,46000133752601e-05	0,000100704897811163	0,000101312939418713	9,95445261494138e-05	9,78915305553707e-05	0,000101794072256730	0,000100750989338497	0,000103898865686010	9,98059685319473e-05	9,86578009851224e-05	9,54319126121931e-05	9,63805296434992e-05	0,000100704897811163	0,000100521643278484	9,62365378640953e-05	9,88650311774408e-05	0,000100071148920639	0,000102895973127554	9,78127666938845e-05	0,000100295046182395
letten_zeggen	7,82904525237937e-04	0,000102589339618955	9,64893378234624e-05	9,55690613527863e-05	9,46000133752601e-05	0,000100704897811163	0,000101312939418713	9,95445261494138e-05	9,78915305553707e-05	0,000101794072256730	0,000100750989338497	0,000103898865686010	9,98059685319473e-05	9,86578009851224e-05	9,54319126121931e-05	9,63805296434992e-05	0,000100704897811163	0,000100521643278484	9,62365378640953e-05	9,88650311774408e-05	0,000100071148920639	0,000102895973127554	9,78127666938845e-05	0,000100295046182395
druk_uur	9,70065505588616e-05	0,000900143095499811	9,64893378234624e-05	9,55690613527863e-05	9,46000133752601e-05	0,000100704897811163	0,000101312939418713	9,95445261494138e-05	9,78915305553707e-05	0,000101794072256730	0,000100750989338497	0,000103898865686010	9,98059685319473e-05	9,86578009851224e-05	9,54319126121931e-05	9,63805296434992e-05	0,000100704897811163	0,000100521643278484	9,62365378640953e-05	9,88650311774408e-05	0,000100071148920639	0,000102895973127554	9,78127666938845e-05	0,000100295046182395
snel_boterham	9,70065505588616e-05	0,000102589339618955	9,64893378234624e-05	9,55690613527863e-05	9,46000133752601e-05	0,000100704897811163	0,000101312939418713	9,95445261494138e-05	9,78915305553707e-05	0,000101794072256730	0,000100750989338497	0,000103898865686010	9,98059685319473e-05	9,86578009851224e-05	9,54319126121931e-05	9,63805296434992e-05	0,000100704897811163	0,000100521643278484	9,62365378640953e-05	9,88650311774408e-05	0,000100071148920639	0,000102895973127554	9,78127666938845e-05	0,000851962933332173
tijd_willen	7,82904525237937e-04	0,000102589339618955	9,64893378234624e-05	9,55690613527863e-05	9,46000133752601e-05	0,000100704897811163	0,000101312939418713	9,95445261494138e-05	9,78915305553707e-05	0,000101794072256730	0,000100750989338497	0,000103898865686010	9,98059685319473e-05	9,86578009851224e-05	9,54319126121931e-05	9,63805296434992e-05	0,000100704897811163	0,000100521643278484	9,62365378640953e-05	9,88650311774408e-05	0,000100071148920639	0,000102895973127554	9,78127666938845e-05	0,000100295046182395
dag_meegemaken	9,70065505588616e-05	0,000102589339618955	9,64893378234624e-05	9,55690613527863e-05	9,46000133752601e-05	0,000100704897811163	0,000101312939418713	8,36202012639562e-04	9,78915305553707e-05	0,000101794072256730	0,000100750989338497	0,000103898865686010	9,98059685319473e-05	9,86578009851224e-05	9,54319126121931e-05	9,63805296434992e-05	0,000100704897811163	0,000100521643278484	9,62365378640953e-05	9,88650311774408e-05	0,000100071148920639	0,000102895973127554	9,78127666938845e-05	0,000100295046182395
ruzie_slaan	9,70065505588616e-05	0,000102589339618955	9,64893378234624e-05	9,55690613527863e-05	9,46000133752601e-05	0,000860569817536228	0,000101312939418713	9,95445261494138e-05	9,78915305553707e-05	0,000101794072256730	0,000100750989338497	0,000103898865686010	9,98059685319473e-05	9,86578009851224e-05	9,54319126121931e-05	9,63805296434992e-05	0,000100704897811163	0,000100521643278484	9,62365378640953e-05	9,88650311774408e-05	0,000100071148920639	0,000102895973127554	9,78127666938845e-05	0,000100295046182395
willen_gooien	9,70065505588616e-05	0,000102589339618955	9,64893378234624e-05	9,55690613527863e-05	9,46000133752601e-05	0,000100704897811163	0,000101312939418713	9,95445261494138e-05	9,78915305553707e-05	0,000883442480893221	0,000100750989338497	0,000103898865686010	9,98059685319473e-05	9,86578009851224e-05	9,54319126121931e-05	9,63805296434992e-05	0,000100704897811163	0,000100521643278484	9,62365378640953e-05	9,88650311774408e-05	0,000100071148920639	0,000102895973127554	9,78127666938845e-05	0,000100295046182395
papa_moeilijk	9,70065505588616e-05	0,000102589339618955	9,64893378234624e-05	9,55690613527863e-05	9,46000133752601e-05	0,000100704897811163	0,000101312939418713	9,95445261494138e-05	8,01489105164518e-04	0,000101794072256730	0,000100750989338497	0,000103898865686010	9,98059685319473e-05	9,86578009851224e-05	9,54319126121931e-05	9,63805296434992e-05	0,000100704897811163	0,000100521643278484	9,62365378640953e-05	9,88650311774408e-05	0,000100071148920639	0,000102895973127554	9,78127666938845e-05	0,000100295046182395
uitvinden_vraag	9,70065505588616e-05	0,000102589339618955	9,64893378234624e-05	9,55690613527863e-05	9,46000133752601e-05	0,000100704897811163	0,000101312939418713	8,36202012639562e-04	9,78915305553707e-05	0,000101794072256730	0,000100750989338497	0,000103898865686010	9,98059685319473e-05	9,86578009851224e-05	9,54319126121931e-05	9,63805296434992e-05	0,000100704897811163	0,000100521643278484	9,62365378640953e-05	9,88650311774408e-05	0,000100071148920639	0,000102895973127554	9,78127666938845e-05	0,000100295046182395
ruziemaken_helpen	9,70065505588616e-05	0,000102589339618955	9,64893378234624e-05	9,55690613527863e-05	9,46000133752601e-05	0,000100704897811163	0,000101312939418713	9,95445261494138e-05	9,78915305553707e-05	0,000101794072256730	0,000861537739610313	0,000103898865686010	9,98059685319473e-05	9,86578009851224e-05	9,54319126121931e-05	9,63805296434992e-05	0,000100704897811163	0,000100521643278484	9,62365378640953e-05	9,88650311774408e-05	0,000100071148920639	0,000102895973127554	9,78127666938845e-05	0,000100295046182395
boos_vervelend	7,82904525237937e-04	0,000102589339618955	9,64893378234624e-05	9,55690613527863e-05	9,46000133752601e-05	0,000100704897811163	0,000101312939418713	9,95445261494138e-05	9,78915305553707e-05	0,000101794072256730	0,000100750989338497	0,000103898865686010	9,98059685319473e-05	9,86578009851224e-05	9,54319126121931e-05	9,63805296434992e-05	0,000100704897811163	0,000100521643278484	9,62365378640953e-05	9,88650311774408e-05	0,000100071148920639	0,000102895973127554	9,78127666938845e-05	0,000100295046182395
schieten_lief	9,70065505588616e-05	0,000102589339618955	9,64893378234624e-05	9,55690613527863e-05	9,46000133752601e-05	0,000100704897811163	0,000101312939418713	9,95445261494138e-05	9,78915305553707e-05	0,000883442480893221	0,000100750989338497	0,000103898865686010	9,98059685319473e-05	9,86578009851224e-05	9,54319126121931e-05	9,63805296434992e-05	0,000100704897811163	0,000100521643278484	9,62365378640953e-05	9,88650311774408e-05	0,000100071148920639	0,000102895973127554	9,78127666938845e-05	0,000100295046182395
tekort_komen	9,70065505588616e-05	0,000102589339618955	9,64893378234624e-05	9,55690613527863e-05	9,46000133752601e-05	0,000100704897811163	0,000101312939418713	9,95445261494138e-05	9,78915305553707e-05	0,000101794072256730	0,000100750989338497	0,000103898865686010	9,98059685319473e-05	9,86578009851224e-05	9,54319126121931e-05	9,63805296434992e-05	0,000860569817536226	0,000100521643278484	9,62365378640953e-05	9,88650311774408e-05	0,000100071148920639	0,000102895973127554	9,78127666938845e-05	0,000100295046182395
zitten_broertje	9,70065505588616e-05	0,000102589339618955	9,64893378234624e-05	9,55690613527863e-05	9,46000133752601e-05	0,000100704897811163	0,000101312939418713	9,95445261494138e-05	8,01489105164518e-04	0,000101794072256730	0,000100750989338497	0,000103898865686010	9,98059685319473e-05	9,86578009851224e-05	9,54319126121931e-05	9,63805296434992e-05	0,000100704897811163	0,000100521643278484	9,62365378640953e-05	9,88650311774408e-05	0,000100071148920639	0,000102895973127554	9,78127666938845e-05	0,000100295046182395
laten_gefrustreerd	9,70065505588616e-05	0,000102589339618955	9,64893378234624e-05	9,55690613527863e-05	9,46000133752601e-05	0,000100704897811163	0,000101312939418713	9,95445261494138e-05	9,78915305553707e-05	0,000101794072256730	0,000100750989338497	0,000103898865686010	8,41692302672640e-04	9,86578009851224e-05	9,54319126121931e-05	9,63805296434992e-05	0,000100704897811163	0,000100521643278484	9,62365378640953e-05	9,88650311774408e-05	0,000100071148920639	0,000102895973127554	9,78127666938845e-05	0,000100295046182395
samendoen	9,70065505588616e-05	0,000102589339618955	7,72043057794494e-04	9,55690613527863e-05	9,46000133752601e-05	0,000100704897811163	0,000101312939418713	9,95445261494138e-05	9,78915305553707e-05	0,000101794072256730	0,000100750989338497	0,000103898865686010	9,98059685319473e-05	9,86578009851224e-05	9,54319126121931e-05	9,63805296434992e-05	0,000100704897811163	0,000100521643278484	9,62365378640953e-05	9,88650311774408e-05	0,000100071148920639	0,000102895973127554	9,78127666938845e-05	0,000100295046182395
ruzie_mama	9,70065505588616e-05	0,000102589339618955	9,64893378234624e-05	9,55690613527863e-05	9,46000133752601e-05	0,000860569817536228	0,000101312939418713	9,95445261494138e-05	9,78915305553707e-05	0,000101794072256730	0,000100750989338497	0,000103898865686010	9,98059685319473e-05	9,86578009851224e-05	9,54319126121931e-05	9,63805296434992e-05	0,000100704897811163	0,000100521643278484	9,62365378640953e-05	9,88650311774408e-05	0,000100071148920639	0,000102895973127554	9,78127666938845e-05	0,000100295046182395
plek	9,70065505588616e-05	0,000102589339618955	9,64893378234624e-05	9,55690613527863e-05	9,46000133752601e-05	0,000100704897811163	0,000101312939418713	9,95445261494138e-05	9,78915305553707e-05	0,000101794072256730	0,000100750989338497	0,000103898865686010	9,98059685319473e-05	9,86578009851224e-05	9,54319126121931e-05	9,63805296434992e-05	0,000100704897811163	0,000856721472350053	9,62365378640953e-05	9,88650311774408e-05	0,000100071148920639	0,000102895973127554	9,78127666938845e-05	0,000100295046182395
komen_wissen	9,70065505588616e-05	0,000102589339618955	9,64893378234624e-05	9,55690613527863e-05	9,46000133752601e-05	0,000100704897811163	0,000873338691294907	9,95445261494138e-05	9,78915305553707e-05	0,000101794072256730	0,000100750989338497	0,000103898865686010	9,98059685319473e-05	9,86578009851224e-05	9,54319126121931e-05	9,63805296434992e-05	0,000100704897811163	0,000100521643278484	9,62365378640953e-05	9,88650311774408e-05	0,000100071148920639	0,000102895973127554	9,78127666938845e-05	0,000100295046182395
vinden_aandenken	9,70065505588616e-05	0,000102589339618955	9,64893378234624e-05	9,55690613527863e-05	9,46000133752601e-05	0,000100704897811163	0,000101312939418713	9,95445261494138e-05	9,78915305553707e-05	0,000101794072256730	0,000100750989338497	0,000103898865686010	9,98059685319473e-05	9,86578009851224e-05	9,54319126121931e-05	9,63805296434992e-05	0,000100704897811163	0,000100521643278484	9,62365378640953e-05	9,88650311774408e-05	0,000100071148920639	0,000906582399180467	9,78127666938845e-05	0,000100295046182395
kies_natuur	9,70065505588616e-05	0,000102589339618955	9,64893378234624e-05	9,55690613527863e-05	9,46000133752601e-05	0,000100704897811163	0,000101312939418713	9,95445261494138e-05	9,78915305553707e-05	0,000101794072256730	0,000100750989338497	0,000927643142908005	9,98059685319473e-05	9,86578009851224e-05	9,54319126121931e-05	9,63805296434992e-05	0,000100704897811163	0,000100521643278484	9,62365378640953e-05	9,88650311774408e-05	0,000100071148920639	0,000102895973127554	9,78127666938845e-05	0,000100295046182395
voelen_zorgen	9,70065505588616e-05	0,000900143095499811	9,64893378234624e-05	9,55690613527863e-05	9,46000133752601e-05	0,000100704897811163	0,000101312939418713	9,95445261494138e-05	9,78915305553707e-05	0,000101794072256730	0,000100750989338497	0,000103898865686010	9,98059685319473e-05	9,86578009851224e-05	9,54319126121931e-05	9,63805296434992e-05	0,000100704897811163	0,000100521643278484	9,62365378640953e-05	9,88650311774408e-05	0,000100071148920639	0,000102895973127554	9,78127666938845e-05	0,000100295046182395
dienzen	9,70065505588616e-05	0,000102589339618955	9,64893378234624e-05	9,55690613527863e-05	9,46000133752601e-05	0,000100704897811163	0,000101312939418713	9,95445261494138e-05	9,78915305553707e-05	0,000101794072256730	0,000100750989338497	0,000103898865686010	9,98059685319473e-05	9,86578009851224e-05	9,54319126121931e-05	9,63805296434992e-05	0,000100704897811163	0,000100521643278484	9,62365378640953e-05	9,88650311774408e-05	0,000847261090835361	0,000102895973127554	9,78127666938845e-05	0,000100295046182395
weten_spulle	9,70065505588616e-05	0,000102589339618955	9,64893378234624e-05	9,55690613527863e-05	9,46000133752601e-05	0,000100704897811163	0,000101312939418713	9,95445261494138e-05	9,78915305553707e-05	0,000101794072256730	0,000100750989338497	0,000103898865686010	9,98059685319473e-05	9,86578009851224e-05	9,54319126121931e-05	9,63805296434992e-05	0,000100704897811163	0,000856721472350053	9,62365378640953e-05	9,88650311774408e-05	0,000100071148920639	0,000102895973127554	9,78127666938845e-05	0,000100295046182395
vriend_komen	9,70065505588616e-05	0,000102589339618955	9,64893378234624e-05	9,55690613527863e-05	9,46000133752601e-05	0,000100704897811163	0,000101312939418713	9,95445261494138e-05	9,78915305553707e-05	0,000883442480893221	0,000100750989338497	0,000103898865686010	9,98059685319473e-05	9,86578009851224e-05	9,54319126121931e-05	9,63805296434992e-05	0,000100704897811163	0,000100521643278484	9,62365378640953e-05	9,88650311774408e-05	0,000100071148920639	0,000102895973127554	9,78127666938845e-05	0,000100295046182395
broers_hetzelfde	9,70065505588616e-05	0,000102589339618955	9,64893378234624e-05	9,55690613527863e-05	7,32367244382205e-04	0,000100704897811163	0,000101312939418713	9,95445261494138e-05	9,78915305553707e-05	0,000101794072256730	0,000100750989338497	0,000103898865686010	9,98059685319473e-05	9,86578009851224e-05	9,54319126121931e-05	9,63805296434992e-05	0,000100704897811163	0,000100521643278484	9,62365378640953e-05	9,88650311774408e-05	0,000100071148920639	0,000102895973127554	9,78127666938845e-05	0,000100295046182395
voetbalteemen	9,70065505588616e-05	0,000102589339618955	9,64893378234624e-05	9,55690613527863e-05	9,46000133752601e-05	0,000100704897811163	0,000101312939418713	9,95445261494138e-05	9,78915305553707e-05	0,000101794072256730	0,000100750989338497	0,000103898865686010	9,98059685319473e-05	9,86578009851224e-05	9,54319126121931e-05	7,69758086015323e-04	0,000100704897811163	0,000100521643278484	9,62365378640953e-05	9,88650311774408e-05	0,000100071148920639	0,000102895973127554	9,78127666938845e-05	0,000100295046182395
uitzien	9,70065505588616e-05	0,000102589339618955	9,64893378234624e-05	9,55690613527863e-05	9,46000133752601e-05	0,000100704897811163	0,000101312939418713	9,95445261494138e-05	9,78915305553707e-05	0,000101794072256730	0,000100750989338497	0,000103898865686010	9,98059685319473e-05	9,86578009851224e-05	9,54319126121931e-05	7,69758086015323e-04	0,000100704897811163	0,000100521643278484	9,62365378640953e-05	9,88650311774408e-05	0,000100071148920639	0,000102895973127554	9,78127666938845e-05	0,000100295046182395
achtertuin_neeffen	9,70065505588616e-05	0,000102589339618955	9,64893378234624e-05	9,55690613527863e-05	9,46000133752601e-05	0,000100704897811163	0,000101312939418713	9,95445261494138e-05	9,78915305553707e-05	0,000101794072256730	0,000100750989338497	0,000103898865686010	9,98059685319473e-05	9,86578009851224e-05	9,54319126121931e-05	9,63805296434992e-05	0,000100704897811163	0,000100521643278484	9,62365378640953e-05	9,88650311774408e-05	0,000847261090835361	0,000102895973127554	9,78127666938845e-05	0,000100295046182395
lastig_denken	7,82904525237937e-04	0,000102589339618955	9,64893378234624e-05	9,55690613527863e-05	9,46000133752601e-05	0,000100704897811163	0,000101312939418713	9,95445261494138e-05	9,78915305553707e-05	0,000101794072256730	0,000100750989338497	0,000103898865686010	9,98059685319473e-05	9,86578009851224e-05	9,54319126121931e-05	9,63805296434992e-05	0,000100704897811163	0,000100521643278484	9,62365378640953e-05	9,88650311774408e-05	0,000100071148920639	0,000102895973127554	9,78127666938845e-05	0,000100295046182395
hockey_tumbling	9,70065505588616e-05	0,000102589339618955	9,64893378234624e-05	9,55690613527863e-05	9,46000133752601e-05	0,000100704897811163	0,000101312939418713	9,95445261494138e-05	9,78915305553707e-05	0,000101794072256730	0,000100750989338497	0,000103898865686010	9,98059685319473e-05	9,86578009851224e-05	9,54319126121931e-05	9,63805296434992e-05	0,000100704897811163	0,000100521643278484	9,62365378640953e-05	9,88650311774408e-05	0,000847261090835361	0,000102895973127554	9,78127666938845e-05	0,000100295046182395
buitenbal_pak	9,70065505588616e-05	0,000102589339618955	9,64893378234624e-05	9,55690613527863e-05	9,46000133752601e-05	0,000100704897811163	0,000873338691294907	9,95445261494138e-05	9,78915305553707e-05	0,000101794072256730	0,000100750989338497	0,000103898865686010	9,98059685319473e-05	9,86578009851224e-05	9,54319126121931e-05	9,63805296434992e-05	0,000100704897811163	0,000100521643278484	9,62365378640953e-05	9,88650311774408e-05	0,000100071148920639	0,000102895973127554	9,78127666938845e-05	0,000100295046182395
dependance_vaak	9,70065505588616e-05	0,000102589339618955	9,64893378234624e-05	9,55690613527863e-05	9,46000133752601e-05	0,000100704897811163	0,000101312939418713	9,95445261494138e-05	9,78915305553707e-05	0,000101794072256730	0,000100750989338497	0,000103898865686010	9,98059685319473e-05	9,86578009851224e-05	9,54319126121931e-05	9,63805296434992e-05	0,000100704897811163	0,000100521643278484	7,66734258647871e-04	9,88650311774408e-05	0,000100071148920639	0,000102895973127554	9,78127666938845e-05	0,000100295046182395
denken_ruzie	9,70065505588616e-05	0,000102589339618955	9,64893378234624e-05	9,55690613527863e-05	9,46000133752601e-05	0,000100704897811163	0,000101312939418713	9,95445261494138e-05	8,01489105164518e-04	0,000101794072256730	0,000100750989338497	0,000103898865686010	9,98059685319473e-05	9,86578009851224e-05	9,54319126121931e-05	9,63805296434992e-05	0,000100704897811163	0,000100521643278484	9,62365378640953e-05	9,88650311774408e-05	0,000100071148920639	0,000102895973127554	9,78127666938845e-05	0,000100295046182395
snappen_gevoel	9,70065505588616e-05	0,000102589339618955	9,64893378234624e-05	9,55690613527863e-05	9,46000133752601e-05	0,000100704897811163	0,000101312939418713	9,95445261494138e-05	9,78915305553707e-05	0,000101794072256730	0,000100750989338497	0,000103898865686010	9,98059685319473e-05	8,17580784189395e-04	9,54319126121931e-05	9,63805296434992e-05	0,000100704897811163	0,000100521643278484	9,62365378640953e-05	9,88650311774408e-05	0,000100071148920639	0,000102895973127554	9,78127666938845e-05	0,000100295046182395
tekenen_anime	9,70065505588616e-05	0,000102589339618955	9,64893378234624e-05	9,55690613527863e-05	9,46000133752601e-05	0,000100704897811163	0,000873338691294907	9,95445261494138e-05	9,78915305553707e-05	0,000101794072256730	0,000100750989338497	0,000103898865686010	9,98059685319473e-05	9,86578009851224e-05	9,54319126121931e-05	9,63805296434992e-05	0,000100704897811163	0,000100521643278484	9,62365378640953e-05	9,88650311774408e-05	0,000100071148920639	0,000102895973127554	9,78127666938845e-05	0,000100295046182395
bijzonder	9,70065505588616e-05	0,000102589339618955	9,64893378234624e-05	9,55690613527863e-05	9,46000133752601e-05	0,000100704897811163	0,000101312939418713	9,95445261494138e-05	9,78915305553707e-05	0,000101794072256730	0,000100750989338497	0,000103898865686010	9,98059685319473e-05	9,86578009851224e-05	9,54319126121931e-05	9,63805296434992e-05	0,000100704897811163	0,000856721472350053	9,62365378640953e-05	9,88650311774408e-05	0,000100071148920639	0,000102895973127554	9,78127666938845e-05	0,000100295046182395
kant_vinden	9,70065505588616e-05	0,000102589339618955	9,64893378234624e-05	9,55690613527863e-05	9,46000133752601e-05	0,000100704897811163	0,000101312939418713	9,95445261494138e-05	9,78915305553707e-05	0,000101794072256730	0,000100750989338497	0,000927643142908005	9,98059685319473e-05	9,86578009851224e-05	9,54319126121931e-05	9,63805296434992e-05	0,000100704897811163	0,000100521643278484	9,62365378640953e-05	9,88650311774408e-05	0,000100071148920639	0,000102895973127554	9,78127666938845e-05	0,000100295046182395
vaak_vergeten	9,70065505588616e-05	0,000102589339618955	9,64893378234624e-05	9,55690613527863e-05	9,46000133752601e-05	0,000860569817536228	0,000101312939418713	9,95445261494138e-05	9,78915305553707e-05	0,000101794072256730	0,000100750989338497	0,000103898865686010	9,98059685319473e-05	9,86578009851224e-05	9,54319126121931e-05	9,63805296434992e-05	0,000100704897811163	0,000100521643278484	9,62365378640953e-05	9,88650311774408e-05	0,000100071148920639	0,000102895973127554	9,78127666938845e-05	0,000100295046182395
dag_vakantie	9,70065505588616e-05	0,000102589339618955	9,64893378234624e-05	9,55690613527863e-05	9,46000133752601e-05	0,000100704897811163	0,000101312939418713	9,95445261494138e-05	9,78915305553707e-05	0,000101794072256730	0,000100750989338497	0,000103898865686010	8,41692302672640e-04	9,86578009851224e-05	9,54319126121931e-05	9,63805296434992e-05	0,000100704897811163	0,000100521643278484	9,62365378640953e-05	9,88650311774408e-05	0,000100071148920639	0,000102895973127554	9,78127666938845e-05	0,000100295046182395
geven_moeten	9,70065505588616e-05	0,000102589339618955	9,64893378234624e-05	9,55690613527863e-05	9,46000133752601e-05	0,000100704897811163	0,000101312939418713	9,95445261494138e-05	9,78915305553707e-05	0,000101794072256730	0,000861537739610313	0,000103898865686010	9,98059685319473e-05	9,86578009851224e-05	9,54319126121931e-05	9,63805296434992e-05	0,000100704897811163	0,000100521643278484	9,62365378640953e-05	9,88650311774408e-05	0,000100071148920639	0,000102895973127554	9,78127666938845e-05	0,000100295046182395
gezeik	9,70065505588616e-05	0,000102589339618955	9,64893378234624e-05	7,52717251910349e-04	9,46000133752601e-05	0,000100704897811163	0,000101312939418713	9,95445261494138e-05	9,78915305553707e-05	0,000101794072256730	0,000100750989338497	0,000103898865686010	9,98059685319473e-05	9,86578009851224e-05	9,54319126121931e-05	9,63805296434992e-05	0,000100704897811163	0,000100521643278484	9,62365378640953e-05	9,88650311774408e-05	0,000100071148920639	0,000102895973127554	9,78127666938845e-05	0,000100295046182395
tas_storten	9,70065505588616e-05	0,000102589339618955	9,64893378234624e-05	9,55690613527863e-05	9,46000133752601e-05	0,000100704897811163	0,000101312939418713	9,95445261494138e-05	9,78915305553707e-05	0,000101794072256730	0,000100750989338497	0,000103898865686010	9,98059685319473e-05	9,86578009851224e-05	9,54319126121931e-05	9,63805296434992e-05	0,000100704897811163	0,000100521643278484	9,62365378640953e-05	9,88650311774408e-05	0,000847261090835361	0,000102895973127554	9,78127666938845e-05	0,000100295046182395
uitzoeken_precies	9,70065505588616e-05	0,000102589339618955	9,64893378234624e-05	9,55690613527863e-05	9,46000133752601e-05	0,000100704897811163	0,000101312939418713	9,95445261494138e-05	9,78915305553707e-05	0,000101794072256730	0,000100750989338497	0,000103898865686010	8,41692302672640e-04	9,86578009851224e-05	9,54319126121931e-05	9,63805296434992e-05	0,000100704897811163	0,000100521643278484	9,62365378640953e-05	9,88650311774408e-05	0,000100071148920639	0,000102895973127554	9,78127666938845e-05	0,000100295046182395
bso_gaan	9,70065505588616e-05	0,000102589339618955	9,64893378234624e-05	9,55690613527863e-05	9,46000133752601e-05	0,000100704897811163	0,000101312939418713	9,95445261494138e-05	8,01489105164518e-04	0,000101794072256730	0,000100750989338497	0,000103898865686010	9,98059685319473e-05	9,86578009851224e-05	9,54319126121931e-05	9,63805296434992e-05	0,000100704897811163	0,000100521643278484	9,62365378640953e-05	9,88650311774408e-05	0,000100071148920639	0,000102895973127554	9,78127666938845e-05	0,000100295046182395
gaan_meester	9,70065505588616e-05	0,000102589339618955	9,64893378234624e-05	9,55690613527863e-05	9,46000133752601e-05	0,000100704897811163	0,000101312939418713	9,95445261494138e-05	9,78915305553707e-05	0,000101794072256730	0,000100750989338497	0,000103898865686010	8,41692302672640e-04	9,86578009851224e-05	9,54319126121931e-05	9,63805296434992e-05	0,000100704897811163	0,000100521643278484	9,62365378640953e-05	9,88650311774408e-05	0,000100071148920639	0,000102895973127554	9,78127666938845e-05	0,000100295046182395
krijgen_discussie	9,70065505588616e-05	0,000102589339618955	9,64893378234624e-05	9,55690613527863e-05	9,46000133752601e-05	0,000100704897811163	0,000101312939418713	9,95445261494138e-05	9,78915305553707e-05	0,000101794072256730	0,000100750989338497	0,000103898865686010	9,98059685319473e-05	9,86578009851224e-05	9,54319126121931e-05	9,63805296434992e-05	0,000100704897811163	0,000100521643278484	9,62365378640953e-05	9,88650311774408e-05	0,000100071148920639	0,000906582399180467	9,78127666938845e-05	0,000100295046182395
water_auto	9,70065505588616e-05	0,000102589339618955	9,64893378234624e-05	9,55690613527863e-05	9,46000133752601e-05	0,000100704897811163	0,000101312939418713	9,95445261494138e-05	9,78915305553707e-05	0,000101794072256730	0,000100750989338497	0,000103898865686010	9,98059685319473e-05	9,86578009851224e-05	9,54319126121931e-05	7,69758086015323e-04	0,000100704897811163	0,000100521643278484	9,62365378640953e-05	9,88650311774408e-05	0,000100071148920639	0,000102895973127554	9,78127666938845e-05	0,000100295046182395
gaan_toekomst	9,70065505588616e-05	0,000102589339618955	9,64893378234624e-05	9,55690613527863e-05	9,46000133752601e-05	0,000100704897811163	0,000101312939418713	9,95445261494138e-05	9,78915305553707e-05	0,000101794072256730	0,000100750989338497	0,000103898865686010	9,98059685319473e-05	9,86578009851224e-05	9,54319126121931e-05	9,63805296434992e-05	0,000100704897811163	0,000100521643278484	9,62365378640953e-05	9,88650311774408e-05	0,000100071148920639	0,000906582399180467	9,78127666938845e-05	0,000100295046182395
laten_liggen	9,70065505588616e-05	0,000102589339618955	9,64893378234624e-05	9,55690613527863e-05	9,46000133752601e-05	0,000100704897811163	0,000101312939418713	8,36202012639562e-04	9,78915305553707e-05	0,000101794072256730	0,000100750989338497	0,000103898865686010	9,98059685319473e-05	9,86578009851224e-05	9,54319126121931e-05	9,63805296434992e-05	0,000100704897811163	0,000100521643278484	9,62365378640953e-05	9,88650311774408e-05	0,000100071148920639	0,000102895973127554	9,78127666938845e-05	0,000100295046182395
lichten	9,70065505588616e-05	0,000102589339618955	9,64893378234624e-05	9,55690613527863e-05	9,46000133752601e-05	0,000100704897811163	0,000101312939418713	9,95445261494138e-05	8,01489105164518e-04	0,000101794072256730	0,000100750989338497	0,000103898865686010	9,98059685319473e-05	9,86578009851224e-05	9,54319126121931e-05	9,63805296434992e-05	0,000100704897811163	0,000100521643278484	9,62365378640953e-05	9,88650311774408e-05	0,000100071148920639	0,000102895973127554	9,78127666938845e-05	0,000100295046182395
zeggen_houden	7,82904525237937e-04	0,000102589339618955	9,64893378234624e-05	9,55690613527863e-05	9,46000133752601e-05	0,000100704897811163	0,000101312939418713	9,95445261494138e-05	9,78915305553707e-05	0,000101794072256730	0,000100750989338497	0,000103898865686010	9,98059685319473e-05	9,86578009851224e-05	9,54319126121931e-05	9,63805296434992e-05	0,000100704897811163	0,000100521643278484	9,62365378640953e-05	9,88650311774408e-05	0,000100071148920639	0,000102895973127554	9,78127666938845e-05	0,000100295046182395
ouder_rondleiding	9,70065505588616e-05	0,000102589339618955	9,64893378234624e-05	9,55690613527863e-05	7,32367244382205e-04	0,000100704897811163	0,000101312939418713	9,95445261494138e-05	9,78915305553707e-05	0,000101794072256730	0,000100750989338497	0,000103898865686010	9,98059685319473e-05	9,86578009851224e-05	9,54319126121931e-05	9,63805296434992e-05	0,000100704897811163	0,000100521643278484	9,62365378640953e-05	9,88650311774408e-05	0,000100071148920639	0,000102895973127554	9,78127666938845e-05	0,000100295046182395
positief_blijven	9,70065505588616e-05	0,000102589339618955	9,64893378234624e-05	9,55690613527863e-05	9,46000133752601e-05	0,000100704897811163	0,000101312939418713	9,95445261494138e-05	9,78915305553707e-05	0,000101794072256730	0,000100750989338497	0,000103898865686010	9,98059685319473e-05	9,86578009851224e-05	9,54319126121931e-05	9,63805296434992e-05	0,000100704897811163	0,000100521643278484	9,62365378640953e-05	8,21932618228130e-04	0,000100071148920639	0,000102895973127554	9,78127666938845e-05	0,000100295046182395
goed_kind	9,70065505588616e-05	0,000102589339618955	9,64893378234624e-05	9,55690613527863e-05	9,46000133752601e-05	0,000100704897811163	0,000101312939418713	9,95445261494138e-05	9,78915305553707e-05	0,000101794072256730	0,000100750989338497	0,000103898865686010	8,41692302672640e-04	9,86578009851224e-05	9,54319126121931e-05	9,63805296434992e-05	0,000100704897811163	0,000100521643278484	9,62365378640953e-05	9,88650311774408e-05	0,000100071148920639	0,000102895973127554	9,78127666938845e-05	0,000100295046182395
skiën_opa	9,70065505588616e-05	0,000102589339618955	9,64893378234624e-05	9,55690613527863e-05	9,46000133752601e-05	0,000100704897811163	0,000101312939418713	9,95445261494138e-05	9,78915305553707e-05	0,000883442480893221	0,000100750989338497	0,000103898865686010	9,98059685319473e-05	9,86578009851224e-05	9,54319126121931e-05	9,63805296434992e-05	0,000100704897811163	0,000100521643278484	9,62365378640953e-05	9,88650311774408e-05	0,000100071148920639	0,000102895973127554	9,78127666938845e-05	0,000100295046182395
film_kijken	9,70065505588616e-05	0,000102589339618955	9,64893378234624e-05	9,55690613527863e-05	9,46000133752601e-05	0,000100704897811163	0,000101312939418713	9,95445261494138e-05	9,78915305553707e-05	0,000101794072256730	0,000861537739610313	0,000103898865686010	9,98059685319473e-05	9,86578009851224e-05	9,54319126121931e-05	9,63805296434992e-05	0,000100704897811163	0,000100521643278484	9,62365378640953e-05	9,88650311774408e-05	0,000100071148920639	0,000102895973127554	9,78127666938845e-05	0,000100295046182395
konden_voorbereiden	9,70065505588616e-05	0,000102589339618955	9,64893378234624e-05	9,55690613527863e-05	9,46000133752601e-05	0,000100704897811163	0,000101312939418713	9,95445261494138e-05	9,78915305553707e-05	0,000101794072256730	0,000100750989338497	0,000103898865686010	9,98059685319473e-05	9,86578009851224e-05	9,54319126121931e-05	9,63805296434992e-05	0,000100704897811163	0,000100521643278484	9,62365378640953e-05	9,88650311774408e-05	0,000100071148920639	0,000102895973127554	9,78127666938845e-05	0,000851962933332173
vraag_stellen	7,82904525237937e-04	0,000102589339618955	9,64893378234624e-05	9,55690613527863e-05	9,46000133752601e-05	0,000100704897811163	0,000101312939418713	9,95445261494138e-05	9,78915305553707e-05	0,000101794072256730	0,000100750989338497	0,000103898865686010	9,98059685319473e-05	9,86578009851224e-05	9,54319126121931e-05	9,63805296434992e-05	0,000100704897811163	0,000100521643278484	9,62365378640953e-05	9,88650311774408e-05	0,000100071148920639	0,000102895973127554	9,78127666938845e-05	0,000100295046182395
zaterdagochten_woensdagavond	9,70065505588616e-05	0,000900143095499811	9,64893378234624e-05	9,55690613527863e-05	9,46000133752601e-05	0,000100704897811163	0,000101312939418713	9,95445261494138e-05	9,78915305553707e-05	0,000101794072256730	0,000100750989338497	0,000103898865686010	9,98059685319473e-05	9,86578009851224e-05	9,54319126121931e-05	9,63805296434992e-05	0,000100704897811163	0,000100521643278484	9,62365378640953e-05	9,88650311774408e-05	0,000100071148920639	0,000102895973127554	9,78127666938845e-05	0,000100295046182395
lijken_denken	9,70065505588616e-05	0,000102589339618955	9,64893378234624e-05	9,55690613527863e-05	9,46000133752601e-05	0,000100704897811163	0,000101312939418713	9,95445261494138e-05	8,01489105164518e-04	0,000101794072256730	0,000100750989338497	0,000103898865686010	9,98059685319473e-05	9,86578009851224e-05	9,54319126121931e-05	9,63805296434992e-05	0,000100704897811163	0,000100521643278484	9,62365378640953e-05	9,88650311774408e-05	0,000100071148920639	0,000102895973127554	9,78127666938845e-05	0,000100295046182395
soort_trainen	9,70065505588616e-05	0,000102589339618955	9,64893378234624e-05	9,55690613527863e-05	9,46000133752601e-05	0,000100704897811163	0,000873338691294907	9,95445261494138e-05	9,78915305553707e-05	0,000101794072256730	0,000100750989338497	0,000103898865686010	9,98059685319473e-05	9,86578009851224e-05	9,54319126121931e-05	9,63805296434992e-05	0,000100704897811163	0,000100521643278484	9,62365378640953e-05	9,88650311774408e-05	0,000100071148920639	0,000102895973127554	9,78127666938845e-05	0,000100295046182395
wijzen	9,70065505588616e-05	0,000102589339618955	9,64893378234624e-05	9,55690613527863e-05	9,46000133752601e-05	0,000100704897811163	0,000101312939418713	9,95445261494138e-05	9,78915305553707e-05	0,000101794072256730	0,000100750989338497	0,000103898865686010	9,98059685319473e-05	9,86578009851224e-05	9,54319126121931e-05	9,63805296434992e-05	0,000860569817536226	0,000100521643278484	9,62365378640953e-05	9,88650311774408e-05	0,000100071148920639	0,000102895973127554	9,78127666938845e-05	0,000100295046182395
ruzie_helpen	9,70065505588616e-05	0,000102589339618955	9,64893378234624e-05	9,55690613527863e-05	9,46000133752601e-05	0,000100704897811163	0,000101312939418713	9,95445261494138e-05	9,78915305553707e-05	0,000101794072256730	0,000861537739610313	0,000103898865686010	9,98059685319473e-05	9,86578009851224e-05	9,54319126121931e-05	9,63805296434992e-05	0,000100704897811163	0,000100521643278484	9,62365378640953e-05	9,88650311774408e-05	0,000100071148920639	0,000102895973127554	9,78127666938845e-05	0,000100295046182395
kind_gaan	9,70065505588616e-05	0,000102589339618955	9,64893378234624e-05	9,55690613527863e-05	9,46000133752601e-05	0,000100704897811163	0,000101312939418713	8,36202012639562e-04	9,78915305553707e-05	0,000101794072256730	0,000100750989338497	0,000103898865686010	9,98059685319473e-05	9,86578009851224e-05	9,54319126121931e-05	9,63805296434992e-05	0,000100704897811163	0,000100521643278484	9,62365378640953e-05	9,88650311774408e-05	0,000100071148920639	0,000102895973127554	9,78127666938845e-05	0,000100295046182395
fijnzen	9,70065505588616e-05	0,000102589339618955	9,64893378234624e-05	9,55690613527863e-05	9,46000133752601e-05	0,000100704897811163	0,000101312939418713	9,95445261494138e-05	9,78915305553707e-05	0,000101794072256730	0,000100750989338497	0,000103898865686010	9,98059685319473e-05	9,86578009851224e-05	9,54319126121931e-05	9,63805296434992e-05	0,000100704897811163	0,000856721472350053	9,62365378640953e-05	9,88650311774408e-05	0,000100071148920639	0,000102895973127554	9,78127666938845e-05	0,000100295046182395
stress_hoofd	9,70065505588616e-05	0,000102589339618955	9,64893378234624e-05	7,52717251910349e-04	9,46000133752601e-05	0,000100704897811163	0,000101312939418713	9,95445261494138e-05	9,78915305553707e-05	0,000101794072256730	0,000100750989338497	0,000103898865686010	9,98059685319473e-05	9,86578009851224e-05	9,54319126121931e-05	9,63805296434992e-05	0,000100704897811163	0,000100521643278484	9,62365378640953e-05	9,88650311774408e-05	0,000100071148920639	0,000102895973127554	9,78127666938845e-05	0,000100295046182395
horen_bedenken	9,70065505588616e-05	0,000102589339618955	9,64893378234624e-05	9,55690613527863e-05	9,46000133752601e-05	0,000100704897811163	0,000101312939418713	9,95445261494138e-05	9,78915305553707e-05	0,000101794072256730	0,000100750989338497	0,000103898865686010	9,98059685319473e-05	8,17580784189395e-04	9,54319126121931e-05	9,63805296434992e-05	0,000100704897811163	0,000100521643278484	9,62365378640953e-05	9,88650311774408e-05	0,000100071148920639	0,000102895973127554	9,78127666938845e-05	0,000100295046182395
spellen_zeggen	9,70065505588616e-05	0,000102589339618955	9,64893378234624e-05	9,55690613527863e-05	9,46000133752601e-05	0,000100704897811163	0,000101312939418713	9,95445261494138e-05	9,78915305553707e-05	0,000101794072256730	0,000100750989338497	0,000103898865686010	9,98059685319473e-05	9,86578009851224e-05	9,54319126121931e-05	9,63805296434992e-05	0,000100704897811163	0,000100521643278484	9,62365378640953e-05	9,88650311774408e-05	0,000100071148920639	0,000906582399180467	9,78127666938845e-05	0,000100295046182395
kant_kant	9,70065505588616e-05	0,000102589339618955	9,64893378234624e-05	9,55690613527863e-05	9,46000133752601e-05	0,000100704897811163	0,000873338691294907	9,95445261494138e-05	9,78915305553707e-05	0,000101794072256730	0,000100750989338497	0,000103898865686010	9,98059685319473e-05	9,86578009851224e-05	9,54319126121931e-05	9,63805296434992e-05	0,000100704897811163	0,000100521643278484	9,62365378640953e-05	9,88650311774408e-05	0,000100071148920639	0,000102895973127554	9,78127666938845e-05	0,000100295046182395
adh_dyslexie	9,70065505588616e-05	0,000102589339618955	9,64893378234624e-05	9,55690613527863e-05	9,46000133752601e-05	0,000100704897811163	0,000101312939418713	9,95445261494138e-05	8,01489105164518e-04	0,000101794072256730	0,000100750989338497	0,000103898865686010	9,98059685319473e-05	9,86578009851224e-05	9,54319126121931e-05	9,63805296434992e-05	0,000100704897811163	0,000100521643278484	9,62365378640953e-05	9,88650311774408e-05	0,000100071148920639	0,000102895973127554	9,78127666938845e-05	0,000100295046182395
precies_sinterklaas	9,70065505588616e-05	0,000102589339618955	9,64893378234624e-05	9,55690613527863e-05	9,46000133752601e-05	0,000100704897811163	0,000101312939418713	9,95445261494138e-05	9,78915305553707e-05	0,000101794072256730	0,000861537739610313	0,000103898865686010	9,98059685319473e-05	9,86578009851224e-05	9,54319126121931e-05	9,63805296434992e-05	0,000100704897811163	0,000100521643278484	9,62365378640953e-05	9,88650311774408e-05	0,000100071148920639	0,000102895973127554	9,78127666938845e-05	0,000100295046182395
wintersporten_mens	9,70065505588616e-05	0,000102589339618955	9,64893378234624e-05	9,55690613527863e-05	9,46000133752601e-05	0,000100704897811163	0,000101312939418713	9,95445261494138e-05	9,78915305553707e-05	0,000101794072256730	0,000100750989338497	0,000103898865686010	9,98059685319473e-05	9,86578009851224e-05	9,54319126121931e-05	7,69758086015323e-04	0,000100704897811163	0,000100521643278484	9,62365378640953e-05	9,88650311774408e-05	0,000100071148920639	0,000102895973127554	9,78127666938845e-05	0,000100295046182395
denken_zoon	9,70065505588616e-05	0,000102589339618955	9,64893378234624e-05	9,55690613527863e-05	7,32367244382205e-04	0,000100704897811163	0,000101312939418713	9,95445261494138e-05	9,78915305553707e-05	0,000101794072256730	0,000100750989338497	0,000103898865686010	9,98059685319473e-05	9,86578009851224e-05	9,54319126121931e-05	9,63805296434992e-05	0,000100704897811163	0,000100521643278484	9,62365378640953e-05	9,88650311774408e-05	0,000100071148920639	0,000102895973127554	9,78127666938845e-05	0,000100295046182395
helpen_fout	7,82904525237937e-04	0,000102589339618955	9,64893378234624e-05	9,55690613527863e-05	9,46000133752601e-05	0,000100704897811163	0,000101312939418713	9,95445261494138e-05	9,78915305553707e-05	0,000101794072256730	0,000100750989338497	0,000103898865686010	9,98059685319473e-05	9,86578009851224e-05	9,54319126121931e-05	9,63805296434992e-05	0,000100704897811163	0,000100521643278484	9,62365378640953e-05	9,88650311774408e-05	0,000100071148920639	0,000102895973127554	9,78127666938845e-05	0,000100295046182395
lief_ver	9,70065505588616e-05	0,000102589339618955	9,64893378234624e-05	9,55690613527863e-05	9,46000133752601e-05	0,000100704897811163	0,000101312939418713	9,95445261494138e-05	9,78915305553707e-05	0,000883442480893221	0,000100750989338497	0,000103898865686010	9,98059685319473e-05	9,86578009851224e-05	9,54319126121931e-05	9,63805296434992e-05	0,000100704897811163	0,000100521643278484	9,62365378640953e-05	9,88650311774408e-05	0,000100071148920639	0,000102895973127554	9,78127666938845e-05	0,000100295046182395
leuk_vraag	9,70065505588616e-05	0,000102589339618955	9,64893378234624e-05	9,55690613527863e-05	9,46000133752601e-05	0,000100704897811163	0,000101312939418713	9,95445261494138e-05	9,78915305553707e-05	0,000101794072256730	0,000100750989338497	0,000103898865686010	9,98059685319473e-05	9,86578009851224e-05	9,54319126121931e-05	7,69758086015323e-04	0,000100704897811163	0,000100521643278484	9,62365378640953e-05	9,88650311774408e-05	0,000100071148920639	0,000102895973127554	9,78127666938845e-05	0,000100295046182395
helpen_plaats	9,70065505588616e-05	0,000102589339618955	7,72043057794494e-04	9,55690613527863e-05	9,46000133752601e-05	0,000100704897811163	0,000101312939418713	9,95445261494138e-05	9,78915305553707e-05	0,000101794072256730	0,000100750989338497	0,000103898865686010	9,98059685319473e-05	9,86578009851224e-05	9,54319126121931e-05	9,63805296434992e-05	0,000100704897811163	0,000100521643278484	9,62365378640953e-05	9,88650311774408e-05	0,000100071148920639	0,000102895973127554	9,78127666938845e-05	0,000100295046182395
lijsten	9,70065505588616e-05	0,000102589339618955	9,64893378234624e-05	9,55690613527863e-05	9,46000133752601e-05	0,000100704897811163	0,000101312939418713	9,95445261494138e-05	9,78915305553707e-05	0,000101794072256730	0,000100750989338497	0,000103898865686010	9,98059685319473e-05	9,86578009851224e-05	9,54319126121931e-05	9,63805296434992e-05	0,000100704897811163	0,000856721472350053	9,62365378640953e-05	9,88650311774408e-05	0,000100071148920639	0,000102895973127554	9,78127666938845e-05	0,000100295046182395
helpen_jaar	9,70065505588616e-05	0,000102589339618955	9,64893378234624e-05	9,55690613527863e-05	9,46000133752601e-05	0,000100704897811163	0,000101312939418713	9,95445261494138e-05	9,78915305553707e-05	0,000101794072256730	0,000861537739610313	0,000103898865686010	9,98059685319473e-05	9,86578009851224e-05	9,54319126121931e-05	9,63805296434992e-05	0,000100704897811163	0,000100521643278484	9,62365378640953e-05	9,88650311774408e-05	0,000100071148920639	0,000102895973127554	9,78127666938845e-05	0,000100295046182395
lachen_rest	9,70065505588616e-05	0,000102589339618955	9,64893378234624e-05	9,55690613527863e-05	9,46000133752601e-05	0,000100704897811163	0,000101312939418713	9,95445261494138e-05	9,78915305553707e-05	0,000101794072256730	0,000100750989338497	0,000103898865686010	9,98059685319473e-05	9,86578009851224e-05	9,54319126121931e-05	9,63805296434992e-05	0,000100704897811163	0,000100521643278484	7,66734258647871e-04	9,88650311774408e-05	0,000100071148920639	0,000102895973127554	9,78127666938845e-05	0,000100295046182395
ipeden_spelen	9,70065505588616e-05	0,000102589339618955	9,64893378234624e-05	9,55690613527863e-05	9,46000133752601e-05	0,000100704897811163	0,000873338691294907	9,95445261494138e-05	9,78915305553707e-05	0,000101794072256730	0,000100750989338497	0,000103898865686010	9,98059685319473e-05	9,86578009851224e-05	9,54319126121931e-05	9,63805296434992e-05	0,000100704897811163	0,000100521643278484	9,62365378640953e-05	9,88650311774408e-05	0,000100071148920639	0,000102895973127554	9,78127666938845e-05	0,000100295046182395
toekomst_uitzien	9,70065505588616e-05	0,000102589339618955	9,64893378234624e-05	9,55690613527863e-05	9,46000133752601e-05	0,000100704897811163	0,000101312939418713	9,95445261494138e-05	9,78915305553707e-05	0,000101794072256730	0,000100750989338497	0,000103898865686010	9,98059685319473e-05	9,86578009851224e-05	9,54319126121931e-05	9,63805296434992e-05	0,000100704897811163	0,000100521643278484	9,62365378640953e-05	9,88650311774408e-05	0,000100071148920639	0,000906582399180467	9,78127666938845e-05	0,000100295046182395
stop_gelijk	9,70065505588616e-05	0,000102589339618955	9,64893378234624e-05	9,55690613527863e-05	9,46000133752601e-05	0,000100704897811163	0,000101312939418713	9,95445261494138e-05	9,78915305553707e-05	0,000101794072256730	0,000100750989338497	0,000103898865686010	9,98059685319473e-05	9,86578009851224e-05	9,54319126121931e-05	7,69758086015323e-04	0,000100704897811163	0,000100521643278484	9,62365378640953e-05	9,88650311774408e-05	0,000100071148920639	0,000102895973127554	9,78127666938845e-05	0,000100295046182395
dreigen_pak	9,70065505588616e-05	0,000102589339618955	9,64893378234624e-05	9,55690613527863e-05	9,46000133752601e-05	0,000100704897811163	0,000101312939418713	9,95445261494138e-05	9,78915305553707e-05	0,000101794072256730	0,000100750989338497	0,000103898865686010	9,98059685319473e-05	9,86578009851224e-05	9,54319126121931e-05	7,69758086015323e-04	0,000100704897811163	0,000100521643278484	9,62365378640953e-05	9,88650311774408e-05	0,000100071148920639	0,000102895973127554	9,78127666938845e-05	0,000100295046182395
zus_zien	9,70065505588616e-05	0,000102589339618955	9,64893378234624e-05	9,55690613527863e-05	9,46000133752601e-05	0,000100704897811163	0,000101312939418713	9,95445261494138e-05	9,78915305553707e-05	0,000101794072256730	0,000100750989338497	0,000103898865686010	9,98059685319473e-05	8,17580784189395e-04	9,54319126121931e-05	9,63805296434992e-05	0,000100704897811163	0,000100521643278484	9,62365378640953e-05	9,88650311774408e-05	0,000100071148920639	0,000102895973127554	9,78127666938845e-05	0,000100295046182395
hotelkamer	9,70065505588616e-05	0,000102589339618955	9,64893378234624e-05	9,55690613527863e-05	9,46000133752601e-05	0,000100704897811163	0,000101312939418713	9,95445261494138e-05	9,78915305553707e-05	0,000101794072256730	0,000861537739610313	0,000103898865686010	9,98059685319473e-05	9,86578009851224e-05	9,54319126121931e-05	9,63805296434992e-05	0,000100704897811163	0,000100521643278484	9,62365378640953e-05	9,88650311774408e-05	0,000100071148920639	0,000102895973127554	9,78127666938845e-05	0,000100295046182395
extra_week	9,70065505588616e-05	0,000102589339618955	9,64893378234624e-05	9,55690613527863e-05	9,46000133752601e-05	0,000860569817536228	0,000101312939418713	9,95445261494138e-05	9,78915305553707e-05	0,000101794072256730	0,000100750989338497	0,000103898865686010	9,98059685319473e-05	9,86578009851224e-05	9,54319126121931e-05	9,63805296434992e-05	0,000100704897811163	0,000100521643278484	9,62365378640953e-05	9,88650311774408e-05	0,000100071148920639	0,000102895973127554	9,78127666938845e-05	0,000100295046182395
kijken_paar	9,70065505588616e-05	0,000102589339618955	9,64893378234624e-05	9,55690613527863e-05	9,46000133752601e-05	0,000100704897811163	0,000101312939418713	9,95445261494138e-05	9,78915305553707e-05	0,000101794072256730	0,000100750989338497	0,000103898865686010	9,98059685319473e-05	9,86578009851224e-05	9,54319126121931e-05	9,63805296434992e-05	0,000100704897811163	0,000100521643278484	9,62365378640953e-05	9,88650311774408e-05	0,000847261090835361	0,000102895973127554	9,78127666938845e-05	0,000100295046182395
spelen_team	9,70065505588616e-05	0,000102589339618955	9,64893378234624e-05	9,55690613527863e-05	9,46000133752601e-05	0,000100704897811163	0,000101312939418713	9,95445261494138e-05	9,78915305553707e-05	0,000883442480893221	0,000100750989338497	0,000103898865686010	9,98059685319473e-05	9,86578009851224e-05	9,54319126121931e-05	9,63805296434992e-05	0,000100704897811163	0,000100521643278484	9,62365378640953e-05	9,88650311774408e-05	0,000100071148920639	0,000102895973127554	9,78127666938845e-05	0,000100295046182395
achten_jong	9,70065505588616e-05	0,000102589339618955	9,64893378234624e-05	9,55690613527863e-05	9,46000133752601e-05	0,000100704897811163	0,000101312939418713	9,95445261494138e-05	9,78915305553707e-05	0,000101794072256730	0,000100750989338497	0,000103898865686010	9,98059685319473e-05	9,86578009851224e-05	9,54319126121931e-05	9,63805296434992e-05	0,000100704897811163	0,000100521643278484	9,62365378640953e-05	9,88650311774408e-05	0,000847261090835361	0,000102895973127554	9,78127666938845e-05	0,000100295046182395
gamen_vrienden	9,70065505588616e-05	0,000102589339618955	9,64893378234624e-05	9,55690613527863e-05	9,46000133752601e-05	0,000100704897811163	0,000101312939418713	9,95445261494138e-05	9,78915305553707e-05	0,000101794072256730	0,000100750989338497	0,000103898865686010	9,98059685319473e-05	9,86578009851224e-05	9,54319126121931e-05	7,69758086015323e-04	0,000100704897811163	0,000100521643278484	9,62365378640953e-05	9,88650311774408e-05	0,000100071148920639	0,000102895973127554	9,78127666938845e-05	0,000100295046182395
rustig_goed	9,70065505588616e-05	0,000102589339618955	9,64893378234624e-05	9,55690613527863e-05	9,46000133752601e-05	0,000100704897811163	0,000101312939418713	9,95445261494138e-05	9,78915305553707e-05	0,000101794072256730	0,000100750989338497	0,000103898865686010	9,98059685319473e-05	9,86578009851224e-05	9,54319126121931e-05	9,63805296434992e-05	0,000100704897811163	0,000100521643278484	9,62365378640953e-05	8,21932618228130e-04	0,000100071148920639	0,000102895973127554	9,78127666938845e-05	0,000100295046182395
duwen_geven	9,70065505588616e-05	0,000102589339618955	9,64893378234624e-05	9,55690613527863e-05	9,46000133752601e-05	0,000860569817536228	0,000101312939418713	9,95445261494138e-05	9,78915305553707e-05	0,000101794072256730	0,000100750989338497	0,000103898865686010	9,98059685319473e-05	9,86578009851224e-05	9,54319126121931e-05	9,63805296434992e-05	0,000100704897811163	0,000100521643278484	9,62365378640953e-05	9,88650311774408e-05	0,000100071148920639	0,000102895973127554	9,78127666938845e-05	0,000100295046182395
vaak_branden	9,70065505588616e-05	0,000102589339618955	9,64893378234624e-05	9,55690613527863e-05	9,46000133752601e-05	0,000100704897811163	0,000101312939418713	9,95445261494138e-05	9,78915305553707e-05	0,000883442480893221	0,000100750989338497	0,000103898865686010	9,98059685319473e-05	9,86578009851224e-05	9,54319126121931e-05	9,63805296434992e-05	0,000100704897811163	0,000100521643278484	9,62365378640953e-05	9,88650311774408e-05	0,000100071148920639	0,000102895973127554	9,78127666938845e-05	0,000100295046182395
diegenen	9,70065505588616e-05	0,000102589339618955	9,64893378234624e-05	9,55690613527863e-05	9,46000133752601e-05	0,000100704897811163	0,000101312939418713	9,95445261494138e-05	9,78915305553707e-05	0,000101794072256730	0,000100750989338497	0,000103898865686010	9,98059685319473e-05	9,86578009851224e-05	9,54319126121931e-05	7,69758086015323e-04	0,000100704897811163	0,000100521643278484	9,62365378640953e-05	9,88650311774408e-05	0,000100071148920639	0,000102895973127554	9,78127666938845e-05	0,000100295046182395
leuk_sfeer	9,70065505588616e-05	0,000102589339618955	9,64893378234624e-05	9,55690613527863e-05	9,46000133752601e-05	0,000100704897811163	0,000101312939418713	9,95445261494138e-05	9,78915305553707e-05	0,000883442480893221	0,000100750989338497	0,000103898865686010	9,98059685319473e-05	9,86578009851224e-05	9,54319126121931e-05	9,63805296434992e-05	0,000100704897811163	0,000100521643278484	9,62365378640953e-05	9,88650311774408e-05	0,000100071148920639	0,000102895973127554	9,78127666938845e-05	0,000100295046182395
halen_willen	9,70065505588616e-05	0,000900143095499811	9,64893378234624e-05	9,55690613527863e-05	9,46000133752601e-05	0,000100704897811163	0,000101312939418713	9,95445261494138e-05	9,78915305553707e-05	0,000101794072256730	0,000100750989338497	0,000103898865686010	9,98059685319473e-05	9,86578009851224e-05	9,54319126121931e-05	9,63805296434992e-05	0,000100704897811163	0,000100521643278484	9,62365378640953e-05	9,88650311774408e-05	0,000100071148920639	0,000102895973127554	9,78127666938845e-05	0,000100295046182395
boos_vallen	9,70065505588616e-05	0,000102589339618955	9,64893378234624e-05	9,55690613527863e-05	9,46000133752601e-05	0,000100704897811163	0,000101312939418713	9,95445261494138e-05	9,78915305553707e-05	0,000101794072256730	0,000100750989338497	0,000103898865686010	9,98059685319473e-05	9,86578009851224e-05	7,49837128357878e-04	9,63805296434992e-05	0,000100704897811163	0,000100521643278484	9,62365378640953e-05	9,88650311774408e-05	0,000100071148920639	0,000102895973127554	9,78127666938845e-05	0,000100295046182395
luister	9,70065505588616e-05	0,000102589339618955	9,64893378234624e-05	9,55690613527863e-05	9,46000133752601e-05	0,000100704897811163	0,000101312939418713	9,95445261494138e-05	9,78915305553707e-05	0,000101794072256730	0,000100750989338497	0,000103898865686010	9,98059685319473e-05	9,86578009851224e-05	9,54319126121931e-05	9,63805296434992e-05	0,000100704897811163	0,000100521643278484	9,62365378640953e-05	9,88650311774408e-05	0,000100071148920639	0,000102895973127554	9,78127666938845e-05	0,000851962933332173
rond	9,70065505588616e-05	0,000900143095499811	9,64893378234624e-05	9,55690613527863e-05	9,46000133752601e-05	0,000100704897811163	0,000101312939418713	9,95445261494138e-05	9,78915305553707e-05	0,000101794072256730	0,000100750989338497	0,000103898865686010	9,98059685319473e-05	9,86578009851224e-05	9,54319126121931e-05	9,63805296434992e-05	0,000100704897811163	0,000100521643278484	9,62365378640953e-05	9,88650311774408e-05	0,000100071148920639	0,000102895973127554	9,78127666938845e-05	0,000100295046182395
zien_druk	9,70065505588616e-05	0,000102589339618955	9,64893378234624e-05	9,55690613527863e-05	9,46000133752601e-05	0,000100704897811163	0,000101312939418713	9,95445261494138e-05	8,01489105164518e-04	0,000101794072256730	0,000100750989338497	0,000103898865686010	9,98059685319473e-05	9,86578009851224e-05	9,54319126121931e-05	9,63805296434992e-05	0,000100704897811163	0,000100521643278484	9,62365378640953e-05	9,88650311774408e-05	0,000100071148920639	0,000102895973127554	9,78127666938845e-05	0,000100295046182395
achten_gaan	9,70065505588616e-05	0,000900143095499811	9,64893378234624e-05	9,55690613527863e-05	9,46000133752601e-05	0,000100704897811163	0,000101312939418713	9,95445261494138e-05	9,78915305553707e-05	0,000101794072256730	0,000100750989338497	0,000103898865686010	9,98059685319473e-05	9,86578009851224e-05	9,54319126121931e-05	9,63805296434992e-05	0,000100704897811163	0,000100521643278484	9,62365378640953e-05	9,88650311774408e-05	0,000100071148920639	0,000102895973127554	9,78127666938845e-05	0,000100295046182395
precies_laten	9,70065505588616e-05	0,000102589339618955	9,64893378234624e-05	9,55690613527863e-05	9,46000133752601e-05	0,000100704897811163	0,000101312939418713	9,95445261494138e-05	9,78915305553707e-05	0,000101794072256730	0,000100750989338497	0,000103898865686010	9,98059685319473e-05	9,86578009851224e-05	9,54319126121931e-05	7,69758086015323e-04	0,000100704897811163	0,000100521643278484	9,62365378640953e-05	9,88650311774408e-05	0,000100071148920639	0,000102895973127554	9,78127666938845e-05	0,000100295046182395
bloed_gelijk	9,70065505588616e-05	0,000102589339618955	9,64893378234624e-05	9,55690613527863e-05	9,46000133752601e-05	0,000100704897811163	0,000101312939418713	9,95445261494138e-05	9,78915305553707e-05	0,000101794072256730	0,000861537739610313	0,000103898865686010	9,98059685319473e-05	9,86578009851224e-05	9,54319126121931e-05	9,63805296434992e-05	0,000100704897811163	0,000100521643278484	9,62365378640953e-05	9,88650311774408e-05	0,000100071148920639	0,000102895973127554	9,78127666938845e-05	0,000100295046182395
restaurant_luzen	9,70065505588616e-05	0,000102589339618955	9,64893378234624e-05	9,55690613527863e-05	9,46000133752601e-05	0,000100704897811163	0,000101312939418713	9,95445261494138e-05	9,78915305553707e-05	0,000101794072256730	0,000100750989338497	0,000103898865686010	9,98059685319473e-05	9,86578009851224e-05	9,54319126121931e-05	7,69758086015323e-04	0,000100704897811163	0,000100521643278484	9,62365378640953e-05	9,88650311774408e-05	0,000100071148920639	0,000102895973127554	9,78127666938845e-05	0,000100295046182395
weekend_sporten	9,70065505588616e-05	0,000102589339618955	7,72043057794494e-04	9,55690613527863e-05	9,46000133752601e-05	0,000100704897811163	0,000101312939418713	9,95445261494138e-05	9,78915305553707e-05	0,000101794072256730	0,000100750989338497	0,000103898865686010	9,98059685319473e-05	9,86578009851224e-05	9,54319126121931e-05	9,63805296434992e-05	0,000100704897811163	0,000100521643278484	9,62365378640953e-05	9,88650311774408e-05	0,000100071148920639	0,000102895973127554	9,78127666938845e-05	0,000100295046182395
staan_schaatsen	9,70065505588616e-05	0,000102589339618955	9,64893378234624e-05	9,55690613527863e-05	9,46000133752601e-05	0,000100704897811163	0,000101312939418713	9,95445261494138e-05	9,78915305553707e-05	0,000101794072256730	0,000100750989338497	0,000927643142908005	9,98059685319473e-05	9,86578009851224e-05	9,54319126121931e-05	9,63805296434992e-05	0,000100704897811163	0,000100521643278484	9,62365378640953e-05	9,88650311774408e-05	0,000100071148920639	0,000102895973127554	9,78127666938845e-05	0,000100295046182395
pokémon	9,70065505588616e-05	0,000102589339618955	9,64893378234624e-05	9,55690613527863e-05	9,46000133752601e-05	0,000100704897811163	0,000101312939418713	9,95445261494138e-05	9,78915305553707e-05	0,000101794072256730	0,000100750989338497	0,000103898865686010	9,98059685319473e-05	9,86578009851224e-05	9,54319126121931e-05	9,63805296434992e-05	0,000100704897811163	0,000100521643278484	7,66734258647871e-04	9,88650311774408e-05	0,000100071148920639	0,000102895973127554	9,78127666938845e-05	0,000100295046182395
bordspellen_winnen	9,70065505588616e-05	0,000102589339618955	9,64893378234624e-05	9,55690613527863e-05	9,46000133752601e-05	0,000100704897811163	0,000101312939418713	9,95445261494138e-05	9,78915305553707e-05	0,000101794072256730	0,000100750989338497	0,000103898865686010	9,98059685319473e-05	9,86578009851224e-05	9,54319126121931e-05	9,63805296434992e-05	0,000100704897811163	0,000100521643278484	9,62365378640953e-05	9,88650311774408e-05	0,000100071148920639	0,000906582399180467	9,78127666938845e-05	0,000100295046182395
onderwijs_zeggen	9,70065505588616e-05	0,000102589339618955	9,64893378234624e-05	9,55690613527863e-05	9,46000133752601e-05	0,000100704897811163	0,000101312939418713	9,95445261494138e-05	9,78915305553707e-05	0,000101794072256730	0,000100750989338497	0,000103898865686010	9,98059685319473e-05	9,86578009851224e-05	9,54319126121931e-05	9,63805296434992e-05	0,000100704897811163	0,000100521643278484	7,66734258647871e-04	9,88650311774408e-05	0,000100071148920639	0,000102895973127554	9,78127666938845e-05	0,000100295046182395
goed_rust	9,70065505588616e-05	0,000102589339618955	9,64893378234624e-05	9,55690613527863e-05	9,46000133752601e-05	0,000100704897811163	0,000101312939418713	8,36202012639562e-04	9,78915305553707e-05	0,000101794072256730	0,000100750989338497	0,000103898865686010	9,98059685319473e-05	9,86578009851224e-05	9,54319126121931e-05	9,63805296434992e-05	0,000100704897811163	0,000100521643278484	9,62365378640953e-05	9,88650311774408e-05	0,000100071148920639	0,000102895973127554	9,78127666938845e-05	0,000100295046182395
zetten_stoel	9,70065505588616e-05	0,000102589339618955	9,64893378234624e-05	9,55690613527863e-05	9,46000133752601e-05	0,000100704897811163	0,000873338691294907	9,95445261494138e-05	9,78915305553707e-05	0,000101794072256730	0,000100750989338497	0,000103898865686010	9,98059685319473e-05	9,86578009851224e-05	9,54319126121931e-05	9,63805296434992e-05	0,000100704897811163	0,000100521643278484	9,62365378640953e-05	9,88650311774408e-05	0,000100071148920639	0,000102895973127554	9,78127666938845e-05	0,000100295046182395
liggen_beden	9,70065505588616e-05	0,000102589339618955	9,64893378234624e-05	9,55690613527863e-05	9,46000133752601e-05	0,000100704897811163	0,000101312939418713	9,95445261494138e-05	9,78915305553707e-05	0,000101794072256730	0,000100750989338497	0,000103898865686010	9,98059685319473e-05	9,86578009851224e-05	9,54319126121931e-05	9,63805296434992e-05	0,000100704897811163	0,000100521643278484	9,62365378640953e-05	9,88650311774408e-05	0,000100071148920639	0,000102895973127554	7,99835064073375e-04	0,000100295046182395
volgen_week	9,70065505588616e-05	0,000102589339618955	9,64893378234624e-05	9,55690613527863e-05	9,46000133752601e-05	0,000100704897811163	0,000101312939418713	9,95445261494138e-05	9,78915305553707e-05	0,000101794072256730	0,000861537739610313	0,000103898865686010	9,98059685319473e-05	9,86578009851224e-05	9,54319126121931e-05	9,63805296434992e-05	0,000100704897811163	0,000100521643278484	9,62365378640953e-05	9,88650311774408e-05	0,000100071148920639	0,000102895973127554	9,78127666938845e-05	0,000100295046182395
speeltuinnen	9,70065505588616e-05	0,000102589339618955	9,64893378234624e-05	9,55690613527863e-05	9,46000133752601e-05	0,000100704897811163	0,000101312939418713	9,95445261494138e-05	9,78915305553707e-05	0,000101794072256730	0,000100750989338497	0,000103898865686010	9,98059685319473e-05	9,86578009851224e-05	9,54319126121931e-05	9,63805296434992e-05	0,000100704897811163	0,000100521643278484	9,62365378640953e-05	9,88650311774408e-05	0,000100071148920639	0,000906582399180467	9,78127666938845e-05	0,000100295046182395
mooi_kapot	9,70065505588616e-05	0,000102589339618955	9,64893378234624e-05	9,55690613527863e-05	9,46000133752601e-05	0,000100704897811163	0,000101312939418713	9,95445261494138e-05	9,78915305553707e-05	0,000101794072256730	0,000100750989338497	0,000927643142908005	9,98059685319473e-05	9,86578009851224e-05	9,54319126121931e-05	9,63805296434992e-05	0,000100704897811163	0,000100521643278484	9,62365378640953e-05	9,88650311774408e-05	0,000100071148920639	0,000102895973127554	9,78127666938845e-05	0,000100295046182395
soort_leuk	9,70065505588616e-05	0,000102589339618955	9,64893378234624e-05	9,55690613527863e-05	7,32367244382205e-04	0,000100704897811163	0,000101312939418713	9,95445261494138e-05	9,78915305553707e-05	0,000101794072256730	0,000100750989338497	0,000103898865686010	9,98059685319473e-05	9,86578009851224e-05	9,54319126121931e-05	9,63805296434992e-05	0,000100704897811163	0,000100521643278484	9,62365378640953e-05	9,88650311774408e-05	0,000100071148920639	0,000102895973127554	9,78127666938845e-05	0,000100295046182395
schreeuwen_huilen	9,70065505588616e-05	0,000102589339618955	9,64893378234624e-05	9,55690613527863e-05	9,46000133752601e-05	0,000100704897811163	0,000101312939418713	9,95445261494138e-05	9,78915305553707e-05	0,000101794072256730	0,000100750989338497	0,000103898865686010	9,98059685319473e-05	9,86578009851224e-05	9,54319126121931e-05	9,63805296434992e-05	0,000100704897811163	0,000100521643278484	9,62365378640953e-05	8,21932618228130e-04	0,000100071148920639	0,000102895973127554	9,78127666938845e-05	0,000100295046182395
maken_bommetje	9,70065505588616e-05	0,000102589339618955	9,64893378234624e-05	9,55690613527863e-05	9,46000133752601e-05	0,000100704897811163	0,000101312939418713	9,95445261494138e-05	9,78915305553707e-05	0,000101794072256730	0,000100750989338497	0,000103898865686010	9,98059685319473e-05	9,86578009851224e-05	9,54319126121931e-05	9,63805296434992e-05	0,000100704897811163	0,000856721472350053	9,62365378640953e-05	9,88650311774408e-05	0,000100071148920639	0,000102895973127554	9,78127666938845e-05	0,000100295046182395
geven_stoppen	9,70065505588616e-05	0,000102589339618955	9,64893378234624e-05	9,55690613527863e-05	9,46000133752601e-05	0,000100704897811163	0,000101312939418713	9,95445261494138e-05	9,78915305553707e-05	0,000101794072256730	0,000861537739610313	0,000103898865686010	9,98059685319473e-05	9,86578009851224e-05	9,54319126121931e-05	9,63805296434992e-05	0,000100704897811163	0,000100521643278484	9,62365378640953e-05	9,88650311774408e-05	0,000100071148920639	0,000102895973127554	9,78127666938845e-05	0,000100295046182395
snel_vakantie	9,70065505588616e-05	0,000102589339618955	9,64893378234624e-05	9,55690613527863e-05	9,46000133752601e-05	0,000100704897811163	0,000101312939418713	9,95445261494138e-05	9,78915305553707e-05	0,000101794072256730	0,000100750989338497	0,000103898865686010	9,98059685319473e-05	9,86578009851224e-05	9,54319126121931e-05	9,63805296434992e-05	0,000100704897811163	0,000856721472350053	9,62365378640953e-05	9,88650311774408e-05	0,000100071148920639	0,000102895973127554	9,78127666938845e-05	0,000100295046182395
krijgen_zeggen	9,70065505588616e-05	0,000102589339618955	9,64893378234624e-05	9,55690613527863e-05	9,46000133752601e-05	0,000100704897811163	0,000101312939418713	8,36202012639562e-04	9,78915305553707e-05	0,000101794072256730	0,000100750989338497	0,000103898865686010	9,98059685319473e-05	9,86578009851224e-05	9,54319126121931e-05	9,63805296434992e-05	0,000100704897811163	0,000100521643278484	9,62365378640953e-05	9,88650311774408e-05	0,000100071148920639	0,000102895973127554	9,78127666938845e-05	0,000100295046182395
week_weekend	9,70065505588616e-05	0,000102589339618955	9,64893378234624e-05	9,55690613527863e-05	9,46000133752601e-05	0,000100704897811163	0,000101312939418713	9,95445261494138e-05	9,78915305553707e-05	0,000101794072256730	0,000100750989338497	0,000103898865686010	9,98059685319473e-05	9,86578009851224e-05	9,54319126121931e-05	9,63805296434992e-05	0,000100704897811163	0,000100521643278484	7,66734258647871e-04	9,88650311774408e-05	0,000100071148920639	0,000102895973127554	9,78127666938845e-05	0,000100295046182395
zwaar_vinden	9,70065505588616e-05	0,000102589339618955	9,64893378234624e-05	9,55690613527863e-05	7,32367244382205e-04	0,000100704897811163	0,000101312939418713	9,95445261494138e-05	9,78915305553707e-05	0,000101794072256730	0,000100750989338497	0,000103898865686010	9,98059685319473e-05	9,86578009851224e-05	9,54319126121931e-05	9,63805296434992e-05	0,000100704897811163	0,000100521643278484	9,62365378640953e-05	9,88650311774408e-05	0,000100071148920639	0,000102895973127554	9,78127666938845e-05	0,000100295046182395
voetballen_goed	9,70065505588616e-05	0,000102589339618955	9,64893378234624e-05	9,55690613527863e-05	9,46000133752601e-05	0,000100704897811163	0,000873338691294907	9,95445261494138e-05	9,78915305553707e-05	0,000101794072256730	0,000100750989338497	0,000103898865686010	9,98059685319473e-05	9,86578009851224e-05	9,54319126121931e-05	9,63805296434992e-05	0,000100704897811163	0,000100521643278484	9,62365378640953e-05	9,88650311774408e-05	0,000100071148920639	0,000102895973127554	9,78127666938845e-05	0,000100295046182395
houden_middags	9,70065505588616e-05	0,000102589339618955	9,64893378234624e-05	9,55690613527863e-05	9,46000133752601e-05	0,000100704897811163	0,000101312939418713	9,95445261494138e-05	9,78915305553707e-05	0,000101794072256730	0,000100750989338497	0,000103898865686010	9,98059685319473e-05	9,86578009851224e-05	9,54319126121931e-05	9,63805296434992e-05	0,000100704897811163	0,000856721472350053	9,62365378640953e-05	9,88650311774408e-05	0,000100071148920639	0,000102895973127554	9,78127666938845e-05	0,000100295046182395
gaan_proberen	9,70065505588616e-05	0,000102589339618955	9,64893378234624e-05	9,55690613527863e-05	9,46000133752601e-05	0,000100704897811163	0,000101312939418713	9,95445261494138e-05	9,78915305553707e-05	0,000101794072256730	0,000100750989338497	0,000103898865686010	8,41692302672640e-04	9,86578009851224e-05	9,54319126121931e-05	9,63805296434992e-05	0,000100704897811163	0,000100521643278484	9,62365378640953e-05	9,88650311774408e-05	0,000100071148920639	0,000102895973127554	9,78127666938845e-05	0,000100295046182395
gedragen	9,70065505588616e-05	0,000102589339618955	9,64893378234624e-05	9,55690613527863e-05	9,46000133752601e-05	0,000860569817536228	0,000101312939418713	9,95445261494138e-05	9,78915305553707e-05	0,000101794072256730	0,000100750989338497	0,000103898865686010	9,98059685319473e-05	9,86578009851224e-05	9,54319126121931e-05	9,63805296434992e-05	0,000100704897811163	0,000100521643278484	9,62365378640953e-05	9,88650311774408e-05	0,000100071148920639	0,000102895973127554	9,78127666938845e-05	0,000100295046182395
gaan_zin	9,70065505588616e-05	0,000102589339618955	9,64893378234624e-05	9,55690613527863e-05	9,46000133752601e-05	0,000100704897811163	0,000101312939418713	9,95445261494138e-05	9,78915305553707e-05	0,000101794072256730	0,000100750989338497	0,000103898865686010	9,98059685319473e-05	8,17580784189395e-04	9,54319126121931e-05	9,63805296434992e-05	0,000100704897811163	0,000100521643278484	9,62365378640953e-05	9,88650311774408e-05	0,000100071148920639	0,000102895973127554	9,78127666938845e-05	0,000100295046182395
definitief	9,70065505588616e-05	0,000102589339618955	9,64893378234624e-05	9,55690613527863e-05	9,46000133752601e-05	0,000860569817536228	0,000101312939418713	9,95445261494138e-05	9,78915305553707e-05	0,000101794072256730	0,000100750989338497	0,000103898865686010	9,98059685319473e-05	9,86578009851224e-05	9,54319126121931e-05	9,63805296434992e-05	0,000100704897811163	0,000100521643278484	9,62365378640953e-05	9,88650311774408e-05	0,000100071148920639	0,000102895973127554	9,78127666938845e-05	0,000100295046182395
komen_afzwemmen	9,70065505588616e-05	0,000102589339618955	9,64893378234624e-05	9,55690613527863e-05	9,46000133752601e-05	0,000100704897811163	0,000101312939418713	9,95445261494138e-05	9,78915305553707e-05	0,000101794072256730	0,000100750989338497	0,000103898865686010	9,98059685319473e-05	9,86578009851224e-05	9,54319126121931e-05	9,63805296434992e-05	0,000100704897811163	0,000100521643278484	9,62365378640953e-05	9,88650311774408e-05	0,000100071148920639	0,000102895973127554	9,78127666938845e-05	0,000851962933332173
sprekken_soort	9,70065505588616e-05	0,000102589339618955	9,64893378234624e-05	9,55690613527863e-05	9,46000133752601e-05	0,000100704897811163	0,000101312939418713	9,95445261494138e-05	9,78915305553707e-05	0,000101794072256730	0,000100750989338497	0,000103898865686010	9,98059685319473e-05	9,86578009851224e-05	9,54319126121931e-05	9,63805296434992e-05	0,000100704897811163	0,000100521643278484	7,66734258647871e-04	9,88650311774408e-05	0,000100071148920639	0,000102895973127554	9,78127666938845e-05	0,000100295046182395
moe_beden	9,70065505588616e-05	0,000102589339618955	9,64893378234624e-05	9,55690613527863e-05	9,46000133752601e-05	0,000100704897811163	0,000101312939418713	9,95445261494138e-05	9,78915305553707e-05	0,000101794072256730	0,000100750989338497	0,000103898865686010	9,98059685319473e-05	9,86578009851224e-05	9,54319126121931e-05	9,63805296434992e-05	0,000100704897811163	0,000100521643278484	9,62365378640953e-05	9,88650311774408e-05	0,000100071148920639	0,000906582399180467	9,78127666938845e-05	0,000100295046182395
geven_zus	9,70065505588616e-05	0,000102589339618955	9,64893378234624e-05	9,55690613527863e-05	9,46000133752601e-05	0,000100704897811163	0,000101312939418713	9,95445261494138e-05	9,78915305553707e-05	0,000101794072256730	0,000100750989338497	0,000103898865686010	9,98059685319473e-05	8,17580784189395e-04	9,54319126121931e-05	9,63805296434992e-05	0,000100704897811163	0,000100521643278484	9,62365378640953e-05	9,88650311774408e-05	0,000100071148920639	0,000102895973127554	9,78127666938845e-05	0,000100295046182395
zengen	9,70065505588616e-05	0,000102589339618955	9,64893378234624e-05	9,55690613527863e-05	9,46000133752601e-05	0,000100704897811163	0,000101312939418713	9,95445261494138e-05	9,78915305553707e-05	0,000101794072256730	0,000100750989338497	0,000103898865686010	9,98059685319473e-05	9,86578009851224e-05	9,54319126121931e-05	9,63805296434992e-05	0,000100704897811163	0,000100521643278484	9,62365378640953e-05	9,88650311774408e-05	0,000100071148920639	0,000102895973127554	9,78127666938845e-05	0,000851962933332173
gebeuren_leuk	9,70065505588616e-05	0,000102589339618955	9,64893378234624e-05	9,55690613527863e-05	9,46000133752601e-05	0,000100704897811163	0,000101312939418713	9,95445261494138e-05	9,78915305553707e-05	0,000101794072256730	0,000100750989338497	0,000103898865686010	9,98059685319473e-05	9,86578009851224e-05	9,54319126121931e-05	9,63805296434992e-05	0,000100704897811163	0,000100521643278484	9,62365378640953e-05	9,88650311774408e-05	0,000100071148920639	0,000906582399180467	9,78127666938845e-05	0,000100295046182395
kauwen	9,70065505588616e-05	0,000102589339618955	9,64893378234624e-05	9,55690613527863e-05	9,46000133752601e-05	0,000100704897811163	0,000101312939418713	9,95445261494138e-05	9,78915305553707e-05	0,000101794072256730	0,000100750989338497	0,000103898865686010	9,98059685319473e-05	9,86578009851224e-05	9,54319126121931e-05	9,63805296434992e-05	0,000100704897811163	0,000100521643278484	9,62365378640953e-05	9,88650311774408e-05	0,000100071148920639	0,000102895973127554	9,78127666938845e-05	0,000851962933332173
half_jaar	9,70065505588616e-05	0,000102589339618955	9,64893378234624e-05	9,55690613527863e-05	9,46000133752601e-05	0,000100704897811163	0,000101312939418713	9,95445261494138e-05	9,78915305553707e-05	0,000101794072256730	0,000100750989338497	0,000103898865686010	9,98059685319473e-05	9,86578009851224e-05	9,54319126121931e-05	9,63805296434992e-05	0,000100704897811163	0,000100521643278484	9,62365378640953e-05	9,88650311774408e-05	0,000847261090835361	0,000102895973127554	9,78127666938845e-05	0,000100295046182395
bus_klas	9,70065505588616e-05	0,000102589339618955	7,72043057794494e-04	9,55690613527863e-05	9,46000133752601e-05	0,000100704897811163	0,000101312939418713	9,95445261494138e-05	9,78915305553707e-05	0,000101794072256730	0,000100750989338497	0,000103898865686010	9,98059685319473e-05	9,86578009851224e-05	9,54319126121931e-05	9,63805296434992e-05	0,000100704897811163	0,000100521643278484	9,62365378640953e-05	9,88650311774408e-05	0,000100071148920639	0,000102895973127554	9,78127666938845e-05	0,000100295046182395
stiefbroer	9,70065505588616e-05	0,000102589339618955	9,64893378234624e-05	9,55690613527863e-05	9,46000133752601e-05	0,000100704897811163	0,000101312939418713	9,95445261494138e-05	9,78915305553707e-05	0,000101794072256730	0,000100750989338497	0,000927643142908005	9,98059685319473e-05	9,86578009851224e-05	9,54319126121931e-05	9,63805296434992e-05	0,000100704897811163	0,000100521643278484	9,62365378640953e-05	9,88650311774408e-05	0,000100071148920639	0,000102895973127554	9,78127666938845e-05	0,000100295046182395
mama_koop	7,82904525237937e-04	0,000102589339618955	9,64893378234624e-05	9,55690613527863e-05	9,46000133752601e-05	0,000100704897811163	0,000101312939418713	9,95445261494138e-05	9,78915305553707e-05	0,000101794072256730	0,000100750989338497	0,000103898865686010	9,98059685319473e-05	9,86578009851224e-05	9,54319126121931e-05	9,63805296434992e-05	0,000100704897811163	0,000100521643278484	9,62365378640953e-05	9,88650311774408e-05	0,000100071148920639	0,000102895973127554	9,78127666938845e-05	0,000100295046182395
japans_lekker	9,70065505588616e-05	0,000102589339618955	9,64893378234624e-05	9,55690613527863e-05	7,32367244382205e-04	0,000100704897811163	0,000101312939418713	9,95445261494138e-05	9,78915305553707e-05	0,000101794072256730	0,000100750989338497	0,000103898865686010	9,98059685319473e-05	9,86578009851224e-05	9,54319126121931e-05	9,63805296434992e-05	0,000100704897811163	0,000100521643278484	9,62365378640953e-05	9,88650311774408e-05	0,000100071148920639	0,000102895973127554	9,78127666938845e-05	0,000100295046182395
wandelen	9,70065505588616e-05	0,000102589339618955	9,64893378234624e-05	9,55690613527863e-05	9,46000133752601e-05	0,000100704897811163	0,000101312939418713	9,95445261494138e-05	9,78915305553707e-05	0,000101794072256730	0,000100750989338497	0,000103898865686010	9,98059685319473e-05	9,86578009851224e-05	9,54319126121931e-05	9,63805296434992e-05	0,000100704897811163	0,000100521643278484	9,62365378640953e-05	9,88650311774408e-05	0,000100071148920639	0,000102895973127554	7,99835064073375e-04	0,000100295046182395
vaak_hetzelfde	9,70065505588616e-05	0,000102589339618955	9,64893378234624e-05	9,55690613527863e-05	9,46000133752601e-05	0,000100704897811163	0,000101312939418713	9,95445261494138e-05	9,78915305553707e-05	0,000883442480893221	0,000100750989338497	0,000103898865686010	9,98059685319473e-05	9,86578009851224e-05	9,54319126121931e-05	9,63805296434992e-05	0,000100704897811163	0,000100521643278484	9,62365378640953e-05	9,88650311774408e-05	0,000100071148920639	0,000102895973127554	9,78127666938845e-05	0,000100295046182395
krijgen_willen	9,70065505588616e-05	0,000102589339618955	9,64893378234624e-05	9,55690613527863e-05	9,46000133752601e-05	0,000100704897811163	0,000101312939418713	9,95445261494138e-05	9,78915305553707e-05	0,000101794072256730	0,000100750989338497	0,000103898865686010	9,98059685319473e-05	9,86578009851224e-05	7,49837128357878e-04	9,63805296434992e-05	0,000100704897811163	0,000100521643278484	9,62365378640953e-05	9,88650311774408e-05	0,000100071148920639	0,000102895973127554	9,78127666938845e-05	0,000100295046182395
maken_weten	9,70065505588616e-05	0,000102589339618955	9,64893378234624e-05	9,55690613527863e-05	9,46000133752601e-05	0,000860569817536228	0,000101312939418713	9,95445261494138e-05	9,78915305553707e-05	0,000101794072256730	0,000100750989338497	0,000103898865686010	9,98059685319473e-05	9,86578009851224e-05	9,54319126121931e-05	9,63805296434992e-05	0,000100704897811163	0,000100521643278484	9,62365378640953e-05	9,88650311774408e-05	0,000100071148920639	0,000102895973127554	9,78127666938845e-05	0,000100295046182395
zien_gelijk	9,70065505588616e-05	0,000102589339618955	9,64893378234624e-05	9,55690613527863e-05	9,46000133752601e-05	0,000100704897811163	0,000101312939418713	8,36202012639562e-04	9,78915305553707e-05	0,000101794072256730	0,000100750989338497	0,000103898865686010	9,98059685319473e-05	9,86578009851224e-05	9,54319126121931e-05	9,63805296434992e-05	0,000100704897811163	0,000100521643278484	9,62365378640953e-05	9,88650311774408e-05	0,000100071148920639	0,000102895973127554	9,78127666938845e-05	0,000100295046182395
bureaula_gaan	9,70065505588616e-05	0,000102589339618955	9,64893378234624e-05	9,55690613527863e-05	9,46000133752601e-05	0,000100704897811163	0,000101312939418713	9,95445261494138e-05	9,78915305553707e-05	0,000101794072256730	0,000100750989338497	0,000927643142908005	9,98059685319473e-05	9,86578009851224e-05	9,54319126121931e-05	9,63805296434992e-05	0,000100704897811163	0,000100521643278484	9,62365378640953e-05	9,88650311774408e-05	0,000100071148920639	0,000102895973127554	9,78127666938845e-05	0,000100295046182395
dochter	9,70065505588616e-05	0,000102589339618955	9,64893378234624e-05	9,55690613527863e-05	9,46000133752601e-05	0,000100704897811163	0,000101312939418713	9,95445261494138e-05	9,78915305553707e-05	0,000101794072256730	0,000100750989338497	0,000103898865686010	9,98059685319473e-05	9,86578009851224e-05	9,54319126121931e-05	7,69758086015323e-04	0,000100704897811163	0,000100521643278484	9,62365378640953e-05	9,88650311774408e-05	0,000100071148920639	0,000102895973127554	9,78127666938845e-05	0,000100295046182395
kind_ziek	9,70065505588616e-05	0,000102589339618955	9,64893378234624e-05	9,55690613527863e-05	9,46000133752601e-05	0,000100704897811163	0,000101312939418713	9,95445261494138e-05	8,01489105164518e-04	0,000101794072256730	0,000100750989338497	0,000103898865686010	9,98059685319473e-05	9,86578009851224e-05	9,54319126121931e-05	9,63805296434992e-05	0,000100704897811163	0,000100521643278484	9,62365378640953e-05	9,88650311774408e-05	0,000100071148920639	0,000102895973127554	9,78127666938845e-05	0,000100295046182395
irriteren_gaan	9,70065505588616e-05	0,000102589339618955	9,64893378234624e-05	9,55690613527863e-05	9,46000133752601e-05	0,000100704897811163	0,000101312939418713	9,95445261494138e-05	9,78915305553707e-05	0,000101794072256730	0,000100750989338497	0,000103898865686010	9,98059685319473e-05	9,86578009851224e-05	9,54319126121931e-05	9,63805296434992e-05	0,000100704897811163	0,000100521643278484	9,62365378640953e-05	9,88650311774408e-05	0,000100071148920639	0,000102895973127554	9,78127666938845e-05	0,000851962933332173
lekker_gaan	9,70065505588616e-05	0,000102589339618955	9,64893378234624e-05	9,55690613527863e-05	9,46000133752601e-05	0,000100704897811163	0,000101312939418713	9,95445261494138e-05	9,78915305553707e-05	0,000101794072256730	0,000100750989338497	0,000103898865686010	9,98059685319473e-05	9,86578009851224e-05	9,54319126121931e-05	7,69758086015323e-04	0,000100704897811163	0,000100521643278484	9,62365378640953e-05	9,88650311774408e-05	0,000100071148920639	0,000102895973127554	9,78127666938845e-05	0,000100295046182395
park_verandering	9,70065505588616e-05	0,000102589339618955	9,64893378234624e-05	9,55690613527863e-05	9,46000133752601e-05	0,000860569817536228	0,000101312939418713	9,95445261494138e-05	9,78915305553707e-05	0,000101794072256730	0,000100750989338497	0,000103898865686010	9,98059685319473e-05	9,86578009851224e-05	9,54319126121931e-05	9,63805296434992e-05	0,000100704897811163	0,000100521643278484	9,62365378640953e-05	9,88650311774408e-05	0,000100071148920639	0,000102895973127554	9,78127666938845e-05	0,000100295046182395
weten_trucje	9,70065505588616e-05	0,000102589339618955	7,72043057794494e-04	9,55690613527863e-05	9,46000133752601e-05	0,000100704897811163	0,000101312939418713	9,95445261494138e-05	9,78915305553707e-05	0,000101794072256730	0,000100750989338497	0,000103898865686010	9,98059685319473e-05	9,86578009851224e-05	9,54319126121931e-05	9,63805296434992e-05	0,000100704897811163	0,000100521643278484	9,62365378640953e-05	9,88650311774408e-05	0,000100071148920639	0,000102895973127554	9,78127666938845e-05	0,000100295046182395
werken_wissen	9,70065505588616e-05	0,000102589339618955	9,64893378234624e-05	9,55690613527863e-05	9,46000133752601e-05	0,000100704897811163	0,000101312939418713	9,95445261494138e-05	9,78915305553707e-05	0,000101794072256730	0,000100750989338497	0,000103898865686010	9,98059685319473e-05	9,86578009851224e-05	9,54319126121931e-05	9,63805296434992e-05	0,000100704897811163	0,000856721472350053	9,62365378640953e-05	9,88650311774408e-05	0,000100071148920639	0,000102895973127554	9,78127666938845e-05	0,000100295046182395
leuk_grasvelen	9,70065505588616e-05	0,000102589339618955	9,64893378234624e-05	9,55690613527863e-05	9,46000133752601e-05	0,000100704897811163	0,000101312939418713	9,95445261494138e-05	9,78915305553707e-05	0,000883442480893221	0,000100750989338497	0,000103898865686010	9,98059685319473e-05	9,86578009851224e-05	9,54319126121931e-05	9,63805296434992e-05	0,000100704897811163	0,000100521643278484	9,62365378640953e-05	9,88650311774408e-05	0,000100071148920639	0,000102895973127554	9,78127666938845e-05	0,000100295046182395
ander_rekening	9,70065505588616e-05	0,000102589339618955	9,64893378234624e-05	9,55690613527863e-05	9,46000133752601e-05	0,000100704897811163	0,000101312939418713	9,95445261494138e-05	9,78915305553707e-05	0,000101794072256730	0,000100750989338497	0,000103898865686010	9,98059685319473e-05	9,86578009851224e-05	9,54319126121931e-05	9,63805296434992e-05	0,000100704897811163	0,000856721472350053	9,62365378640953e-05	9,88650311774408e-05	0,000100071148920639	0,000102895973127554	9,78127666938845e-05	0,000100295046182395
vraag_meedoen	7,82904525237937e-04	0,000102589339618955	9,64893378234624e-05	9,55690613527863e-05	9,46000133752601e-05	0,000100704897811163	0,000101312939418713	9,95445261494138e-05	9,78915305553707e-05	0,000101794072256730	0,000100750989338497	0,000103898865686010	9,98059685319473e-05	9,86578009851224e-05	9,54319126121931e-05	9,63805296434992e-05	0,000100704897811163	0,000100521643278484	9,62365378640953e-05	9,88650311774408e-05	0,000100071148920639	0,000102895973127554	9,78127666938845e-05	0,000100295046182395
privéle_fijn	9,70065505588616e-05	0,000102589339618955	9,64893378234624e-05	9,55690613527863e-05	9,46000133752601e-05	0,000100704897811163	0,000101312939418713	9,95445261494138e-05	9,78915305553707e-05	0,000101794072256730	0,000100750989338497	0,000103898865686010	8,41692302672640e-04	9,86578009851224e-05	9,54319126121931e-05	9,63805296434992e-05	0,000100704897811163	0,000100521643278484	9,62365378640953e-05	9,88650311774408e-05	0,000100071148920639	0,000102895973127554	9,78127666938845e-05	0,000100295046182395
krijgen_werken	9,70065505588616e-05	0,000102589339618955	9,64893378234624e-05	9,55690613527863e-05	9,46000133752601e-05	0,000100704897811163	0,000101312939418713	9,95445261494138e-05	9,78915305553707e-05	0,000101794072256730	0,000100750989338497	0,000103898865686010	9,98059685319473e-05	9,86578009851224e-05	9,54319126121931e-05	9,63805296434992e-05	0,000100704897811163	0,000856721472350053	9,62365378640953e-05	9,88650311774408e-05	0,000100071148920639	0,000102895973127554	9,78127666938845e-05	0,000100295046182395
lang_medicijnen	9,70065505588616e-05	0,000102589339618955	9,64893378234624e-05	9,55690613527863e-05	9,46000133752601e-05	0,000100704897811163	0,000101312939418713	9,95445261494138e-05	9,78915305553707e-05	0,000101794072256730	0,000100750989338497	0,000103898865686010	9,98059685319473e-05	9,86578009851224e-05	9,54319126121931e-05	9,63805296434992e-05	0,000100704897811163	0,000856721472350053	9,62365378640953e-05	9,88650311774408e-05	0,000100071148920639	0,000102895973127554	9,78127666938845e-05	0,000100295046182395
bootcampen_vinden	9,70065505588616e-05	0,000102589339618955	9,64893378234624e-05	9,55690613527863e-05	9,46000133752601e-05	0,000100704897811163	0,000101312939418713	9,95445261494138e-05	8,01489105164518e-04	0,000101794072256730	0,000100750989338497	0,000103898865686010	9,98059685319473e-05	9,86578009851224e-05	9,54319126121931e-05	9,63805296434992e-05	0,000100704897811163	0,000100521643278484	9,62365378640953e-05	9,88650311774408e-05	0,000100071148920639	0,000102895973127554	9,78127666938845e-05	0,000100295046182395
leren_vaak	9,70065505588616e-05	0,000102589339618955	9,64893378234624e-05	9,55690613527863e-05	9,46000133752601e-05	0,000100704897811163	0,000873338691294907	9,95445261494138e-05	9,78915305553707e-05	0,000101794072256730	0,000100750989338497	0,000103898865686010	9,98059685319473e-05	9,86578009851224e-05	9,54319126121931e-05	9,63805296434992e-05	0,000100704897811163	0,000100521643278484	9,62365378640953e-05	9,88650311774408e-05	0,000100071148920639	0,000102895973127554	9,78127666938845e-05	0,000100295046182395
huis_koken	9,70065505588616e-05	0,000102589339618955	9,64893378234624e-05	9,55690613527863e-05	9,46000133752601e-05	0,000100704897811163	0,000101312939418713	9,95445261494138e-05	9,78915305553707e-05	0,000101794072256730	0,000100750989338497	0,000103898865686010	9,98059685319473e-05	9,86578009851224e-05	9,54319126121931e-05	7,69758086015323e-04	0,000100704897811163	0,000100521643278484	9,62365378640953e-05	9,88650311774408e-05	0,000100071148920639	0,000102895973127554	9,78127666938845e-05	0,000100295046182395
jo_bestaan	9,70065505588616e-05	0,000102589339618955	9,64893378234624e-05	9,55690613527863e-05	9,46000133752601e-05	0,000100704897811163	0,000101312939418713	9,95445261494138e-05	9,78915305553707e-05	0,000101794072256730	0,000100750989338497	0,000103898865686010	9,98059685319473e-05	9,86578009851224e-05	9,54319126121931e-05	9,63805296434992e-05	0,000100704897811163	0,000100521643278484	9,62365378640953e-05	9,88650311774408e-05	0,000100071148920639	0,000906582399180467	9,78127666938845e-05	0,000100295046182395
willen_komen	9,70065505588616e-05	0,000102589339618955	9,64893378234624e-05	9,55690613527863e-05	9,46000133752601e-05	0,000100704897811163	0,000101312939418713	9,95445261494138e-05	9,78915305553707e-05	0,000101794072256730	0,000100750989338497	0,000103898865686010	9,98059685319473e-05	9,86578009851224e-05	9,54319126121931e-05	9,63805296434992e-05	0,000860569817536226	0,000100521643278484	9,62365378640953e-05	9,88650311774408e-05	0,000100071148920639	0,000102895973127554	9,78127666938845e-05	0,000100295046182395
leuk_ruzie	9,70065505588616e-05	0,000102589339618955	9,64893378234624e-05	9,55690613527863e-05	9,46000133752601e-05	0,000100704897811163	0,000101312939418713	9,95445261494138e-05	8,01489105164518e-04	0,000101794072256730	0,000100750989338497	0,000103898865686010	9,98059685319473e-05	9,86578009851224e-05	9,54319126121931e-05	9,63805296434992e-05	0,000100704897811163	0,000100521643278484	9,62365378640953e-05	9,88650311774408e-05	0,000100071148920639	0,000102895973127554	9,78127666938845e-05	0,000100295046182395
slikken_proberen	9,70065505588616e-05	0,000102589339618955	9,64893378234624e-05	9,55690613527863e-05	9,46000133752601e-05	0,000860569817536228	0,000101312939418713	9,95445261494138e-05	9,78915305553707e-05	0,000101794072256730	0,000100750989338497	0,000103898865686010	9,98059685319473e-05	9,86578009851224e-05	9,54319126121931e-05	9,63805296434992e-05	0,000100704897811163	0,000100521643278484	9,62365378640953e-05	9,88650311774408e-05	0,000100071148920639	0,000102895973127554	9,78127666938845e-05	0,000100295046182395
dozen	9,70065505588616e-05	0,000102589339618955	9,64893378234624e-05	9,55690613527863e-05	9,46000133752601e-05	0,000100704897811163	0,000873338691294907	9,95445261494138e-05	9,78915305553707e-05	0,000101794072256730	0,000100750989338497	0,000103898865686010	9,98059685319473e-05	9,86578009851224e-05	9,54319126121931e-05	9,63805296434992e-05	0,000100704897811163	0,000100521643278484	9,62365378640953e-05	9,88650311774408e-05	0,000100071148920639	0,000102895973127554	9,78127666938845e-05	0,000100295046182395
contact_vrienden	9,70065505588616e-05	0,000102589339618955	9,64893378234624e-05	9,55690613527863e-05	9,46000133752601e-05	0,000100704897811163	0,000101312939418713	9,95445261494138e-05	9,78915305553707e-05	0,000883442480893221	0,000100750989338497	0,000103898865686010	9,98059685319473e-05	9,86578009851224e-05	9,54319126121931e-05	9,63805296434992e-05	0,000100704897811163	0,000100521643278484	9,62365378640953e-05	9,88650311774408e-05	0,000100071148920639	0,000102895973127554	9,78127666938845e-05	0,000100295046182395
satellien	9,70065505588616e-05	0,000102589339618955	9,64893378234624e-05	9,55690613527863e-05	9,46000133752601e-05	0,000100704897811163	0,000101312939418713	9,95445261494138e-05	9,78915305553707e-05	0,000101794072256730	0,000861537739610313	0,000103898865686010	9,98059685319473e-05	9,86578009851224e-05	9,54319126121931e-05	9,63805296434992e-05	0,000100704897811163	0,000100521643278484	9,62365378640953e-05	9,88650311774408e-05	0,000100071148920639	0,000102895973127554	9,78127666938845e-05	0,000100295046182395
waarschuwen_moeten	9,70065505588616e-05	0,000102589339618955	9,64893378234624e-05	9,55690613527863e-05	9,46000133752601e-05	0,000100704897811163	0,000101312939418713	9,95445261494138e-05	9,78915305553707e-05	0,000101794072256730	0,000100750989338497	0,000103898865686010	9,98059685319473e-05	9,86578009851224e-05	9,54319126121931e-05	9,63805296434992e-05	0,000100704897811163	0,000100521643278484	7,66734258647871e-04	9,88650311774408e-05	0,000100071148920639	0,000102895973127554	9,78127666938845e-05	0,000100295046182395
houden_aandenken	9,70065505588616e-05	0,000102589339618955	9,64893378234624e-05	9,55690613527863e-05	9,46000133752601e-05	0,000100704897811163	0,000101312939418713	9,95445261494138e-05	9,78915305553707e-05	0,000101794072256730	0,000100750989338497	0,000103898865686010	9,98059685319473e-05	9,86578009851224e-05	9,54319126121931e-05	9,63805296434992e-05	0,000100704897811163	0,000100521643278484	9,62365378640953e-05	9,88650311774408e-05	0,000100071148920639	0,000906582399180467	9,78127666938845e-05	0,000100295046182395
zeggen_verhalen	9,70065505588616e-05	0,000102589339618955	9,64893378234624e-05	9,55690613527863e-05	9,46000133752601e-05	0,000100704897811163	0,000101312939418713	9,95445261494138e-05	9,78915305553707e-05	0,000101794072256730	0,000100750989338497	0,000103898865686010	9,98059685319473e-05	8,17580784189395e-04	9,54319126121931e-05	9,63805296434992e-05	0,000100704897811163	0,000100521643278484	9,62365378640953e-05	9,88650311774408e-05	0,000100071148920639	0,000102895973127554	9,78127666938845e-05	0,000100295046182395
bedoelen_mama	9,70065505588616e-05	0,000102589339618955	9,64893378234624e-05	9,55690613527863e-05	9,46000133752601e-05	0,000100704897811163	0,000101312939418713	9,95445261494138e-05	9,78915305553707e-05	0,000883442480893221	0,000100750989338497	0,000103898865686010	9,98059685319473e-05	9,86578009851224e-05	9,54319126121931e-05	9,63805296434992e-05	0,000100704897811163	0,000100521643278484	9,62365378640953e-05	9,88650311774408e-05	0,000100071148920639	0,000102895973127554	9,78127666938845e-05	0,000100295046182395
pak_lievelingsknuffel	9,70065505588616e-05	0,000102589339618955	9,64893378234624e-05	9,55690613527863e-05	9,46000133752601e-05	0,000100704897811163	0,000101312939418713	9,95445261494138e-05	9,78915305553707e-05	0,000101794072256730	0,000100750989338497	0,000927643142908005	9,98059685319473e-05	9,86578009851224e-05	9,54319126121931e-05	9,63805296434992e-05	0,000100704897811163	0,000100521643278484	9,62365378640953e-05	9,88650311774408e-05	0,000100071148920639	0,000102895973127554	9,78127666938845e-05	0,000100295046182395
woonplaats_huis	9,70065505588616e-05	0,000102589339618955	7,72043057794494e-04	9,55690613527863e-05	9,46000133752601e-05	0,000100704897811163	0,000101312939418713	9,95445261494138e-05	9,78915305553707e-05	0,000101794072256730	0,000100750989338497	0,000103898865686010	9,98059685319473e-05	9,86578009851224e-05	9,54319126121931e-05	9,63805296434992e-05	0,000100704897811163	0,000100521643278484	9,62365378640953e-05	9,88650311774408e-05	0,000100071148920639	0,000102895973127554	9,78127666938845e-05	0,000100295046182395
huilen_boos	9,70065505588616e-05	0,000102589339618955	9,64893378234624e-05	9,55690613527863e-05	9,46000133752601e-05	0,000100704897811163	0,000101312939418713	9,95445261494138e-05	9,78915305553707e-05	0,000101794072256730	0,000100750989338497	0,000103898865686010	9,98059685319473e-05	9,86578009851224e-05	9,54319126121931e-05	9,63805296434992e-05	0,000100704897811163	0,000100521643278484	9,62365378640953e-05	8,21932618228130e-04	0,000100071148920639	0,000102895973127554	9,78127666938845e-05	0,000100295046182395
barcelona	9,70065505588616e-05	0,000102589339618955	9,64893378234624e-05	9,55690613527863e-05	9,46000133752601e-05	0,000100704897811163	0,000101312939418713	9,95445261494138e-05	9,78915305553707e-05	0,000101794072256730	0,000100750989338497	0,000103898865686010	9,98059685319473e-05	9,86578009851224e-05	7,49837128357878e-04	9,63805296434992e-05	0,000100704897811163	0,000100521643278484	9,62365378640953e-05	9,88650311774408e-05	0,000100071148920639	0,000102895973127554	9,78127666938845e-05	0,000100295046182395
negeren_lopen	9,70065505588616e-05	0,000102589339618955	9,64893378234624e-05	9,55690613527863e-05	9,46000133752601e-05	0,000100704897811163	0,000101312939418713	9,95445261494138e-05	9,78915305553707e-05	0,000101794072256730	0,000100750989338497	0,000103898865686010	9,98059685319473e-05	9,86578009851224e-05	9,54319126121931e-05	9,63805296434992e-05	0,000100704897811163	0,000100521643278484	7,66734258647871e-04	9,88650311774408e-05	0,000100071148920639	0,000102895973127554	9,78127666938845e-05	0,000100295046182395
druk_zien	9,70065505588616e-05	0,000102589339618955	9,64893378234624e-05	9,55690613527863e-05	9,46000133752601e-05	0,000100704897811163	0,000101312939418713	9,95445261494138e-05	8,01489105164518e-04	0,000101794072256730	0,000100750989338497	0,000103898865686010	9,98059685319473e-05	9,86578009851224e-05	9,54319126121931e-05	9,63805296434992e-05	0,000100704897811163	0,000100521643278484	9,62365378640953e-05	9,88650311774408e-05	0,000100071148920639	0,000102895973127554	9,78127666938845e-05	0,000100295046182395
rustig_type	9,70065505588616e-05	0,000102589339618955	9,64893378234624e-05	9,55690613527863e-05	9,46000133752601e-05	0,000100704897811163	0,000101312939418713	9,95445261494138e-05	8,01489105164518e-04	0,000101794072256730	0,000100750989338497	0,000103898865686010	9,98059685319473e-05	9,86578009851224e-05	9,54319126121931e-05	9,63805296434992e-05	0,000100704897811163	0,000100521643278484	9,62365378640953e-05	9,88650311774408e-05	0,000100071148920639	0,000102895973127554	9,78127666938845e-05	0,000100295046182395
testen_medicijnen	9,70065505588616e-05	0,000102589339618955	9,64893378234624e-05	9,55690613527863e-05	9,46000133752601e-05	0,000100704897811163	0,000101312939418713	9,95445261494138e-05	9,78915305553707e-05	0,000101794072256730	0,000861537739610313	0,000103898865686010	9,98059685319473e-05	9,86578009851224e-05	9,54319126121931e-05	9,63805296434992e-05	0,000100704897811163	0,000100521643278484	9,62365378640953e-05	9,88650311774408e-05	0,000100071148920639	0,000102895973127554	9,78127666938845e-05	0,000100295046182395
woensdags	9,70065505588616e-05	0,000102589339618955	9,64893378234624e-05	9,55690613527863e-05	9,46000133752601e-05	0,000100704897811163	0,000101312939418713	9,95445261494138e-05	9,78915305553707e-05	0,000101794072256730	0,000861537739610313	0,000103898865686010	9,98059685319473e-05	9,86578009851224e-05	9,54319126121931e-05	9,63805296434992e-05	0,000100704897811163	0,000100521643278484	9,62365378640953e-05	9,88650311774408e-05	0,000100071148920639	0,000102895973127554	9,78127666938845e-05	0,000100295046182395
uiteindelijk_moe	9,70065505588616e-05	0,000102589339618955	9,64893378234624e-05	9,55690613527863e-05	9,46000133752601e-05	0,000100704897811163	0,000873338691294907	9,95445261494138e-05	9,78915305553707e-05	0,000101794072256730	0,000100750989338497	0,000103898865686010	9,98059685319473e-05	9,86578009851224e-05	9,54319126121931e-05	9,63805296434992e-05	0,000100704897811163	0,000100521643278484	9,62365378640953e-05	9,88650311774408e-05	0,000100071148920639	0,000102895973127554	9,78127666938845e-05	0,000100295046182395
hoog_opa	9,70065505588616e-05	0,000102589339618955	9,64893378234624e-05	9,55690613527863e-05	9,46000133752601e-05	0,000100704897811163	0,000101312939418713	9,95445261494138e-05	9,78915305553707e-05	0,000883442480893221	0,000100750989338497	0,000103898865686010	9,98059685319473e-05	9,86578009851224e-05	9,54319126121931e-05	9,63805296434992e-05	0,000100704897811163	0,000100521643278484	9,62365378640953e-05	9,88650311774408e-05	0,000100071148920639	0,000102895973127554	9,78127666938845e-05	0,000100295046182395
water_gaan	9,70065505588616e-05	0,000102589339618955	9,64893378234624e-05	9,55690613527863e-05	9,46000133752601e-05	0,000100704897811163	0,000101312939418713	9,95445261494138e-05	9,78915305553707e-05	0,000101794072256730	0,000100750989338497	0,000103898865686010	9,98059685319473e-05	9,86578009851224e-05	9,54319126121931e-05	7,69758086015323e-04	0,000100704897811163	0,000100521643278484	9,62365378640953e-05	9,88650311774408e-05	0,000100071148920639	0,000102895973127554	9,78127666938845e-05	0,000100295046182395
schreeuwen_tip	9,70065505588616e-05	0,000102589339618955	9,64893378234624e-05	9,55690613527863e-05	9,46000133752601e-05	0,000100704897811163	0,000101312939418713	9,95445261494138e-05	9,78915305553707e-05	0,000101794072256730	0,000100750989338497	0,000103898865686010	9,98059685319473e-05	9,86578009851224e-05	9,54319126121931e-05	9,63805296434992e-05	0,000100704897811163	0,000100521643278484	9,62365378640953e-05	8,21932618228130e-04	0,000100071148920639	0,000102895973127554	9,78127666938845e-05	0,000100295046182395
lekker_probleem	9,70065505588616e-05	0,000102589339618955	7,72043057794494e-04	9,55690613527863e-05	9,46000133752601e-05	0,000100704897811163	0,000101312939418713	9,95445261494138e-05	9,78915305553707e-05	0,000101794072256730	0,000100750989338497	0,000103898865686010	9,98059685319473e-05	9,86578009851224e-05	9,54319126121931e-05	9,63805296434992e-05	0,000100704897811163	0,000100521643278484	9,62365378640953e-05	9,88650311774408e-05	0,000100071148920639	0,000102895973127554	9,78127666938845e-05	0,000100295046182395
vraag_brandweer	9,70065505588616e-05	0,000102589339618955	9,64893378234624e-05	9,55690613527863e-05	9,46000133752601e-05	0,000100704897811163	0,000101312939418713	9,95445261494138e-05	9,78915305553707e-05	0,000101794072256730	0,000100750989338497	0,000103898865686010	9,98059685319473e-05	9,86578009851224e-05	7,49837128357878e-04	9,63805296434992e-05	0,000100704897811163	0,000100521643278484	9,62365378640953e-05	9,88650311774408e-05	0,000100071148920639	0,000102895973127554	9,78127666938845e-05	0,000100295046182395
docent_omgaan	9,70065505588616e-05	0,000102589339618955	9,64893378234624e-05	9,55690613527863e-05	7,32367244382205e-04	0,000100704897811163	0,000101312939418713	9,95445261494138e-05	9,78915305553707e-05	0,000101794072256730	0,000100750989338497	0,000103898865686010	9,98059685319473e-05	9,86578009851224e-05	9,54319126121931e-05	9,63805296434992e-05	0,000100704897811163	0,000100521643278484	9,62365378640953e-05	9,88650311774408e-05	0,000100071148920639	0,000102895973127554	9,78127666938845e-05	0,000100295046182395
voorgetrokken	9,70065505588616e-05	0,000102589339618955	9,64893378234624e-05	9,55690613527863e-05	9,46000133752601e-05	0,000860569817536228	0,000101312939418713	9,95445261494138e-05	9,78915305553707e-05	0,000101794072256730	0,000100750989338497	0,000103898865686010	9,98059685319473e-05	9,86578009851224e-05	9,54319126121931e-05	9,63805296434992e-05	0,000100704897811163	0,000100521643278484	9,62365378640953e-05	9,88650311774408e-05	0,000100071148920639	0,000102895973127554	9,78127666938845e-05	0,000100295046182395
vergadering	9,70065505588616e-05	0,000102589339618955	7,72043057794494e-04	9,55690613527863e-05	9,46000133752601e-05	0,000100704897811163	0,000101312939418713	9,95445261494138e-05	9,78915305553707e-05	0,000101794072256730	0,000100750989338497	0,000103898865686010	9,98059685319473e-05	9,86578009851224e-05	9,54319126121931e-05	9,63805296434992e-05	0,000100704897811163	0,000100521643278484	9,62365378640953e-05	9,88650311774408e-05	0,000100071148920639	0,000102895973127554	9,78127666938845e-05	0,000100295046182395
uiteindelijk_tijd	9,70065505588616e-05	0,000102589339618955	9,64893378234624e-05	9,55690613527863e-05	7,32367244382205e-04	0,000100704897811163	0,000101312939418713	9,95445261494138e-05	9,78915305553707e-05	0,000101794072256730	0,000100750989338497	0,000103898865686010	9,98059685319473e-05	9,86578009851224e-05	9,54319126121931e-05	9,63805296434992e-05	0,000100704897811163	0,000100521643278484	9,62365378640953e-05	9,88650311774408e-05	0,000100071148920639	0,000102895973127554	9,78127666938845e-05	0,000100295046182395
serveerster_benieuwen	9,70065505588616e-05	0,000102589339618955	9,64893378234624e-05	9,55690613527863e-05	9,46000133752601e-05	0,000100704897811163	0,000101312939418713	8,36202012639562e-04	9,78915305553707e-05	0,000101794072256730	0,000100750989338497	0,000103898865686010	9,98059685319473e-05	9,86578009851224e-05	9,54319126121931e-05	9,63805296434992e-05	0,000100704897811163	0,000100521643278484	9,62365378640953e-05	9,88650311774408e-05	0,000100071148920639	0,000102895973127554	9,78127666938845e-05	0,000100295046182395
zien_kussen	9,70065505588616e-05	0,000102589339618955	9,64893378234624e-05	9,55690613527863e-05	9,46000133752601e-05	0,000100704897811163	0,000101312939418713	9,95445261494138e-05	9,78915305553707e-05	0,000883442480893221	0,000100750989338497	0,000103898865686010	9,98059685319473e-05	9,86578009851224e-05	9,54319126121931e-05	9,63805296434992e-05	0,000100704897811163	0,000100521643278484	9,62365378640953e-05	9,88650311774408e-05	0,000100071148920639	0,000102895973127554	9,78127666938845e-05	0,000100295046182395
horen_vinden	9,70065505588616e-05	0,000102589339618955	9,64893378234624e-05	9,55690613527863e-05	7,32367244382205e-04	0,000100704897811163	0,000101312939418713	9,95445261494138e-05	9,78915305553707e-05	0,000101794072256730	0,000100750989338497	0,000103898865686010	9,98059685319473e-05	9,86578009851224e-05	9,54319126121931e-05	9,63805296434992e-05	0,000100704897811163	0,000100521643278484	9,62365378640953e-05	9,88650311774408e-05	0,000100071148920639	0,000102895973127554	9,78127666938845e-05	0,000100295046182395
school_serieus	9,70065505588616e-05	0,000102589339618955	9,64893378234624e-05	9,55690613527863e-05	9,46000133752601e-05	0,000100704897811163	0,000101312939418713	9,95445261494138e-05	8,01489105164518e-04	0,000101794072256730	0,000100750989338497	0,000103898865686010	9,98059685319473e-05	9,86578009851224e-05	9,54319126121931e-05	9,63805296434992e-05	0,000100704897811163	0,000100521643278484	9,62365378640953e-05	9,88650311774408e-05	0,000100071148920639	0,000102895973127554	9,78127666938845e-05	0,000100295046182395
laten_horen	9,70065505588616e-05	0,000102589339618955	9,64893378234624e-05	9,55690613527863e-05	9,46000133752601e-05	0,000100704897811163	0,000101312939418713	8,36202012639562e-04	9,78915305553707e-05	0,000101794072256730	0,000100750989338497	0,000103898865686010	9,98059685319473e-05	9,86578009851224e-05	9,54319126121931e-05	9,63805296434992e-05	0,000100704897811163	0,000100521643278484	9,62365378640953e-05	9,88650311774408e-05	0,000100071148920639	0,000102895973127554	9,78127666938845e-05	0,000100295046182395
sukkelen_zeggen	9,70065505588616e-05	0,000102589339618955	9,64893378234624e-05	9,55690613527863e-05	9,46000133752601e-05	0,000100704897811163	0,000101312939418713	9,95445261494138e-05	9,78915305553707e-05	0,000101794072256730	0,000100750989338497	0,000103898865686010	9,98059685319473e-05	9,86578009851224e-05	9,54319126121931e-05	9,63805296434992e-05	0,000100704897811163	0,000100521643278484	9,62365378640953e-05	8,21932618228130e-04	0,000100071148920639	0,000102895973127554	9,78127666938845e-05	0,000100295046182395
mappen	9,70065505588616e-05	0,000102589339618955	9,64893378234624e-05	9,55690613527863e-05	9,46000133752601e-05	0,000100704897811163	0,000101312939418713	8,36202012639562e-04	9,78915305553707e-05	0,000101794072256730	0,000100750989338497	0,000103898865686010	9,98059685319473e-05	9,86578009851224e-05	9,54319126121931e-05	9,63805296434992e-05	0,000100704897811163	0,000100521643278484	9,62365378640953e-05	9,88650311774408e-05	0,000100071148920639	0,000102895973127554	9,78127666938845e-05	0,000100295046182395
regelmatig_gaan	9,70065505588616e-05	0,000102589339618955	7,72043057794494e-04	9,55690613527863e-05	9,46000133752601e-05	0,000100704897811163	0,000101312939418713	9,95445261494138e-05	9,78915305553707e-05	0,000101794072256730	0,000100750989338497	0,000103898865686010	9,98059685319473e-05	9,86578009851224e-05	9,54319126121931e-05	9,63805296434992e-05	0,000100704897811163	0,000100521643278484	9,62365378640953e-05	9,88650311774408e-05	0,000100071148920639	0,000102895973127554	9,78127666938845e-05	0,000100295046182395
leuk_skiën	9,70065505588616e-05	0,000102589339618955	9,64893378234624e-05	9,55690613527863e-05	7,32367244382205e-04	0,000100704897811163	0,000101312939418713	9,95445261494138e-05	9,78915305553707e-05	0,000101794072256730	0,000100750989338497	0,000103898865686010	9,98059685319473e-05	9,86578009851224e-05	9,54319126121931e-05	9,63805296434992e-05	0,000100704897811163	0,000100521643278484	9,62365378640953e-05	9,88650311774408e-05	0,000100071148920639	0,000102895973127554	9,78127666938845e-05	0,000100295046182395
lego_zetten	9,70065505588616e-05	0,000102589339618955	9,64893378234624e-05	9,55690613527863e-05	9,46000133752601e-05	0,000100704897811163	0,000101312939418713	9,95445261494138e-05	9,78915305553707e-05	0,000101794072256730	0,000100750989338497	0,000103898865686010	9,98059685319473e-05	9,86578009851224e-05	9,54319126121931e-05	9,63805296434992e-05	0,000100704897811163	0,000100521643278484	9,62365378640953e-05	9,88650311774408e-05	0,000100071148920639	0,000102895973127554	7,99835064073375e-04	0,000100295046182395
kamer_zeggen	7,82904525237937e-04	0,000102589339618955	9,64893378234624e-05	9,55690613527863e-05	9,46000133752601e-05	0,000100704897811163	0,000101312939418713	9,95445261494138e-05	9,78915305553707e-05	0,000101794072256730	0,000100750989338497	0,000103898865686010	9,98059685319473e-05	9,86578009851224e-05	9,54319126121931e-05	9,63805296434992e-05	0,000100704897811163	0,000100521643278484	9,62365378640953e-05	9,88650311774408e-05	0,000100071148920639	0,000102895973127554	9,78127666938845e-05	0,000100295046182395
ochtenen_nichten	9,70065505588616e-05	0,000102589339618955	9,64893378234624e-05	9,55690613527863e-05	9,46000133752601e-05	0,000100704897811163	0,000101312939418713	9,95445261494138e-05	9,78915305553707e-05	0,000101794072256730	0,000100750989338497	0,000103898865686010	9,98059685319473e-05	9,86578009851224e-05	9,54319126121931e-05	9,63805296434992e-05	0,000100704897811163	0,000100521643278484	9,62365378640953e-05	9,88650311774408e-05	0,000847261090835361	0,000102895973127554	9,78127666938845e-05	0,000100295046182395
maand_paar	9,70065505588616e-05	0,000102589339618955	9,64893378234624e-05	9,55690613527863e-05	9,46000133752601e-05	0,000100704897811163	0,000101312939418713	9,95445261494138e-05	9,78915305553707e-05	0,000101794072256730	0,000100750989338497	0,000103898865686010	9,98059685319473e-05	9,86578009851224e-05	9,54319126121931e-05	9,63805296434992e-05	0,000100704897811163	0,000100521643278484	9,62365378640953e-05	9,88650311774408e-05	0,000847261090835361	0,000102895973127554	9,78127666938845e-05	0,000100295046182395
aflopen_week	9,70065505588616e-05	0,000102589339618955	9,64893378234624e-05	9,55690613527863e-05	9,46000133752601e-05	0,000100704897811163	0,000101312939418713	9,95445261494138e-05	9,78915305553707e-05	0,000101794072256730	0,000861537739610313	0,000103898865686010	9,98059685319473e-05	9,86578009851224e-05	9,54319126121931e-05	9,63805296434992e-05	0,000100704897811163	0,000100521643278484	9,62365378640953e-05	9,88650311774408e-05	0,000100071148920639	0,000102895973127554	9,78127666938845e-05	0,000100295046182395
cola_weten	9,70065505588616e-05	0,000102589339618955	9,64893378234624e-05	9,55690613527863e-05	9,46000133752601e-05	0,000100704897811163	0,000873338691294907	9,95445261494138e-05	9,78915305553707e-05	0,000101794072256730	0,000100750989338497	0,000103898865686010	9,98059685319473e-05	9,86578009851224e-05	9,54319126121931e-05	9,63805296434992e-05	0,000100704897811163	0,000100521643278484	9,62365378640953e-05	9,88650311774408e-05	0,000100071148920639	0,000102895973127554	9,78127666938845e-05	0,000100295046182395
zeven_gaan	9,70065505588616e-05	0,000102589339618955	9,64893378234624e-05	9,55690613527863e-05	9,46000133752601e-05	0,000100704897811163	0,000101312939418713	9,95445261494138e-05	9,78915305553707e-05	0,000101794072256730	0,000100750989338497	0,000103898865686010	9,98059685319473e-05	9,86578009851224e-05	9,54319126121931e-05	7,69758086015323e-04	0,000100704897811163	0,000100521643278484	9,62365378640953e-05	9,88650311774408e-05	0,000100071148920639	0,000102895973127554	9,78127666938845e-05	0,000100295046182395
zangeres	9,70065505588616e-05	0,000102589339618955	9,64893378234624e-05	9,55690613527863e-05	9,46000133752601e-05	0,000100704897811163	0,000101312939418713	9,95445261494138e-05	9,78915305553707e-05	0,000101794072256730	0,000100750989338497	0,000927643142908005	9,98059685319473e-05	9,86578009851224e-05	9,54319126121931e-05	9,63805296434992e-05	0,000100704897811163	0,000100521643278484	9,62365378640953e-05	9,88650311774408e-05	0,000100071148920639	0,000102895973127554	9,78127666938845e-05	0,000100295046182395
mama_ziekenhuis	9,70065505588616e-05	0,000900143095499811	9,64893378234624e-05	9,55690613527863e-05	9,46000133752601e-05	0,000100704897811163	0,000101312939418713	9,95445261494138e-05	9,78915305553707e-05	0,000101794072256730	0,000100750989338497	0,000103898865686010	9,98059685319473e-05	9,86578009851224e-05	9,54319126121931e-05	9,63805296434992e-05	0,000100704897811163	0,000100521643278484	9,62365378640953e-05	9,88650311774408e-05	0,000100071148920639	0,000102895973127554	9,78127666938845e-05	0,000100295046182395
plekken_moeite	9,70065505588616e-05	0,000102589339618955	9,64893378234624e-05	9,55690613527863e-05	9,46000133752601e-05	0,000100704897811163	0,000101312939418713	9,95445261494138e-05	9,78915305553707e-05	0,000101794072256730	0,000100750989338497	0,000103898865686010	9,98059685319473e-05	9,86578009851224e-05	9,54319126121931e-05	9,63805296434992e-05	0,000100704897811163	0,000856721472350053	9,62365378640953e-05	9,88650311774408e-05	0,000100071148920639	0,000102895973127554	9,78127666938845e-05	0,000100295046182395
perioën_lief	9,70065505588616e-05	0,000102589339618955	9,64893378234624e-05	9,55690613527863e-05	9,46000133752601e-05	0,000100704897811163	0,000101312939418713	9,95445261494138e-05	9,78915305553707e-05	0,000101794072256730	0,000100750989338497	0,000103898865686010	9,98059685319473e-05	9,86578009851224e-05	9,54319126121931e-05	9,63805296434992e-05	0,000100704897811163	0,000100521643278484	9,62365378640953e-05	8,21932618228130e-04	0,000100071148920639	0,000102895973127554	9,78127666938845e-05	0,000100295046182395
rest_leven	9,70065505588616e-05	0,000102589339618955	9,64893378234624e-05	9,55690613527863e-05	7,32367244382205e-04	0,000100704897811163	0,000101312939418713	9,95445261494138e-05	9,78915305553707e-05	0,000101794072256730	0,000100750989338497	0,000103898865686010	9,98059685319473e-05	9,86578009851224e-05	9,54319126121931e-05	9,63805296434992e-05	0,000100704897811163	0,000100521643278484	9,62365378640953e-05	9,88650311774408e-05	0,000100071148920639	0,000102895973127554	9,78127666938845e-05	0,000100295046182395
amsterdemen_blijven	9,70065505588616e-05	0,000900143095499811	9,64893378234624e-05	9,55690613527863e-05	9,46000133752601e-05	0,000100704897811163	0,000101312939418713	9,95445261494138e-05	9,78915305553707e-05	0,000101794072256730	0,000100750989338497	0,000103898865686010	9,98059685319473e-05	9,86578009851224e-05	9,54319126121931e-05	9,63805296434992e-05	0,000100704897811163	0,000100521643278484	9,62365378640953e-05	9,88650311774408e-05	0,000100071148920639	0,000102895973127554	9,78127666938845e-05	0,000100295046182395
boos_top	9,70065505588616e-05	0,000900143095499811	9,64893378234624e-05	9,55690613527863e-05	9,46000133752601e-05	0,000100704897811163	0,000101312939418713	9,95445261494138e-05	9,78915305553707e-05	0,000101794072256730	0,000100750989338497	0,000103898865686010	9,98059685319473e-05	9,86578009851224e-05	9,54319126121931e-05	9,63805296434992e-05	0,000100704897811163	0,000100521643278484	9,62365378640953e-05	9,88650311774408e-05	0,000100071148920639	0,000102895973127554	9,78127666938845e-05	0,000100295046182395
moeten_zorgen	9,70065505588616e-05	0,000900143095499811	9,64893378234624e-05	9,55690613527863e-05	9,46000133752601e-05	0,000100704897811163	0,000101312939418713	9,95445261494138e-05	9,78915305553707e-05	0,000101794072256730	0,000100750989338497	0,000103898865686010	9,98059685319473e-05	9,86578009851224e-05	9,54319126121931e-05	9,63805296434992e-05	0,000100704897811163	0,000100521643278484	9,62365378640953e-05	9,88650311774408e-05	0,000100071148920639	0,000102895973127554	9,78127666938845e-05	0,000100295046182395
grap_bedoelen	9,70065505588616e-05	0,000102589339618955	9,64893378234624e-05	7,52717251910349e-04	9,46000133752601e-05	0,000100704897811163	0,000101312939418713	9,95445261494138e-05	9,78915305553707e-05	0,000101794072256730	0,000100750989338497	0,000103898865686010	9,98059685319473e-05	9,86578009851224e-05	9,54319126121931e-05	9,63805296434992e-05	0,000100704897811163	0,000100521643278484	9,62365378640953e-05	9,88650311774408e-05	0,000100071148920639	0,000102895973127554	9,78127666938845e-05	0,000100295046182395
nodig_drukken	9,70065505588616e-05	0,000102589339618955	9,64893378234624e-05	9,55690613527863e-05	9,46000133752601e-05	0,000100704897811163	0,000101312939418713	9,95445261494138e-05	9,78915305553707e-05	0,000101794072256730	0,000861537739610313	0,000103898865686010	9,98059685319473e-05	9,86578009851224e-05	9,54319126121931e-05	9,63805296434992e-05	0,000100704897811163	0,000100521643278484	9,62365378640953e-05	9,88650311774408e-05	0,000100071148920639	0,000102895973127554	9,78127666938845e-05	0,000100295046182395
praten_goed	9,70065505588616e-05	0,000102589339618955	7,72043057794494e-04	9,55690613527863e-05	9,46000133752601e-05	0,000100704897811163	0,000101312939418713	9,95445261494138e-05	9,78915305553707e-05	0,000101794072256730	0,000100750989338497	0,000103898865686010	9,98059685319473e-05	9,86578009851224e-05	9,54319126121931e-05	9,63805296434992e-05	0,000100704897811163	0,000100521643278484	9,62365378640953e-05	9,88650311774408e-05	0,000100071148920639	0,000102895973127554	9,78127666938845e-05	0,000100295046182395
zeik	9,70065505588616e-05	0,000102589339618955	9,64893378234624e-05	9,55690613527863e-05	9,46000133752601e-05	0,000100704897811163	0,000101312939418713	9,95445261494138e-05	9,78915305553707e-05	0,000101794072256730	0,000100750989338497	0,000103898865686010	9,98059685319473e-05	9,86578009851224e-05	9,54319126121931e-05	9,63805296434992e-05	0,000100704897811163	0,000100521643278484	9,62365378640953e-05	9,88650311774408e-05	0,000100071148920639	0,000906582399180467	9,78127666938845e-05	0,000100295046182395
duiken_versen	9,70065505588616e-05	0,000102589339618955	9,64893378234624e-05	9,55690613527863e-05	9,46000133752601e-05	0,000100704897811163	0,000101312939418713	9,95445261494138e-05	9,78915305553707e-05	0,000101794072256730	0,000100750989338497	0,000103898865686010	9,98059685319473e-05	9,86578009851224e-05	9,54319126121931e-05	9,63805296434992e-05	0,000100704897811163	0,000100521643278484	9,62365378640953e-05	9,88650311774408e-05	0,000100071148920639	0,000102895973127554	7,99835064073375e-04	0,000100295046182395
raam_schoppen	7,82904525237937e-04	0,000102589339618955	9,64893378234624e-05	9,55690613527863e-05	9,46000133752601e-05	0,000100704897811163	0,000101312939418713	9,95445261494138e-05	9,78915305553707e-05	0,000101794072256730	0,000100750989338497	0,000103898865686010	9,98059685319473e-05	9,86578009851224e-05	9,54319126121931e-05	9,63805296434992e-05	0,000100704897811163	0,000100521643278484	9,62365378640953e-05	9,88650311774408e-05	0,000100071148920639	0,000102895973127554	9,78127666938845e-05	0,000100295046182395
school_aannemen	9,70065505588616e-05	0,000102589339618955	9,64893378234624e-05	9,55690613527863e-05	9,46000133752601e-05	0,000100704897811163	0,000101312939418713	9,95445261494138e-05	9,78915305553707e-05	0,000101794072256730	0,000100750989338497	0,000103898865686010	9,98059685319473e-05	9,86578009851224e-05	9,54319126121931e-05	9,63805296434992e-05	0,000100704897811163	0,000100521643278484	9,62365378640953e-05	9,88650311774408e-05	0,000100071148920639	0,000906582399180467	9,78127666938845e-05	0,000100295046182395
langzaam_opbouwen	9,70065505588616e-05	0,000102589339618955	9,64893378234624e-05	9,55690613527863e-05	9,46000133752601e-05	0,000100704897811163	0,000101312939418713	9,95445261494138e-05	9,78915305553707e-05	0,000101794072256730	0,000100750989338497	0,000103898865686010	9,98059685319473e-05	9,86578009851224e-05	9,54319126121931e-05	9,63805296434992e-05	0,000100704897811163	0,000100521643278484	9,62365378640953e-05	9,88650311774408e-05	0,000100071148920639	0,000102895973127554	9,78127666938845e-05	0,000851962933332173
spulle	9,70065505588616e-05	0,000102589339618955	9,64893378234624e-05	9,55690613527863e-05	9,46000133752601e-05	0,000100704897811163	0,000101312939418713	9,95445261494138e-05	9,78915305553707e-05	0,000101794072256730	0,000100750989338497	0,000103898865686010	9,98059685319473e-05	9,86578009851224e-05	9,54319126121931e-05	9,63805296434992e-05	0,000100704897811163	0,000856721472350053	9,62365378640953e-05	9,88650311774408e-05	0,000100071148920639	0,000102895973127554	9,78127666938845e-05	0,000100295046182395
leuk_eten	9,70065505588616e-05	0,000102589339618955	9,64893378234624e-05	9,55690613527863e-05	9,46000133752601e-05	0,000100704897811163	0,000101312939418713	9,95445261494138e-05	8,01489105164518e-04	0,000101794072256730	0,000100750989338497	0,000103898865686010	9,98059685319473e-05	9,86578009851224e-05	9,54319126121931e-05	9,63805296434992e-05	0,000100704897811163	0,000100521643278484	9,62365378640953e-05	9,88650311774408e-05	0,000100071148920639	0,000102895973127554	9,78127666938845e-05	0,000100295046182395
scheikun_wiskunde	9,70065505588616e-05	0,000102589339618955	9,64893378234624e-05	9,55690613527863e-05	9,46000133752601e-05	0,000100704897811163	0,000101312939418713	9,95445261494138e-05	9,78915305553707e-05	0,000101794072256730	0,000100750989338497	0,000927643142908005	9,98059685319473e-05	9,86578009851224e-05	9,54319126121931e-05	9,63805296434992e-05	0,000100704897811163	0,000100521643278484	9,62365378640953e-05	9,88650311774408e-05	0,000100071148920639	0,000102895973127554	9,78127666938845e-05	0,000100295046182395
jaar_trajectgroepen	9,70065505588616e-05	0,000102589339618955	9,64893378234624e-05	9,55690613527863e-05	9,46000133752601e-05	0,000100704897811163	0,000101312939418713	9,95445261494138e-05	9,78915305553707e-05	0,000101794072256730	0,000100750989338497	0,000103898865686010	9,98059685319473e-05	9,86578009851224e-05	9,54319126121931e-05	9,63805296434992e-05	0,000100704897811163	0,000100521643278484	7,66734258647871e-04	9,88650311774408e-05	0,000100071148920639	0,000102895973127554	9,78127666938845e-05	0,000100295046182395
goed_jaar	9,70065505588616e-05	0,000102589339618955	9,64893378234624e-05	9,55690613527863e-05	9,46000133752601e-05	0,000100704897811163	0,000101312939418713	9,95445261494138e-05	9,78915305553707e-05	0,000101794072256730	0,000100750989338497	0,000103898865686010	9,98059685319473e-05	9,86578009851224e-05	9,54319126121931e-05	9,63805296434992e-05	0,000100704897811163	0,000100521643278484	9,62365378640953e-05	9,88650311774408e-05	0,000100071148920639	0,000102895973127554	9,78127666938845e-05	0,000851962933332173
denken_paar	9,70065505588616e-05	0,000102589339618955	9,64893378234624e-05	9,55690613527863e-05	9,46000133752601e-05	0,000100704897811163	0,000101312939418713	8,36202012639562e-04	9,78915305553707e-05	0,000101794072256730	0,000100750989338497	0,000103898865686010	9,98059685319473e-05	9,86578009851224e-05	9,54319126121931e-05	9,63805296434992e-05	0,000100704897811163	0,000100521643278484	9,62365378640953e-05	9,88650311774408e-05	0,000100071148920639	0,000102895973127554	9,78127666938845e-05	0,000100295046182395
blijven_boos	9,70065505588616e-05	0,000102589339618955	9,64893378234624e-05	9,55690613527863e-05	9,46000133752601e-05	0,000100704897811163	0,000101312939418713	9,95445261494138e-05	9,78915305553707e-05	0,000101794072256730	0,000100750989338497	0,000103898865686010	9,98059685319473e-05	9,86578009851224e-05	9,54319126121931e-05	9,63805296434992e-05	0,000100704897811163	0,000100521643278484	9,62365378640953e-05	9,88650311774408e-05	0,000100071148920639	0,000102895973127554	9,78127666938845e-05	0,000851962933332173
probleem_hoogslaper	9,70065505588616e-05	0,000102589339618955	9,64893378234624e-05	9,55690613527863e-05	9,46000133752601e-05	0,000100704897811163	0,000101312939418713	9,95445261494138e-05	9,78915305553707e-05	0,000101794072256730	0,000100750989338497	0,000103898865686010	9,98059685319473e-05	9,86578009851224e-05	9,54319126121931e-05	9,63805296434992e-05	0,000100704897811163	0,000100521643278484	9,62365378640953e-05	9,88650311774408e-05	0,000100071148920639	0,000102895973127554	7,99835064073375e-04	0,000100295046182395
sollicitatiebrieffen_maken	9,70065505588616e-05	0,000900143095499811	9,64893378234624e-05	9,55690613527863e-05	9,46000133752601e-05	0,000100704897811163	0,000101312939418713	9,95445261494138e-05	9,78915305553707e-05	0,000101794072256730	0,000100750989338497	0,000103898865686010	9,98059685319473e-05	9,86578009851224e-05	9,54319126121931e-05	9,63805296434992e-05	0,000100704897811163	0,000100521643278484	9,62365378640953e-05	9,88650311774408e-05	0,000100071148920639	0,000102895973127554	9,78127666938845e-05	0,000100295046182395
vraag_slapen	9,70065505588616e-05	0,000102589339618955	9,64893378234624e-05	9,55690613527863e-05	9,46000133752601e-05	0,000100704897811163	0,000101312939418713	9,95445261494138e-05	9,78915305553707e-05	0,000101794072256730	0,000100750989338497	0,000103898865686010	9,98059685319473e-05	9,86578009851224e-05	9,54319126121931e-05	9,63805296434992e-05	0,000100704897811163	0,000100521643278484	9,62365378640953e-05	9,88650311774408e-05	0,000100071148920639	0,000102895973127554	7,99835064073375e-04	0,000100295046182395
playstation_mens	9,70065505588616e-05	0,000102589339618955	9,64893378234624e-05	9,55690613527863e-05	9,46000133752601e-05	0,000100704897811163	0,000101312939418713	9,95445261494138e-05	9,78915305553707e-05	0,000101794072256730	0,000100750989338497	0,000927643142908005	9,98059685319473e-05	9,86578009851224e-05	9,54319126121931e-05	9,63805296434992e-05	0,000100704897811163	0,000100521643278484	9,62365378640953e-05	9,88650311774408e-05	0,000100071148920639	0,000102895973127554	9,78127666938845e-05	0,000100295046182395
komen_klas	9,70065505588616e-05	0,000102589339618955	9,64893378234624e-05	9,55690613527863e-05	9,46000133752601e-05	0,000100704897811163	0,000101312939418713	9,95445261494138e-05	8,01489105164518e-04	0,000101794072256730	0,000100750989338497	0,000103898865686010	9,98059685319473e-05	9,86578009851224e-05	9,54319126121931e-05	9,63805296434992e-05	0,000100704897811163	0,000100521643278484	9,62365378640953e-05	9,88650311774408e-05	0,000100071148920639	0,000102895973127554	9,78127666938845e-05	0,000100295046182395
willen_zorgen	9,70065505588616e-05	0,000900143095499811	9,64893378234624e-05	9,55690613527863e-05	9,46000133752601e-05	0,000100704897811163	0,000101312939418713	9,95445261494138e-05	9,78915305553707e-05	0,000101794072256730	0,000100750989338497	0,000103898865686010	9,98059685319473e-05	9,86578009851224e-05	9,54319126121931e-05	9,63805296434992e-05	0,000100704897811163	0,000100521643278484	9,62365378640953e-05	9,88650311774408e-05	0,000100071148920639	0,000102895973127554	9,78127666938845e-05	0,000100295046182395
nazeggen_gaan	9,70065505588616e-05	0,000102589339618955	9,64893378234624e-05	9,55690613527863e-05	9,46000133752601e-05	0,000100704897811163	0,000101312939418713	9,95445261494138e-05	9,78915305553707e-05	0,000101794072256730	0,000100750989338497	0,000103898865686010	9,98059685319473e-05	8,17580784189395e-04	9,54319126121931e-05	9,63805296434992e-05	0,000100704897811163	0,000100521643278484	9,62365378640953e-05	9,88650311774408e-05	0,000100071148920639	0,000102895973127554	9,78127666938845e-05	0,000100295046182395
denken_branden	9,70065505588616e-05	0,000102589339618955	9,64893378234624e-05	7,52717251910349e-04	9,46000133752601e-05	0,000100704897811163	0,000101312939418713	9,95445261494138e-05	9,78915305553707e-05	0,000101794072256730	0,000100750989338497	0,000103898865686010	9,98059685319473e-05	9,86578009851224e-05	9,54319126121931e-05	9,63805296434992e-05	0,000100704897811163	0,000100521643278484	9,62365378640953e-05	9,88650311774408e-05	0,000100071148920639	0,000102895973127554	9,78127666938845e-05	0,000100295046182395
goed_helpen	9,70065505588616e-05	0,000102589339618955	9,64893378234624e-05	9,55690613527863e-05	9,46000133752601e-05	0,000100704897811163	0,000101312939418713	9,95445261494138e-05	9,78915305553707e-05	0,000101794072256730	0,000861537739610313	0,000103898865686010	9,98059685319473e-05	9,86578009851224e-05	9,54319126121931e-05	9,63805296434992e-05	0,000100704897811163	0,000100521643278484	9,62365378640953e-05	9,88650311774408e-05	0,000100071148920639	0,000102895973127554	9,78127666938845e-05	0,000100295046182395
volgorren	9,70065505588616e-05	0,000102589339618955	9,64893378234624e-05	9,55690613527863e-05	9,46000133752601e-05	0,000100704897811163	0,000101312939418713	9,95445261494138e-05	9,78915305553707e-05	0,000101794072256730	0,000100750989338497	0,000103898865686010	9,98059685319473e-05	9,86578009851224e-05	9,54319126121931e-05	9,63805296434992e-05	0,000100704897811163	0,000100521643278484	9,62365378640953e-05	9,88650311774408e-05	0,000100071148920639	0,000102895973127554	7,99835064073375e-04	0,000100295046182395
aandenken_uitmaken	9,70065505588616e-05	0,000102589339618955	9,64893378234624e-05	9,55690613527863e-05	9,46000133752601e-05	0,000100704897811163	0,000101312939418713	9,95445261494138e-05	9,78915305553707e-05	0,000101794072256730	0,000100750989338497	0,000103898865686010	9,98059685319473e-05	9,86578009851224e-05	9,54319126121931e-05	9,63805296434992e-05	0,000100704897811163	0,000100521643278484	9,62365378640953e-05	9,88650311774408e-05	0,000100071148920639	0,000906582399180467	9,78127666938845e-05	0,000100295046182395
moeten_stoppen	9,70065505588616e-05	0,000102589339618955	9,64893378234624e-05	9,55690613527863e-05	9,46000133752601e-05	0,000100704897811163	0,000873338691294907	9,95445261494138e-05	9,78915305553707e-05	0,000101794072256730	0,000100750989338497	0,000103898865686010	9,98059685319473e-05	9,86578009851224e-05	9,54319126121931e-05	9,63805296434992e-05	0,000100704897811163	0,000100521643278484	9,62365378640953e-05	9,88650311774408e-05	0,000100071148920639	0,000102895973127554	9,78127666938845e-05	0,000100295046182395
verschillen_hetzelfde	7,82904525237937e-04	0,000102589339618955	9,64893378234624e-05	9,55690613527863e-05	9,46000133752601e-05	0,000100704897811163	0,000101312939418713	9,95445261494138e-05	9,78915305553707e-05	0,000101794072256730	0,000100750989338497	0,000103898865686010	9,98059685319473e-05	9,86578009851224e-05	9,54319126121931e-05	9,63805296434992e-05	0,000100704897811163	0,000100521643278484	9,62365378640953e-05	9,88650311774408e-05	0,000100071148920639	0,000102895973127554	9,78127666938845e-05	0,000100295046182395
houden_bedoelen	7,82904525237937e-04	0,000102589339618955	9,64893378234624e-05	9,55690613527863e-05	9,46000133752601e-05	0,000100704897811163	0,000101312939418713	9,95445261494138e-05	9,78915305553707e-05	0,000101794072256730	0,000100750989338497	0,000103898865686010	9,98059685319473e-05	9,86578009851224e-05	9,54319126121931e-05	9,63805296434992e-05	0,000100704897811163	0,000100521643278484	9,62365378640953e-05	9,88650311774408e-05	0,000100071148920639	0,000102895973127554	9,78127666938845e-05	0,000100295046182395
compliment_geven	9,70065505588616e-05	0,000102589339618955	9,64893378234624e-05	9,55690613527863e-05	9,46000133752601e-05	0,000100704897811163	0,000873338691294907	9,95445261494138e-05	9,78915305553707e-05	0,000101794072256730	0,000100750989338497	0,000103898865686010	9,98059685319473e-05	9,86578009851224e-05	9,54319126121931e-05	9,63805296434992e-05	0,000100704897811163	0,000100521643278484	9,62365378640953e-05	9,88650311774408e-05	0,000100071148920639	0,000102895973127554	9,78127666938845e-05	0,000100295046182395
vaak_slaan	7,82904525237937e-04	0,000102589339618955	9,64893378234624e-05	9,55690613527863e-05	9,46000133752601e-05	0,000100704897811163	0,000101312939418713	9,95445261494138e-05	9,78915305553707e-05	0,000101794072256730	0,000100750989338497	0,000103898865686010	9,98059685319473e-05	9,86578009851224e-05	9,54319126121931e-05	9,63805296434992e-05	0,000100704897811163	0,000100521643278484	9,62365378640953e-05	9,88650311774408e-05	0,000100071148920639	0,000102895973127554	9,78127666938845e-05	0,000100295046182395
willen_wouden	9,70065505588616e-05	0,000102589339618955	9,64893378234624e-05	9,55690613527863e-05	9,46000133752601e-05	0,000100704897811163	0,000101312939418713	9,95445261494138e-05	9,78915305553707e-05	0,000101794072256730	0,000100750989338497	0,000103898865686010	9,98059685319473e-05	9,86578009851224e-05	9,54319126121931e-05	7,69758086015323e-04	0,000100704897811163	0,000100521643278484	9,62365378640953e-05	9,88650311774408e-05	0,000100071148920639	0,000102895973127554	9,78127666938845e-05	0,000100295046182395
weekend_regelmatig	9,70065505588616e-05	0,000102589339618955	7,72043057794494e-04	9,55690613527863e-05	9,46000133752601e-05	0,000100704897811163	0,000101312939418713	9,95445261494138e-05	9,78915305553707e-05	0,000101794072256730	0,000100750989338497	0,000103898865686010	9,98059685319473e-05	9,86578009851224e-05	9,54319126121931e-05	9,63805296434992e-05	0,000100704897811163	0,000100521643278484	9,62365378640953e-05	9,88650311774408e-05	0,000100071148920639	0,000102895973127554	9,78127666938845e-05	0,000100295046182395
blijven_snel	9,70065505588616e-05	0,000102589339618955	9,64893378234624e-05	9,55690613527863e-05	9,46000133752601e-05	0,000100704897811163	0,000101312939418713	9,95445261494138e-05	9,78915305553707e-05	0,000101794072256730	0,000100750989338497	0,000103898865686010	9,98059685319473e-05	9,86578009851224e-05	9,54319126121931e-05	9,63805296434992e-05	0,000100704897811163	0,000100521643278484	9,62365378640953e-05	9,88650311774408e-05	0,000100071148920639	0,000102895973127554	9,78127666938845e-05	0,000851962933332173
zee	9,70065505588616e-05	0,000102589339618955	9,64893378234624e-05	9,55690613527863e-05	9,46000133752601e-05	0,000100704897811163	0,000101312939418713	9,95445261494138e-05	9,78915305553707e-05	0,000101794072256730	0,000100750989338497	0,000103898865686010	9,98059685319473e-05	9,86578009851224e-05	9,54319126121931e-05	9,63805296434992e-05	0,000100704897811163	0,000100521643278484	9,62365378640953e-05	9,88650311774408e-05	0,000847261090835361	0,000102895973127554	9,78127666938845e-05	0,000100295046182395
speciaal_bouwen	9,70065505588616e-05	0,000102589339618955	9,64893378234624e-05	9,55690613527863e-05	9,46000133752601e-05	0,000100704897811163	0,000101312939418713	9,95445261494138e-05	9,78915305553707e-05	0,000101794072256730	0,000100750989338497	0,000103898865686010	9,98059685319473e-05	9,86578009851224e-05	9,54319126121931e-05	9,63805296434992e-05	0,000100704897811163	0,000100521643278484	7,66734258647871e-04	9,88650311774408e-05	0,000100071148920639	0,000102895973127554	9,78127666938845e-05	0,000100295046182395
mens_beschuldigen	9,70065505588616e-05	0,000102589339618955	9,64893378234624e-05	9,55690613527863e-05	9,46000133752601e-05	0,000100704897811163	0,000101312939418713	9,95445261494138e-05	9,78915305553707e-05	0,000101794072256730	0,000100750989338497	0,000103898865686010	9,98059685319473e-05	9,86578009851224e-05	9,54319126121931e-05	9,63805296434992e-05	0,000100704897811163	0,000100521643278484	9,62365378640953e-05	9,88650311774408e-05	0,000100071148920639	0,000102895973127554	9,78127666938845e-05	0,000851962933332173
prijzen_duur	9,70065505588616e-05	0,000102589339618955	9,64893378234624e-05	9,55690613527863e-05	9,46000133752601e-05	0,000100704897811163	0,000101312939418713	9,95445261494138e-05	9,78915305553707e-05	0,000101794072256730	0,000100750989338497	0,000103898865686010	9,98059685319473e-05	9,86578009851224e-05	9,54319126121931e-05	9,63805296434992e-05	0,000100704897811163	0,000100521643278484	9,62365378640953e-05	8,21932618228130e-04	0,000100071148920639	0,000102895973127554	9,78127666938845e-05	0,000100295046182395
kijken_goed	9,70065505588616e-05	0,000102589339618955	9,64893378234624e-05	9,55690613527863e-05	9,46000133752601e-05	0,000100704897811163	0,000101312939418713	9,95445261494138e-05	9,78915305553707e-05	0,000101794072256730	0,000100750989338497	0,000103898865686010	9,98059685319473e-05	9,86578009851224e-05	9,54319126121931e-05	9,63805296434992e-05	0,000860569817536226	0,000100521643278484	9,62365378640953e-05	9,88650311774408e-05	0,000100071148920639	0,000102895973127554	9,78127666938845e-05	0,000100295046182395
zitten_aanbieden	9,70065505588616e-05	0,000102589339618955	9,64893378234624e-05	9,55690613527863e-05	9,46000133752601e-05	0,000100704897811163	0,000101312939418713	9,95445261494138e-05	9,78915305553707e-05	0,000101794072256730	0,000100750989338497	0,000103898865686010	9,98059685319473e-05	9,86578009851224e-05	9,54319126121931e-05	9,63805296434992e-05	0,000100704897811163	0,000100521643278484	7,66734258647871e-04	9,88650311774408e-05	0,000100071148920639	0,000102895973127554	9,78127666938845e-05	0,000100295046182395
vinden_praten	9,70065505588616e-05	0,000102589339618955	9,64893378234624e-05	9,55690613527863e-05	9,46000133752601e-05	0,000100704897811163	0,000101312939418713	9,95445261494138e-05	9,78915305553707e-05	0,000101794072256730	0,000100750989338497	0,000103898865686010	9,98059685319473e-05	9,86578009851224e-05	9,54319126121931e-05	9,63805296434992e-05	0,000100704897811163	0,000856721472350053	9,62365378640953e-05	9,88650311774408e-05	0,000100071148920639	0,000102895973127554	9,78127666938845e-05	0,000100295046182395
vinden_dag	9,70065505588616e-05	0,000102589339618955	9,64893378234624e-05	9,55690613527863e-05	7,32367244382205e-04	0,000100704897811163	0,000101312939418713	9,95445261494138e-05	9,78915305553707e-05	0,000101794072256730	0,000100750989338497	0,000103898865686010	9,98059685319473e-05	9,86578009851224e-05	9,54319126121931e-05	9,63805296434992e-05	0,000100704897811163	0,000100521643278484	9,62365378640953e-05	9,88650311774408e-05	0,000100071148920639	0,000102895973127554	9,78127666938845e-05	0,000100295046182395
houden_kijken	9,70065505588616e-05	0,000102589339618955	9,64893378234624e-05	9,55690613527863e-05	9,46000133752601e-05	0,000100704897811163	0,000101312939418713	9,95445261494138e-05	9,78915305553707e-05	0,000101794072256730	0,000100750989338497	0,000103898865686010	8,41692302672640e-04	9,86578009851224e-05	9,54319126121931e-05	9,63805296434992e-05	0,000100704897811163	0,000100521643278484	9,62365378640953e-05	9,88650311774408e-05	0,000100071148920639	0,000102895973127554	9,78127666938845e-05	0,000100295046182395
sleutel_droom	9,70065505588616e-05	0,000102589339618955	9,64893378234624e-05	9,55690613527863e-05	9,46000133752601e-05	0,000100704897811163	0,000101312939418713	9,95445261494138e-05	9,78915305553707e-05	0,000101794072256730	0,000100750989338497	0,000103898865686010	9,98059685319473e-05	9,86578009851224e-05	9,54319126121931e-05	9,63805296434992e-05	0,000860569817536226	0,000100521643278484	9,62365378640953e-05	9,88650311774408e-05	0,000100071148920639	0,000102895973127554	9,78127666938845e-05	0,000100295046182395
stresen_zin	9,70065505588616e-05	0,000102589339618955	7,72043057794494e-04	9,55690613527863e-05	9,46000133752601e-05	0,000100704897811163	0,000101312939418713	9,95445261494138e-05	9,78915305553707e-05	0,000101794072256730	0,000100750989338497	0,000103898865686010	9,98059685319473e-05	9,86578009851224e-05	9,54319126121931e-05	9,63805296434992e-05	0,000100704897811163	0,000100521643278484	9,62365378640953e-05	9,88650311774408e-05	0,000100071148920639	0,000102895973127554	9,78127666938845e-05	0,000100295046182395
komen_beden	9,70065505588616e-05	0,000102589339618955	9,64893378234624e-05	9,55690613527863e-05	9,46000133752601e-05	0,000100704897811163	0,000873338691294907	9,95445261494138e-05	9,78915305553707e-05	0,000101794072256730	0,000100750989338497	0,000103898865686010	9,98059685319473e-05	9,86578009851224e-05	9,54319126121931e-05	9,63805296434992e-05	0,000100704897811163	0,000100521643278484	9,62365378640953e-05	9,88650311774408e-05	0,000100071148920639	0,000102895973127554	9,78127666938845e-05	0,000100295046182395
snoepen_kopen	9,70065505588616e-05	0,000900143095499811	9,64893378234624e-05	9,55690613527863e-05	9,46000133752601e-05	0,000100704897811163	0,000101312939418713	9,95445261494138e-05	9,78915305553707e-05	0,000101794072256730	0,000100750989338497	0,000103898865686010	9,98059685319473e-05	9,86578009851224e-05	9,54319126121931e-05	9,63805296434992e-05	0,000100704897811163	0,000100521643278484	9,62365378640953e-05	9,88650311774408e-05	0,000100071148920639	0,000102895973127554	9,78127666938845e-05	0,000100295046182395
mama_vertellen	9,70065505588616e-05	0,000102589339618955	9,64893378234624e-05	9,55690613527863e-05	9,46000133752601e-05	0,000100704897811163	0,000101312939418713	9,95445261494138e-05	9,78915305553707e-05	0,000101794072256730	0,000100750989338497	0,000103898865686010	9,98059685319473e-05	9,86578009851224e-05	7,49837128357878e-04	9,63805296434992e-05	0,000100704897811163	0,000100521643278484	9,62365378640953e-05	9,88650311774408e-05	0,000100071148920639	0,000102895973127554	9,78127666938845e-05	0,000100295046182395
trappen_goed	9,70065505588616e-05	0,000102589339618955	9,64893378234624e-05	9,55690613527863e-05	9,46000133752601e-05	0,000100704897811163	0,000101312939418713	9,95445261494138e-05	9,78915305553707e-05	0,000101794072256730	0,000100750989338497	0,000103898865686010	9,98059685319473e-05	9,86578009851224e-05	9,54319126121931e-05	9,63805296434992e-05	0,000100704897811163	0,000100521643278484	9,62365378640953e-05	9,88650311774408e-05	0,000100071148920639	0,000906582399180467	9,78127666938845e-05	0,000100295046182395
verschillen_behandelen	9,70065505588616e-05	0,000102589339618955	9,64893378234624e-05	9,55690613527863e-05	9,46000133752601e-05	0,000100704897811163	0,000101312939418713	9,95445261494138e-05	9,78915305553707e-05	0,000883442480893221	0,000100750989338497	0,000103898865686010	9,98059685319473e-05	9,86578009851224e-05	9,54319126121931e-05	9,63805296434992e-05	0,000100704897811163	0,000100521643278484	9,62365378640953e-05	9,88650311774408e-05	0,000100071148920639	0,000102895973127554	9,78127666938845e-05	0,000100295046182395
moment_mens	9,70065505588616e-05	0,000102589339618955	9,64893378234624e-05	9,55690613527863e-05	9,46000133752601e-05	0,000100704897811163	0,000101312939418713	8,36202012639562e-04	9,78915305553707e-05	0,000101794072256730	0,000100750989338497	0,000103898865686010	9,98059685319473e-05	9,86578009851224e-05	9,54319126121931e-05	9,63805296434992e-05	0,000100704897811163	0,000100521643278484	9,62365378640953e-05	9,88650311774408e-05	0,000100071148920639	0,000102895973127554	9,78127666938845e-05	0,000100295046182395
druk_snappen	9,70065505588616e-05	0,000102589339618955	9,64893378234624e-05	9,55690613527863e-05	9,46000133752601e-05	0,000100704897811163	0,000101312939418713	9,95445261494138e-05	9,78915305553707e-05	0,000101794072256730	0,000100750989338497	0,000103898865686010	9,98059685319473e-05	8,17580784189395e-04	9,54319126121931e-05	9,63805296434992e-05	0,000100704897811163	0,000100521643278484	9,62365378640953e-05	9,88650311774408e-05	0,000100071148920639	0,000102895973127554	9,78127666938845e-05	0,000100295046182395
goed_goed	9,70065505588616e-05	0,000102589339618955	9,64893378234624e-05	9,55690613527863e-05	9,46000133752601e-05	0,000100704897811163	0,000101312939418713	9,95445261494138e-05	9,78915305553707e-05	0,000101794072256730	0,000100750989338497	0,000103898865686010	9,98059685319473e-05	9,86578009851224e-05	9,54319126121931e-05	7,69758086015323e-04	0,000100704897811163	0,000100521643278484	9,62365378640953e-05	9,88650311774408e-05	0,000100071148920639	0,000102895973127554	9,78127666938845e-05	0,000100295046182395
moeilijk_mama	9,70065505588616e-05	0,000102589339618955	9,64893378234624e-05	9,55690613527863e-05	9,46000133752601e-05	0,000860569817536228	0,000101312939418713	9,95445261494138e-05	9,78915305553707e-05	0,000101794072256730	0,000100750989338497	0,000103898865686010	9,98059685319473e-05	9,86578009851224e-05	9,54319126121931e-05	9,63805296434992e-05	0,000100704897811163	0,000100521643278484	9,62365378640953e-05	9,88650311774408e-05	0,000100071148920639	0,000102895973127554	9,78127666938845e-05	0,000100295046182395
hoog_zitten	9,70065505588616e-05	0,000102589339618955	9,64893378234624e-05	9,55690613527863e-05	9,46000133752601e-05	0,000100704897811163	0,000873338691294907	9,95445261494138e-05	9,78915305553707e-05	0,000101794072256730	0,000100750989338497	0,000103898865686010	9,98059685319473e-05	9,86578009851224e-05	9,54319126121931e-05	9,63805296434992e-05	0,000100704897811163	0,000100521643278484	9,62365378640953e-05	9,88650311774408e-05	0,000100071148920639	0,000102895973127554	9,78127666938845e-05	0,000100295046182395
nederland_papa	9,70065505588616e-05	0,000102589339618955	9,64893378234624e-05	9,55690613527863e-05	9,46000133752601e-05	0,000100704897811163	0,000101312939418713	9,95445261494138e-05	8,01489105164518e-04	0,000101794072256730	0,000100750989338497	0,000103898865686010	9,98059685319473e-05	9,86578009851224e-05	9,54319126121931e-05	9,63805296434992e-05	0,000100704897811163	0,000100521643278484	9,62365378640953e-05	9,88650311774408e-05	0,000100071148920639	0,000102895973127554	9,78127666938845e-05	0,000100295046182395
ander_losjes	9,70065505588616e-05	0,000102589339618955	9,64893378234624e-05	9,55690613527863e-05	9,46000133752601e-05	0,000100704897811163	0,000101312939418713	9,95445261494138e-05	8,01489105164518e-04	0,000101794072256730	0,000100750989338497	0,000103898865686010	9,98059685319473e-05	9,86578009851224e-05	9,54319126121931e-05	9,63805296434992e-05	0,000100704897811163	0,000100521643278484	9,62365378640953e-05	9,88650311774408e-05	0,000100071148920639	0,000102895973127554	9,78127666938845e-05	0,000100295046182395
gaan_skile	9,70065505588616e-05	0,000102589339618955	9,64893378234624e-05	9,55690613527863e-05	9,46000133752601e-05	0,000100704897811163	0,000101312939418713	9,95445261494138e-05	9,78915305553707e-05	0,000101794072256730	0,000100750989338497	0,000103898865686010	9,98059685319473e-05	9,86578009851224e-05	7,49837128357878e-04	9,63805296434992e-05	0,000100704897811163	0,000100521643278484	9,62365378640953e-05	9,88650311774408e-05	0,000100071148920639	0,000102895973127554	9,78127666938845e-05	0,000100295046182395
les_druk	9,70065505588616e-05	0,000102589339618955	9,64893378234624e-05	9,55690613527863e-05	9,46000133752601e-05	0,000100704897811163	0,000101312939418713	9,95445261494138e-05	9,78915305553707e-05	0,000101794072256730	0,000100750989338497	0,000103898865686010	8,41692302672640e-04	9,86578009851224e-05	9,54319126121931e-05	9,63805296434992e-05	0,000100704897811163	0,000100521643278484	9,62365378640953e-05	9,88650311774408e-05	0,000100071148920639	0,000102895973127554	9,78127666938845e-05	0,000100295046182395
zus_boos	9,70065505588616e-05	0,000102589339618955	9,64893378234624e-05	9,55690613527863e-05	9,46000133752601e-05	0,000100704897811163	0,000101312939418713	8,36202012639562e-04	9,78915305553707e-05	0,000101794072256730	0,000100750989338497	0,000103898865686010	9,98059685319473e-05	9,86578009851224e-05	9,54319126121931e-05	9,63805296434992e-05	0,000100704897811163	0,000100521643278484	9,62365378640953e-05	9,88650311774408e-05	0,000100071148920639	0,000102895973127554	9,78127666938845e-05	0,000100295046182395
denken_persoonlijkheid	9,70065505588616e-05	0,000102589339618955	9,64893378234624e-05	7,52717251910349e-04	9,46000133752601e-05	0,000100704897811163	0,000101312939418713	9,95445261494138e-05	9,78915305553707e-05	0,000101794072256730	0,000100750989338497	0,000103898865686010	9,98059685319473e-05	9,86578009851224e-05	9,54319126121931e-05	9,63805296434992e-05	0,000100704897811163	0,000100521643278484	9,62365378640953e-05	9,88650311774408e-05	0,000100071148920639	0,000102895973127554	9,78127666938845e-05	0,000100295046182395
nemen_ander	9,70065505588616e-05	0,000102589339618955	9,64893378234624e-05	9,55690613527863e-05	9,46000133752601e-05	0,000100704897811163	0,000101312939418713	9,95445261494138e-05	9,78915305553707e-05	0,000101794072256730	0,000100750989338497	0,000927643142908005	9,98059685319473e-05	9,86578009851224e-05	9,54319126121931e-05	9,63805296434992e-05	0,000100704897811163	0,000100521643278484	9,62365378640953e-05	9,88650311774408e-05	0,000100071148920639	0,000102895973127554	9,78127666938845e-05	0,000100295046182395
bezig_positiever	9,70065505588616e-05	0,000102589339618955	9,64893378234624e-05	9,55690613527863e-05	9,46000133752601e-05	0,000100704897811163	0,000101312939418713	8,36202012639562e-04	9,78915305553707e-05	0,000101794072256730	0,000100750989338497	0,000103898865686010	9,98059685319473e-05	9,86578009851224e-05	9,54319126121931e-05	9,63805296434992e-05	0,000100704897811163	0,000100521643278484	9,62365378640953e-05	9,88650311774408e-05	0,000100071148920639	0,000102895973127554	9,78127666938845e-05	0,000100295046182395
stad_zitten	9,70065505588616e-05	0,000102589339618955	9,64893378234624e-05	9,55690613527863e-05	9,46000133752601e-05	0,000100704897811163	0,000101312939418713	9,95445261494138e-05	9,78915305553707e-05	0,000101794072256730	0,000100750989338497	0,000103898865686010	9,98059685319473e-05	9,86578009851224e-05	9,54319126121931e-05	9,63805296434992e-05	0,000100704897811163	0,000100521643278484	9,62365378640953e-05	9,88650311774408e-05	0,000847261090835361	0,000102895973127554	9,78127666938845e-05	0,000100295046182395
inbreng_snappen	9,70065505588616e-05	0,000102589339618955	9,64893378234624e-05	9,55690613527863e-05	9,46000133752601e-05	0,000100704897811163	0,000101312939418713	9,95445261494138e-05	9,78915305553707e-05	0,000101794072256730	0,000100750989338497	0,000103898865686010	8,41692302672640e-04	9,86578009851224e-05	9,54319126121931e-05	9,63805296434992e-05	0,000100704897811163	0,000100521643278484	9,62365378640953e-05	9,88650311774408e-05	0,000100071148920639	0,000102895973127554	9,78127666938845e-05	0,000100295046182395
mogelijkheid	7,82904525237937e-04	0,000102589339618955	9,64893378234624e-05	9,55690613527863e-05	9,46000133752601e-05	0,000100704897811163	0,000101312939418713	9,95445261494138e-05	9,78915305553707e-05	0,000101794072256730	0,000100750989338497	0,000103898865686010	9,98059685319473e-05	9,86578009851224e-05	9,54319126121931e-05	9,63805296434992e-05	0,000100704897811163	0,000100521643278484	9,62365378640953e-05	9,88650311774408e-05	0,000100071148920639	0,000102895973127554	9,78127666938845e-05	0,000100295046182395
wintersporten_vorig	9,70065505588616e-05	0,000102589339618955	9,64893378234624e-05	7,52717251910349e-04	9,46000133752601e-05	0,000100704897811163	0,000101312939418713	9,95445261494138e-05	9,78915305553707e-05	0,000101794072256730	0,000100750989338497	0,000103898865686010	9,98059685319473e-05	9,86578009851224e-05	9,54319126121931e-05	9,63805296434992e-05	0,000100704897811163	0,000100521643278484	9,62365378640953e-05	9,88650311774408e-05	0,000100071148920639	0,000102895973127554	9,78127666938845e-05	0,000100295046182395
gedrag	9,70065505588616e-05	0,000102589339618955	9,64893378234624e-05	9,55690613527863e-05	9,46000133752601e-05	0,000100704897811163	0,000101312939418713	9,95445261494138e-05	9,78915305553707e-05	0,000101794072256730	0,000100750989338497	0,000103898865686010	9,98059685319473e-05	9,86578009851224e-05	9,54319126121931e-05	9,63805296434992e-05	0,000100704897811163	0,000100521643278484	7,66734258647871e-04	9,88650311774408e-05	0,000100071148920639	0,000102895973127554	9,78127666938845e-05	0,000100295046182395
klas_satellien	9,70065505588616e-05	0,000102589339618955	9,64893378234624e-05	9,55690613527863e-05	9,46000133752601e-05	0,000100704897811163	0,000101312939418713	9,95445261494138e-05	9,78915305553707e-05	0,000101794072256730	0,000100750989338497	0,000103898865686010	9,98059685319473e-05	9,86578009851224e-05	9,54319126121931e-05	9,63805296434992e-05	0,000100704897811163	0,000100521643278484	7,66734258647871e-04	9,88650311774408e-05	0,000100071148920639	0,000102895973127554	9,78127666938845e-05	0,000100295046182395
ander_donkerblinden	9,70065505588616e-05	0,000102589339618955	9,64893378234624e-05	9,55690613527863e-05	9,46000133752601e-05	0,000100704897811163	0,000101312939418713	8,36202012639562e-04	9,78915305553707e-05	0,000101794072256730	0,000100750989338497	0,000103898865686010	9,98059685319473e-05	9,86578009851224e-05	9,54319126121931e-05	9,63805296434992e-05	0,000100704897811163	0,000100521643278484	9,62365378640953e-05	9,88650311774408e-05	0,000100071148920639	0,000102895973127554	9,78127666938845e-05	0,000100295046182395
ervaring_soort	9,70065505588616e-05	0,000102589339618955	9,64893378234624e-05	9,55690613527863e-05	9,46000133752601e-05	0,000100704897811163	0,000101312939418713	9,95445261494138e-05	8,01489105164518e-04	0,000101794072256730	0,000100750989338497	0,000103898865686010	9,98059685319473e-05	9,86578009851224e-05	9,54319126121931e-05	9,63805296434992e-05	0,000100704897811163	0,000100521643278484	9,62365378640953e-05	9,88650311774408e-05	0,000100071148920639	0,000102895973127554	9,78127666938845e-05	0,000100295046182395
hogen	9,70065505588616e-05	0,000102589339618955	9,64893378234624e-05	9,55690613527863e-05	9,46000133752601e-05	0,000100704897811163	0,000101312939418713	9,95445261494138e-05	9,78915305553707e-05	0,000101794072256730	0,000861537739610313	0,000103898865686010	9,98059685319473e-05	9,86578009851224e-05	9,54319126121931e-05	9,63805296434992e-05	0,000100704897811163	0,000100521643278484	9,62365378640953e-05	9,88650311774408e-05	0,000100071148920639	0,000102895973127554	9,78127666938845e-05	0,000100295046182395
gaan_kinderachtig	9,70065505588616e-05	0,000102589339618955	9,64893378234624e-05	9,55690613527863e-05	9,46000133752601e-05	0,000100704897811163	0,000101312939418713	8,36202012639562e-04	9,78915305553707e-05	0,000101794072256730	0,000100750989338497	0,000103898865686010	9,98059685319473e-05	9,86578009851224e-05	9,54319126121931e-05	9,63805296434992e-05	0,000100704897811163	0,000100521643278484	9,62365378640953e-05	9,88650311774408e-05	0,000100071148920639	0,000102895973127554	9,78127666938845e-05	0,000100295046182395
rest_houden	9,70065505588616e-05	0,000102589339618955	9,64893378234624e-05	9,55690613527863e-05	9,46000133752601e-05	0,000100704897811163	0,000101312939418713	9,95445261494138e-05	9,78915305553707e-05	0,000101794072256730	0,000100750989338497	0,000103898865686010	9,98059685319473e-05	9,86578009851224e-05	9,54319126121931e-05	9,63805296434992e-05	0,000100704897811163	0,000856721472350053	9,62365378640953e-05	9,88650311774408e-05	0,000100071148920639	0,000102895973127554	9,78127666938845e-05	0,000100295046182395
trainen	9,70065505588616e-05	0,000102589339618955	9,64893378234624e-05	9,55690613527863e-05	9,46000133752601e-05	0,000100704897811163	0,000101312939418713	9,95445261494138e-05	9,78915305553707e-05	0,000101794072256730	0,000100750989338497	0,000103898865686010	9,98059685319473e-05	9,86578009851224e-05	9,54319126121931e-05	7,69758086015323e-04	0,000100704897811163	0,000100521643278484	9,62365378640953e-05	9,88650311774408e-05	0,000100071148920639	0,000102895973127554	9,78127666938845e-05	0,000100295046182395
knuffel_geven	9,70065505588616e-05	0,000102589339618955	9,64893378234624e-05	9,55690613527863e-05	9,46000133752601e-05	0,000100704897811163	0,000101312939418713	9,95445261494138e-05	9,78915305553707e-05	0,000101794072256730	0,000100750989338497	0,000103898865686010	9,98059685319473e-05	9,86578009851224e-05	9,54319126121931e-05	9,63805296434992e-05	0,000100704897811163	0,000100521643278484	9,62365378640953e-05	9,88650311774408e-05	0,000100071148920639	0,000102895973127554	7,99835064073375e-04	0,000100295046182395
broertje_denken	9,70065505588616e-05	0,000102589339618955	9,64893378234624e-05	7,52717251910349e-04	9,46000133752601e-05	0,000100704897811163	0,000101312939418713	9,95445261494138e-05	9,78915305553707e-05	0,000101794072256730	0,000100750989338497	0,000103898865686010	9,98059685319473e-05	9,86578009851224e-05	9,54319126121931e-05	9,63805296434992e-05	0,000100704897811163	0,000100521643278484	9,62365378640953e-05	9,88650311774408e-05	0,000100071148920639	0,000102895973127554	9,78127666938845e-05	0,000100295046182395
leuk_kind	9,70065505588616e-05	0,000102589339618955	9,64893378234624e-05	9,55690613527863e-05	9,46000133752601e-05	0,000100704897811163	0,000101312939418713	9,95445261494138e-05	8,01489105164518e-04	0,000101794072256730	0,000100750989338497	0,000103898865686010	9,98059685319473e-05	9,86578009851224e-05	9,54319126121931e-05	9,63805296434992e-05	0,000100704897811163	0,000100521643278484	9,62365378640953e-05	9,88650311774408e-05	0,000100071148920639	0,000102895973127554	9,78127666938845e-05	0,000100295046182395
zwemmen_kwijtraken	9,70065505588616e-05	0,000102589339618955	9,64893378234624e-05	9,55690613527863e-05	9,46000133752601e-05	0,000100704897811163	0,000101312939418713	9,95445261494138e-05	9,78915305553707e-05	0,000101794072256730	0,000100750989338497	0,000927643142908005	9,98059685319473e-05	9,86578009851224e-05	9,54319126121931e-05	9,63805296434992e-05	0,000100704897811163	0,000100521643278484	9,62365378640953e-05	9,88650311774408e-05	0,000100071148920639	0,000102895973127554	9,78127666938845e-05	0,000100295046182395
jaar_bever	9,70065505588616e-05	0,000102589339618955	9,64893378234624e-05	9,55690613527863e-05	9,46000133752601e-05	0,000100704897811163	0,000101312939418713	9,95445261494138e-05	9,78915305553707e-05	0,000101794072256730	0,000100750989338497	0,000103898865686010	9,98059685319473e-05	9,86578009851224e-05	9,54319126121931e-05	9,63805296434992e-05	0,000100704897811163	0,000100521643278484	9,62365378640953e-05	9,88650311774408e-05	0,000847261090835361	0,000102895973127554	9,78127666938845e-05	0,000100295046182395
rustig_missen	9,70065505588616e-05	0,000102589339618955	9,64893378234624e-05	9,55690613527863e-05	9,46000133752601e-05	0,000100704897811163	0,000101312939418713	9,95445261494138e-05	9,78915305553707e-05	0,000101794072256730	0,000100750989338497	0,000103898865686010	8,41692302672640e-04	9,86578009851224e-05	9,54319126121931e-05	9,63805296434992e-05	0,000100704897811163	0,000100521643278484	9,62365378640953e-05	9,88650311774408e-05	0,000100071148920639	0,000102895973127554	9,78127666938845e-05	0,000100295046182395
schaduw	9,70065505588616e-05	0,000102589339618955	9,64893378234624e-05	9,55690613527863e-05	9,46000133752601e-05	0,000100704897811163	0,000101312939418713	9,95445261494138e-05	9,78915305553707e-05	0,000101794072256730	0,000100750989338497	0,000103898865686010	9,98059685319473e-05	9,86578009851224e-05	9,54319126121931e-05	9,63805296434992e-05	0,000100704897811163	0,000856721472350053	9,62365378640953e-05	9,88650311774408e-05	0,000100071148920639	0,000102895973127554	9,78127666938845e-05	0,000100295046182395
komen_bloed	9,70065505588616e-05	0,000102589339618955	9,64893378234624e-05	9,55690613527863e-05	9,46000133752601e-05	0,000100704897811163	0,000101312939418713	9,95445261494138e-05	9,78915305553707e-05	0,000101794072256730	0,000100750989338497	0,000103898865686010	8,41692302672640e-04	9,86578009851224e-05	9,54319126121931e-05	9,63805296434992e-05	0,000100704897811163	0,000100521643278484	9,62365378640953e-05	9,88650311774408e-05	0,000100071148920639	0,000102895973127554	9,78127666938845e-05	0,000100295046182395
sfeer_week	9,70065505588616e-05	0,000102589339618955	9,64893378234624e-05	9,55690613527863e-05	9,46000133752601e-05	0,000100704897811163	0,000101312939418713	9,95445261494138e-05	9,78915305553707e-05	0,000101794072256730	0,000100750989338497	0,000103898865686010	9,98059685319473e-05	9,86578009851224e-05	9,54319126121931e-05	9,63805296434992e-05	0,000860569817536226	0,000100521643278484	9,62365378640953e-05	9,88650311774408e-05	0,000100071148920639	0,000102895973127554	9,78127666938845e-05	0,000100295046182395
proberen_zus	9,70065505588616e-05	0,000102589339618955	9,64893378234624e-05	9,55690613527863e-05	9,46000133752601e-05	0,000100704897811163	0,000101312939418713	9,95445261494138e-05	9,78915305553707e-05	0,000101794072256730	0,000100750989338497	0,000103898865686010	9,98059685319473e-05	8,17580784189395e-04	9,54319126121931e-05	9,63805296434992e-05	0,000100704897811163	0,000100521643278484	9,62365378640953e-05	9,88650311774408e-05	0,000100071148920639	0,000102895973127554	9,78127666938845e-05	0,000100295046182395
kort_slapen	9,70065505588616e-05	0,000102589339618955	9,64893378234624e-05	7,52717251910349e-04	9,46000133752601e-05	0,000100704897811163	0,000101312939418713	9,95445261494138e-05	9,78915305553707e-05	0,000101794072256730	0,000100750989338497	0,000103898865686010	9,98059685319473e-05	9,86578009851224e-05	9,54319126121931e-05	9,63805296434992e-05	0,000100704897811163	0,000100521643278484	9,62365378640953e-05	9,88650311774408e-05	0,000100071148920639	0,000102895973127554	9,78127666938845e-05	0,000100295046182395
bijkomen_ipeden	9,70065505588616e-05	0,000102589339618955	9,64893378234624e-05	9,55690613527863e-05	9,46000133752601e-05	0,000100704897811163	0,000101312939418713	8,36202012639562e-04	9,78915305553707e-05	0,000101794072256730	0,000100750989338497	0,000103898865686010	9,98059685319473e-05	9,86578009851224e-05	9,54319126121931e-05	9,63805296434992e-05	0,000100704897811163	0,000100521643278484	9,62365378640953e-05	9,88650311774408e-05	0,000100071148920639	0,000102895973127554	9,78127666938845e-05	0,000100295046182395
dank	9,70065505588616e-05	0,000102589339618955	9,64893378234624e-05	9,55690613527863e-05	9,46000133752601e-05	0,000100704897811163	0,000101312939418713	9,95445261494138e-05	8,01489105164518e-04	0,000101794072256730	0,000100750989338497	0,000103898865686010	9,98059685319473e-05	9,86578009851224e-05	9,54319126121931e-05	9,63805296434992e-05	0,000100704897811163	0,000100521643278484	9,62365378640953e-05	9,88650311774408e-05	0,000100071148920639	0,000102895973127554	9,78127666938845e-05	0,000100295046182395
week_denken	9,70065505588616e-05	0,000102589339618955	9,64893378234624e-05	9,55690613527863e-05	9,46000133752601e-05	0,000100704897811163	0,000101312939418713	9,95445261494138e-05	9,78915305553707e-05	0,000883442480893221	0,000100750989338497	0,000103898865686010	9,98059685319473e-05	9,86578009851224e-05	9,54319126121931e-05	9,63805296434992e-05	0,000100704897811163	0,000100521643278484	9,62365378640953e-05	9,88650311774408e-05	0,000100071148920639	0,000102895973127554	9,78127666938845e-05	0,000100295046182395
tafel_nakijkspullen	9,70065505588616e-05	0,000102589339618955	9,64893378234624e-05	9,55690613527863e-05	9,46000133752601e-05	0,000100704897811163	0,000101312939418713	9,95445261494138e-05	9,78915305553707e-05	0,000101794072256730	0,000100750989338497	0,000103898865686010	9,98059685319473e-05	9,86578009851224e-05	9,54319126121931e-05	9,63805296434992e-05	0,000100704897811163	0,000100521643278484	9,62365378640953e-05	9,88650311774408e-05	0,000847261090835361	0,000102895973127554	9,78127666938845e-05	0,000100295046182395
beden_vinden	9,70065505588616e-05	0,000102589339618955	9,64893378234624e-05	9,55690613527863e-05	9,46000133752601e-05	0,000100704897811163	0,000101312939418713	9,95445261494138e-05	9,78915305553707e-05	0,000101794072256730	0,000100750989338497	0,000103898865686010	9,98059685319473e-05	9,86578009851224e-05	9,54319126121931e-05	9,63805296434992e-05	0,000100704897811163	0,000100521643278484	9,62365378640953e-05	9,88650311774408e-05	0,000847261090835361	0,000102895973127554	9,78127666938845e-05	0,000100295046182395
veiliger_voelen	9,70065505588616e-05	0,000102589339618955	9,64893378234624e-05	9,55690613527863e-05	9,46000133752601e-05	0,000100704897811163	0,000101312939418713	9,95445261494138e-05	9,78915305553707e-05	0,000101794072256730	0,000100750989338497	0,000103898865686010	9,98059685319473e-05	9,86578009851224e-05	9,54319126121931e-05	9,63805296434992e-05	0,000100704897811163	0,000100521643278484	9,62365378640953e-05	9,88650311774408e-05	0,000847261090835361	0,000102895973127554	9,78127666938845e-05	0,000100295046182395
lijken_zitten	9,70065505588616e-05	0,000102589339618955	9,64893378234624e-05	9,55690613527863e-05	9,46000133752601e-05	0,000100704897811163	0,000101312939418713	9,95445261494138e-05	9,78915305553707e-05	0,000101794072256730	0,000861537739610313	0,000103898865686010	9,98059685319473e-05	9,86578009851224e-05	9,54319126121931e-05	9,63805296434992e-05	0,000100704897811163	0,000100521643278484	9,62365378640953e-05	9,88650311774408e-05	0,000100071148920639	0,000102895973127554	9,78127666938845e-05	0,000100295046182395
zitten_veranderen	9,70065505588616e-05	0,000102589339618955	9,64893378234624e-05	9,55690613527863e-05	9,46000133752601e-05	0,000100704897811163	0,000101312939418713	9,95445261494138e-05	9,78915305553707e-05	0,000101794072256730	0,000861537739610313	0,000103898865686010	9,98059685319473e-05	9,86578009851224e-05	9,54319126121931e-05	9,63805296434992e-05	0,000100704897811163	0,000100521643278484	9,62365378640953e-05	9,88650311774408e-05	0,000100071148920639	0,000102895973127554	9,78127666938845e-05	0,000100295046182395
zin_duidelijk	9,70065505588616e-05	0,000102589339618955	7,72043057794494e-04	9,55690613527863e-05	9,46000133752601e-05	0,000100704897811163	0,000101312939418713	9,95445261494138e-05	9,78915305553707e-05	0,000101794072256730	0,000100750989338497	0,000103898865686010	9,98059685319473e-05	9,86578009851224e-05	9,54319126121931e-05	9,63805296434992e-05	0,000100704897811163	0,000100521643278484	9,62365378640953e-05	9,88650311774408e-05	0,000100071148920639	0,000102895973127554	9,78127666938845e-05	0,000100295046182395
meegemaken_druk	9,70065505588616e-05	0,000102589339618955	9,64893378234624e-05	9,55690613527863e-05	9,46000133752601e-05	0,000100704897811163	0,000101312939418713	8,36202012639562e-04	9,78915305553707e-05	0,000101794072256730	0,000100750989338497	0,000103898865686010	9,98059685319473e-05	9,86578009851224e-05	9,54319126121931e-05	9,63805296434992e-05	0,000100704897811163	0,000100521643278484	9,62365378640953e-05	9,88650311774408e-05	0,000100071148920639	0,000102895973127554	9,78127666938845e-05	0,000100295046182395
gezin_leuk	9,70065505588616e-05	0,000102589339618955	9,64893378234624e-05	9,55690613527863e-05	9,46000133752601e-05	0,000100704897811163	0,000101312939418713	9,95445261494138e-05	9,78915305553707e-05	0,000883442480893221	0,000100750989338497	0,000103898865686010	9,98059685319473e-05	9,86578009851224e-05	9,54319126121931e-05	9,63805296434992e-05	0,000100704897811163	0,000100521643278484	9,62365378640953e-05	9,88650311774408e-05	0,000100071148920639	0,000102895973127554	9,78127666938845e-05	0,000100295046182395
willen_geval	7,82904525237937e-04	0,000102589339618955	9,64893378234624e-05	9,55690613527863e-05	9,46000133752601e-05	0,000100704897811163	0,000101312939418713	9,95445261494138e-05	9,78915305553707e-05	0,000101794072256730	0,000100750989338497	0,000103898865686010	9,98059685319473e-05	9,86578009851224e-05	9,54319126121931e-05	9,63805296434992e-05	0,000100704897811163	0,000100521643278484	9,62365378640953e-05	9,88650311774408e-05	0,000100071148920639	0,000102895973127554	9,78127666938845e-05	0,000100295046182395
wandelen_bos	9,70065505588616e-05	0,000102589339618955	9,64893378234624e-05	9,55690613527863e-05	9,46000133752601e-05	0,000100704897811163	0,000101312939418713	9,95445261494138e-05	9,78915305553707e-05	0,000101794072256730	0,000100750989338497	0,000103898865686010	9,98059685319473e-05	9,86578009851224e-05	9,54319126121931e-05	9,63805296434992e-05	0,000100704897811163	0,000100521643278484	9,62365378640953e-05	9,88650311774408e-05	0,000100071148920639	0,000102895973127554	9,78127666938845e-05	0,000851962933332173
happen	9,70065505588616e-05	0,000102589339618955	9,64893378234624e-05	9,55690613527863e-05	9,46000133752601e-05	0,000100704897811163	0,000101312939418713	9,95445261494138e-05	9,78915305553707e-05	0,000101794072256730	0,000100750989338497	0,000103898865686010	9,98059685319473e-05	9,86578009851224e-05	9,54319126121931e-05	7,69758086015323e-04	0,000100704897811163	0,000100521643278484	9,62365378640953e-05	9,88650311774408e-05	0,000100071148920639	0,000102895973127554	9,78127666938845e-05	0,000100295046182395
paard_tijd	9,70065505588616e-05	0,000102589339618955	9,64893378234624e-05	9,55690613527863e-05	9,46000133752601e-05	0,000100704897811163	0,000101312939418713	9,95445261494138e-05	9,78915305553707e-05	0,000101794072256730	0,000100750989338497	0,000927643142908005	9,98059685319473e-05	9,86578009851224e-05	9,54319126121931e-05	9,63805296434992e-05	0,000100704897811163	0,000100521643278484	9,62365378640953e-05	9,88650311774408e-05	0,000100071148920639	0,000102895973127554	9,78127666938845e-05	0,000100295046182395
vertrouwten_mens	9,70065505588616e-05	0,000102589339618955	9,64893378234624e-05	7,52717251910349e-04	9,46000133752601e-05	0,000100704897811163	0,000101312939418713	9,95445261494138e-05	9,78915305553707e-05	0,000101794072256730	0,000100750989338497	0,000103898865686010	9,98059685319473e-05	9,86578009851224e-05	9,54319126121931e-05	9,63805296434992e-05	0,000100704897811163	0,000100521643278484	9,62365378640953e-05	9,88650311774408e-05	0,000100071148920639	0,000102895973127554	9,78127666938845e-05	0,000100295046182395
gelijk_moe	9,70065505588616e-05	0,000102589339618955	7,72043057794494e-04	9,55690613527863e-05	9,46000133752601e-05	0,000100704897811163	0,000101312939418713	9,95445261494138e-05	9,78915305553707e-05	0,000101794072256730	0,000100750989338497	0,000103898865686010	9,98059685319473e-05	9,86578009851224e-05	9,54319126121931e-05	9,63805296434992e-05	0,000100704897811163	0,000100521643278484	9,62365378640953e-05	9,88650311774408e-05	0,000100071148920639	0,000102895973127554	9,78127666938845e-05	0,000100295046182395
privéle_hoofdstukken	9,70065505588616e-05	0,000102589339618955	9,64893378234624e-05	9,55690613527863e-05	9,46000133752601e-05	0,000100704897811163	0,000101312939418713	9,95445261494138e-05	9,78915305553707e-05	0,000101794072256730	0,000100750989338497	0,000103898865686010	9,98059685319473e-05	9,86578009851224e-05	9,54319126121931e-05	9,63805296434992e-05	0,000100704897811163	0,000100521643278484	9,62365378640953e-05	9,88650311774408e-05	0,000847261090835361	0,000102895973127554	9,78127666938845e-05	0,000100295046182395
ouder_gaan	9,70065505588616e-05	0,000102589339618955	9,64893378234624e-05	9,55690613527863e-05	9,46000133752601e-05	0,000100704897811163	0,000101312939418713	9,95445261494138e-05	9,78915305553707e-05	0,000101794072256730	0,000100750989338497	0,000103898865686010	9,98059685319473e-05	8,17580784189395e-04	9,54319126121931e-05	9,63805296434992e-05	0,000100704897811163	0,000100521643278484	9,62365378640953e-05	9,88650311774408e-05	0,000100071148920639	0,000102895973127554	9,78127666938845e-05	0,000100295046182395
slapen_fijn	9,70065505588616e-05	0,000102589339618955	9,64893378234624e-05	9,55690613527863e-05	9,46000133752601e-05	0,000100704897811163	0,000101312939418713	9,95445261494138e-05	9,78915305553707e-05	0,000101794072256730	0,000100750989338497	0,000103898865686010	9,98059685319473e-05	9,86578009851224e-05	9,54319126121931e-05	9,63805296434992e-05	0,000100704897811163	0,000100521643278484	9,62365378640953e-05	9,88650311774408e-05	0,000847261090835361	0,000102895973127554	9,78127666938845e-05	0,000100295046182395
gaan_verjaardag	9,70065505588616e-05	0,000102589339618955	9,64893378234624e-05	9,55690613527863e-05	9,46000133752601e-05	0,000100704897811163	0,000101312939418713	9,95445261494138e-05	9,78915305553707e-05	0,000101794072256730	0,000100750989338497	0,000103898865686010	9,98059685319473e-05	9,86578009851224e-05	9,54319126121931e-05	9,63805296434992e-05	0,000100704897811163	0,000100521643278484	9,62365378640953e-05	9,88650311774408e-05	0,000100071148920639	0,000102895973127554	7,99835064073375e-04	0,000100295046182395
waarschuwen	9,70065505588616e-05	0,000102589339618955	9,64893378234624e-05	9,55690613527863e-05	9,46000133752601e-05	0,000100704897811163	0,000101312939418713	9,95445261494138e-05	9,78915305553707e-05	0,000101794072256730	0,000100750989338497	0,000103898865686010	9,98059685319473e-05	9,86578009851224e-05	7,49837128357878e-04	9,63805296434992e-05	0,000100704897811163	0,000100521643278484	9,62365378640953e-05	9,88650311774408e-05	0,000100071148920639	0,000102895973127554	9,78127666938845e-05	0,000100295046182395
ander_verschillen	9,70065505588616e-05	0,000102589339618955	9,64893378234624e-05	9,55690613527863e-05	9,46000133752601e-05	0,000100704897811163	0,000101312939418713	9,95445261494138e-05	9,78915305553707e-05	0,000101794072256730	0,000100750989338497	0,000103898865686010	9,98059685319473e-05	9,86578009851224e-05	9,54319126121931e-05	9,63805296434992e-05	0,000100704897811163	0,000100521643278484	9,62365378640953e-05	9,88650311774408e-05	0,000100071148920639	0,000102895973127554	7,99835064073375e-04	0,000100295046182395
zitten_scheiden	9,70065505588616e-05	0,000102589339618955	9,64893378234624e-05	9,55690613527863e-05	9,46000133752601e-05	0,000100704897811163	0,000101312939418713	9,95445261494138e-05	9,78915305553707e-05	0,000883442480893221	0,000100750989338497	0,000103898865686010	9,98059685319473e-05	9,86578009851224e-05	9,54319126121931e-05	9,63805296434992e-05	0,000100704897811163	0,000100521643278484	9,62365378640953e-05	9,88650311774408e-05	0,000100071148920639	0,000102895973127554	9,78127666938845e-05	0,000100295046182395
communiceren	9,70065505588616e-05	0,000102589339618955	9,64893378234624e-05	9,55690613527863e-05	9,46000133752601e-05	0,000100704897811163	0,000101312939418713	9,95445261494138e-05	9,78915305553707e-05	0,000101794072256730	0,000100750989338497	0,000103898865686010	9,98059685319473e-05	9,86578009851224e-05	9,54319126121931e-05	9,63805296434992e-05	0,000100704897811163	0,000856721472350053	9,62365378640953e-05	9,88650311774408e-05	0,000100071148920639	0,000102895973127554	9,78127666938845e-05	0,000100295046182395
vork_verwisselen	9,70065505588616e-05	0,000102589339618955	9,64893378234624e-05	9,55690613527863e-05	9,46000133752601e-05	0,000100704897811163	0,000101312939418713	9,95445261494138e-05	9,78915305553707e-05	0,000101794072256730	0,000100750989338497	0,000103898865686010	9,98059685319473e-05	9,86578009851224e-05	9,54319126121931e-05	9,63805296434992e-05	0,000100704897811163	0,000856721472350053	9,62365378640953e-05	9,88650311774408e-05	0,000100071148920639	0,000102895973127554	9,78127666938845e-05	0,000100295046182395
examen_regulier	9,70065505588616e-05	0,000102589339618955	9,64893378234624e-05	9,55690613527863e-05	9,46000133752601e-05	0,000100704897811163	0,000101312939418713	9,95445261494138e-05	9,78915305553707e-05	0,000101794072256730	0,000100750989338497	0,000103898865686010	9,98059685319473e-05	9,86578009851224e-05	9,54319126121931e-05	9,63805296434992e-05	0,000100704897811163	0,000100521643278484	7,66734258647871e-04	9,88650311774408e-05	0,000100071148920639	0,000102895973127554	9,78127666938845e-05	0,000100295046182395
dag_uitspelen	9,70065505588616e-05	0,000102589339618955	9,64893378234624e-05	9,55690613527863e-05	9,46000133752601e-05	0,000100704897811163	0,000873338691294907	9,95445261494138e-05	9,78915305553707e-05	0,000101794072256730	0,000100750989338497	0,000103898865686010	9,98059685319473e-05	9,86578009851224e-05	9,54319126121931e-05	9,63805296434992e-05	0,000100704897811163	0,000100521643278484	9,62365378640953e-05	9,88650311774408e-05	0,000100071148920639	0,000102895973127554	9,78127666938845e-05	0,000100295046182395
bal_fout	9,70065505588616e-05	0,000102589339618955	9,64893378234624e-05	9,55690613527863e-05	9,46000133752601e-05	0,000100704897811163	0,000873338691294907	9,95445261494138e-05	9,78915305553707e-05	0,000101794072256730	0,000100750989338497	0,000103898865686010	9,98059685319473e-05	9,86578009851224e-05	9,54319126121931e-05	9,63805296434992e-05	0,000100704897811163	0,000100521643278484	9,62365378640953e-05	9,88650311774408e-05	0,000100071148920639	0,000102895973127554	9,78127666938845e-05	0,000100295046182395
trappen_huis	9,70065505588616e-05	0,000102589339618955	9,64893378234624e-05	9,55690613527863e-05	9,46000133752601e-05	0,000100704897811163	0,000101312939418713	9,95445261494138e-05	9,78915305553707e-05	0,000101794072256730	0,000100750989338497	0,000103898865686010	9,98059685319473e-05	9,86578009851224e-05	9,54319126121931e-05	9,63805296434992e-05	0,000100704897811163	0,000100521643278484	9,62365378640953e-05	9,88650311774408e-05	0,000100071148920639	0,000102895973127554	9,78127666938845e-05	0,000851962933332173
oppassen_druk	9,70065505588616e-05	0,000102589339618955	9,64893378234624e-05	9,55690613527863e-05	9,46000133752601e-05	0,000100704897811163	0,000101312939418713	9,95445261494138e-05	9,78915305553707e-05	0,000101794072256730	0,000100750989338497	0,000103898865686010	9,98059685319473e-05	9,86578009851224e-05	9,54319126121931e-05	9,63805296434992e-05	0,000100704897811163	0,000100521643278484	9,62365378640953e-05	9,88650311774408e-05	0,000100071148920639	0,000102895973127554	7,99835064073375e-04	0,000100295046182395
vinden_eigen	9,70065505588616e-05	0,000102589339618955	9,64893378234624e-05	9,55690613527863e-05	9,46000133752601e-05	0,000100704897811163	0,000101312939418713	9,95445261494138e-05	9,78915305553707e-05	0,000101794072256730	0,000100750989338497	0,000103898865686010	9,98059685319473e-05	9,86578009851224e-05	9,54319126121931e-05	9,63805296434992e-05	0,000860569817536226	0,000100521643278484	9,62365378640953e-05	9,88650311774408e-05	0,000100071148920639	0,000102895973127554	9,78127666938845e-05	0,000100295046182395
gelijk_benen	9,70065505588616e-05	0,000102589339618955	9,64893378234624e-05	9,55690613527863e-05	9,46000133752601e-05	0,000100704897811163	0,000101312939418713	8,36202012639562e-04	9,78915305553707e-05	0,000101794072256730	0,000100750989338497	0,000103898865686010	9,98059685319473e-05	9,86578009851224e-05	9,54319126121931e-05	9,63805296434992e-05	0,000100704897811163	0,000100521643278484	9,62365378640953e-05	9,88650311774408e-05	0,000100071148920639	0,000102895973127554	9,78127666938845e-05	0,000100295046182395
vertellen_ouder	9,70065505588616e-05	0,000102589339618955	9,64893378234624e-05	9,55690613527863e-05	9,46000133752601e-05	0,000100704897811163	0,000101312939418713	9,95445261494138e-05	9,78915305553707e-05	0,000101794072256730	0,000100750989338497	0,000103898865686010	9,98059685319473e-05	9,86578009851224e-05	9,54319126121931e-05	9,63805296434992e-05	0,000100704897811163	0,000100521643278484	9,62365378640953e-05	9,88650311774408e-05	0,000100071148920639	0,000102895973127554	7,99835064073375e-04	0,000100295046182395
vinden_geven	7,82904525237937e-04	0,000102589339618955	9,64893378234624e-05	9,55690613527863e-05	9,46000133752601e-05	0,000100704897811163	0,000101312939418713	9,95445261494138e-05	9,78915305553707e-05	0,000101794072256730	0,000100750989338497	0,000103898865686010	9,98059685319473e-05	9,86578009851224e-05	9,54319126121931e-05	9,63805296434992e-05	0,000100704897811163	0,000100521643278484	9,62365378640953e-05	9,88650311774408e-05	0,000100071148920639	0,000102895973127554	9,78127666938845e-05	0,000100295046182395
klemmen_deur	9,70065505588616e-05	0,000102589339618955	9,64893378234624e-05	9,55690613527863e-05	9,46000133752601e-05	0,000100704897811163	0,000101312939418713	9,95445261494138e-05	9,78915305553707e-05	0,000101794072256730	0,000100750989338497	0,000103898865686010	9,98059685319473e-05	9,86578009851224e-05	9,54319126121931e-05	7,69758086015323e-04	0,000100704897811163	0,000100521643278484	9,62365378640953e-05	9,88650311774408e-05	0,000100071148920639	0,000102895973127554	9,78127666938845e-05	0,000100295046182395
hetzelfde_hetzelfde	9,70065505588616e-05	0,000102589339618955	9,64893378234624e-05	9,55690613527863e-05	9,46000133752601e-05	0,000100704897811163	0,000101312939418713	9,95445261494138e-05	9,78915305553707e-05	0,000883442480893221	0,000100750989338497	0,000103898865686010	9,98059685319473e-05	9,86578009851224e-05	9,54319126121931e-05	9,63805296434992e-05	0,000100704897811163	0,000100521643278484	9,62365378640953e-05	9,88650311774408e-05	0,000100071148920639	0,000102895973127554	9,78127666938845e-05	0,000100295046182395
komen_zus	9,70065505588616e-05	0,000102589339618955	9,64893378234624e-05	9,55690613527863e-05	9,46000133752601e-05	0,000100704897811163	0,000101312939418713	8,36202012639562e-04	9,78915305553707e-05	0,000101794072256730	0,000100750989338497	0,000103898865686010	9,98059685319473e-05	9,86578009851224e-05	9,54319126121931e-05	9,63805296434992e-05	0,000100704897811163	0,000100521643278484	9,62365378640953e-05	9,88650311774408e-05	0,000100071148920639	0,000102895973127554	9,78127666938845e-05	0,000100295046182395
komen_tranen	9,70065505588616e-05	0,000102589339618955	9,64893378234624e-05	9,55690613527863e-05	9,46000133752601e-05	0,000100704897811163	0,000101312939418713	9,95445261494138e-05	9,78915305553707e-05	0,000101794072256730	0,000100750989338497	0,000103898865686010	9,98059685319473e-05	9,86578009851224e-05	9,54319126121931e-05	9,63805296434992e-05	0,000100704897811163	0,000100521643278484	9,62365378640953e-05	8,21932618228130e-04	0,000100071148920639	0,000102895973127554	9,78127666938845e-05	0,000100295046182395
goed_dozen	9,70065505588616e-05	0,000102589339618955	9,64893378234624e-05	9,55690613527863e-05	9,46000133752601e-05	0,000100704897811163	0,000101312939418713	9,95445261494138e-05	9,78915305553707e-05	0,000101794072256730	0,000100750989338497	0,000103898865686010	9,98059685319473e-05	9,86578009851224e-05	9,54319126121931e-05	9,63805296434992e-05	0,000100704897811163	0,000100521643278484	9,62365378640953e-05	9,88650311774408e-05	0,000100071148920639	0,000102895973127554	9,78127666938845e-05	0,000851962933332173
school_programmum	9,70065505588616e-05	0,000102589339618955	9,64893378234624e-05	9,55690613527863e-05	9,46000133752601e-05	0,000100704897811163	0,000101312939418713	9,95445261494138e-05	9,78915305553707e-05	0,000101794072256730	0,000100750989338497	0,000103898865686010	9,98059685319473e-05	9,86578009851224e-05	9,54319126121931e-05	9,63805296434992e-05	0,000100704897811163	0,000100521643278484	9,62365378640953e-05	9,88650311774408e-05	0,000847261090835361	0,000102895973127554	9,78127666938845e-05	0,000100295046182395
mama_bank	9,70065505588616e-05	0,000102589339618955	9,64893378234624e-05	9,55690613527863e-05	9,46000133752601e-05	0,000100704897811163	0,000101312939418713	9,95445261494138e-05	9,78915305553707e-05	0,000101794072256730	0,000100750989338497	0,000103898865686010	9,98059685319473e-05	9,86578009851224e-05	9,54319126121931e-05	9,63805296434992e-05	0,000100704897811163	0,000100521643278484	9,62365378640953e-05	9,88650311774408e-05	0,000100071148920639	0,000102895973127554	9,78127666938845e-05	0,000851962933332173
komen_begin	9,70065505588616e-05	0,000102589339618955	9,64893378234624e-05	9,55690613527863e-05	9,46000133752601e-05	0,000100704897811163	0,000101312939418713	8,36202012639562e-04	9,78915305553707e-05	0,000101794072256730	0,000100750989338497	0,000103898865686010	9,98059685319473e-05	9,86578009851224e-05	9,54319126121931e-05	9,63805296434992e-05	0,000100704897811163	0,000100521643278484	9,62365378640953e-05	9,88650311774408e-05	0,000100071148920639	0,000102895973127554	9,78127666938845e-05	0,000100295046182395
brood_handig	9,70065505588616e-05	0,000900143095499811	9,64893378234624e-05	9,55690613527863e-05	9,46000133752601e-05	0,000100704897811163	0,000101312939418713	9,95445261494138e-05	9,78915305553707e-05	0,000101794072256730	0,000100750989338497	0,000103898865686010	9,98059685319473e-05	9,86578009851224e-05	9,54319126121931e-05	9,63805296434992e-05	0,000100704897811163	0,000100521643278484	9,62365378640953e-05	9,88650311774408e-05	0,000100071148920639	0,000102895973127554	9,78127666938845e-05	0,000100295046182395
avondeten_zeggen	9,70065505588616e-05	0,000102589339618955	9,64893378234624e-05	9,55690613527863e-05	9,46000133752601e-05	0,000860569817536228	0,000101312939418713	9,95445261494138e-05	9,78915305553707e-05	0,000101794072256730	0,000100750989338497	0,000103898865686010	9,98059685319473e-05	9,86578009851224e-05	9,54319126121931e-05	9,63805296434992e-05	0,000100704897811163	0,000100521643278484	9,62365378640953e-05	9,88650311774408e-05	0,000100071148920639	0,000102895973127554	9,78127666938845e-05	0,000100295046182395
zomer_volgen	9,70065505588616e-05	0,000102589339618955	9,64893378234624e-05	9,55690613527863e-05	9,46000133752601e-05	0,000100704897811163	0,000101312939418713	9,95445261494138e-05	9,78915305553707e-05	0,000101794072256730	0,000100750989338497	0,000103898865686010	9,98059685319473e-05	9,86578009851224e-05	9,54319126121931e-05	9,63805296434992e-05	0,000100704897811163	0,000100521643278484	9,62365378640953e-05	9,88650311774408e-05	0,000847261090835361	0,000102895973127554	9,78127666938845e-05	0,000100295046182395
klaar_mnen	9,70065505588616e-05	0,000102589339618955	9,64893378234624e-05	9,55690613527863e-05	9,46000133752601e-05	0,000100704897811163	0,000101312939418713	9,95445261494138e-05	9,78915305553707e-05	0,000101794072256730	0,000100750989338497	0,000103898865686010	9,98059685319473e-05	9,86578009851224e-05	9,54319126121931e-05	9,63805296434992e-05	0,000100704897811163	0,000100521643278484	9,62365378640953e-05	8,21932618228130e-04	0,000100071148920639	0,000102895973127554	9,78127666938845e-05	0,000100295046182395
groep_papa	9,70065505588616e-05	0,000102589339618955	9,64893378234624e-05	9,55690613527863e-05	9,46000133752601e-05	0,000100704897811163	0,000873338691294907	9,95445261494138e-05	9,78915305553707e-05	0,000101794072256730	0,000100750989338497	0,000103898865686010	9,98059685319473e-05	9,86578009851224e-05	9,54319126121931e-05	9,63805296434992e-05	0,000100704897811163	0,000100521643278484	9,62365378640953e-05	9,88650311774408e-05	0,000100071148920639	0,000102895973127554	9,78127666938845e-05	0,000100295046182395
vrij_tijd	9,70065505588616e-05	0,000102589339618955	9,64893378234624e-05	9,55690613527863e-05	9,46000133752601e-05	0,000100704897811163	0,000873338691294907	9,95445261494138e-05	9,78915305553707e-05	0,000101794072256730	0,000100750989338497	0,000103898865686010	9,98059685319473e-05	9,86578009851224e-05	9,54319126121931e-05	9,63805296434992e-05	0,000100704897811163	0,000100521643278484	9,62365378640953e-05	9,88650311774408e-05	0,000100071148920639	0,000102895973127554	9,78127666938845e-05	0,000100295046182395
afspraak_concren	9,70065505588616e-05	0,000102589339618955	9,64893378234624e-05	9,55690613527863e-05	9,46000133752601e-05	0,000100704897811163	0,000101312939418713	9,95445261494138e-05	9,78915305553707e-05	0,000101794072256730	0,000100750989338497	0,000103898865686010	9,98059685319473e-05	9,86578009851224e-05	9,54319126121931e-05	9,63805296434992e-05	0,000100704897811163	0,000100521643278484	9,62365378640953e-05	9,88650311774408e-05	0,000100071148920639	0,000102895973127554	7,99835064073375e-04	0,000100295046182395
ander_bal	9,70065505588616e-05	0,000102589339618955	9,64893378234624e-05	9,55690613527863e-05	9,46000133752601e-05	0,000100704897811163	0,000101312939418713	9,95445261494138e-05	9,78915305553707e-05	0,000883442480893221	0,000100750989338497	0,000103898865686010	9,98059685319473e-05	9,86578009851224e-05	9,54319126121931e-05	9,63805296434992e-05	0,000100704897811163	0,000100521643278484	9,62365378640953e-05	9,88650311774408e-05	0,000100071148920639	0,000102895973127554	9,78127666938845e-05	0,000100295046182395
kijken_aflopen	9,70065505588616e-05	0,000102589339618955	9,64893378234624e-05	9,55690613527863e-05	9,46000133752601e-05	0,000100704897811163	0,000101312939418713	9,95445261494138e-05	9,78915305553707e-05	0,000101794072256730	0,000861537739610313	0,000103898865686010	9,98059685319473e-05	9,86578009851224e-05	9,54319126121931e-05	9,63805296434992e-05	0,000100704897811163	0,000100521643278484	9,62365378640953e-05	9,88650311774408e-05	0,000100071148920639	0,000102895973127554	9,78127666938845e-05	0,000100295046182395
jaar_definitief	9,70065505588616e-05	0,000102589339618955	9,64893378234624e-05	9,55690613527863e-05	9,46000133752601e-05	0,000100704897811163	0,000101312939418713	9,95445261494138e-05	9,78915305553707e-05	0,000101794072256730	0,000100750989338497	0,000103898865686010	9,98059685319473e-05	9,86578009851224e-05	9,54319126121931e-05	9,63805296434992e-05	0,000100704897811163	0,000100521643278484	9,62365378640953e-05	9,88650311774408e-05	0,000847261090835361	0,000102895973127554	9,78127666938845e-05	0,000100295046182395
horen_klein	9,70065505588616e-05	0,000102589339618955	9,64893378234624e-05	9,55690613527863e-05	9,46000133752601e-05	0,000100704897811163	0,000101312939418713	9,95445261494138e-05	9,78915305553707e-05	0,000883442480893221	0,000100750989338497	0,000103898865686010	9,98059685319473e-05	9,86578009851224e-05	9,54319126121931e-05	9,63805296434992e-05	0,000100704897811163	0,000100521643278484	9,62365378640953e-05	9,88650311774408e-05	0,000100071148920639	0,000102895973127554	9,78127666938845e-05	0,000100295046182395
dag_prikkelig	9,70065505588616e-05	0,000102589339618955	9,64893378234624e-05	9,55690613527863e-05	9,46000133752601e-05	0,000100704897811163	0,000101312939418713	9,95445261494138e-05	9,78915305553707e-05	0,000101794072256730	0,000100750989338497	0,000103898865686010	9,98059685319473e-05	9,86578009851224e-05	9,54319126121931e-05	7,69758086015323e-04	0,000100704897811163	0,000100521643278484	9,62365378640953e-05	9,88650311774408e-05	0,000100071148920639	0,000102895973127554	9,78127666938845e-05	0,000100295046182395
moeilijk_duidelijk	9,70065505588616e-05	0,000102589339618955	7,72043057794494e-04	9,55690613527863e-05	9,46000133752601e-05	0,000100704897811163	0,000101312939418713	9,95445261494138e-05	9,78915305553707e-05	0,000101794072256730	0,000100750989338497	0,000103898865686010	9,98059685319473e-05	9,86578009851224e-05	9,54319126121931e-05	9,63805296434992e-05	0,000100704897811163	0,000100521643278484	9,62365378640953e-05	9,88650311774408e-05	0,000100071148920639	0,000102895973127554	9,78127666938845e-05	0,000100295046182395
frustrerenen	9,70065505588616e-05	0,000102589339618955	9,64893378234624e-05	9,55690613527863e-05	9,46000133752601e-05	0,000100704897811163	0,000101312939418713	8,36202012639562e-04	9,78915305553707e-05	0,000101794072256730	0,000100750989338497	0,000103898865686010	9,98059685319473e-05	9,86578009851224e-05	9,54319126121931e-05	9,63805296434992e-05	0,000100704897811163	0,000100521643278484	9,62365378640953e-05	9,88650311774408e-05	0,000100071148920639	0,000102895973127554	9,78127666938845e-05	0,000100295046182395
praten_kwijt	9,70065505588616e-05	0,000102589339618955	9,64893378234624e-05	9,55690613527863e-05	9,46000133752601e-05	0,000100704897811163	0,000101312939418713	9,95445261494138e-05	9,78915305553707e-05	0,000101794072256730	0,000100750989338497	0,000927643142908005	9,98059685319473e-05	9,86578009851224e-05	9,54319126121931e-05	9,63805296434992e-05	0,000100704897811163	0,000100521643278484	9,62365378640953e-05	9,88650311774408e-05	0,000100071148920639	0,000102895973127554	9,78127666938845e-05	0,000100295046182395
uitvinden	9,70065505588616e-05	0,000102589339618955	9,64893378234624e-05	9,55690613527863e-05	9,46000133752601e-05	0,000100704897811163	0,000101312939418713	8,36202012639562e-04	9,78915305553707e-05	0,000101794072256730	0,000100750989338497	0,000103898865686010	9,98059685319473e-05	9,86578009851224e-05	9,54319126121931e-05	9,63805296434992e-05	0,000100704897811163	0,000100521643278484	9,62365378640953e-05	9,88650311774408e-05	0,000100071148920639	0,000102895973127554	9,78127666938845e-05	0,000100295046182395
fijn_huis	9,70065505588616e-05	0,000102589339618955	9,64893378234624e-05	9,55690613527863e-05	9,46000133752601e-05	0,000100704897811163	0,000101312939418713	9,95445261494138e-05	9,78915305553707e-05	0,000101794072256730	0,000100750989338497	0,000103898865686010	9,98059685319473e-05	9,86578009851224e-05	9,54319126121931e-05	9,63805296434992e-05	0,000860569817536226	0,000100521643278484	9,62365378640953e-05	9,88650311774408e-05	0,000100071148920639	0,000102895973127554	9,78127666938845e-05	0,000100295046182395
lopen_gelijk	9,70065505588616e-05	0,000102589339618955	7,72043057794494e-04	9,55690613527863e-05	9,46000133752601e-05	0,000100704897811163	0,000101312939418713	9,95445261494138e-05	9,78915305553707e-05	0,000101794072256730	0,000100750989338497	0,000103898865686010	9,98059685319473e-05	9,86578009851224e-05	9,54319126121931e-05	9,63805296434992e-05	0,000100704897811163	0,000100521643278484	9,62365378640953e-05	9,88650311774408e-05	0,000100071148920639	0,000102895973127554	9,78127666938845e-05	0,000100295046182395
dekken	9,70065505588616e-05	0,000102589339618955	9,64893378234624e-05	9,55690613527863e-05	7,32367244382205e-04	0,000100704897811163	0,000101312939418713	9,95445261494138e-05	9,78915305553707e-05	0,000101794072256730	0,000100750989338497	0,000103898865686010	9,98059685319473e-05	9,86578009851224e-05	9,54319126121931e-05	9,63805296434992e-05	0,000100704897811163	0,000100521643278484	9,62365378640953e-05	9,88650311774408e-05	0,000100071148920639	0,000102895973127554	9,78127666938845e-05	0,000100295046182395
gang	9,70065505588616e-05	0,000102589339618955	9,64893378234624e-05	9,55690613527863e-05	9,46000133752601e-05	0,000100704897811163	0,000101312939418713	9,95445261494138e-05	9,78915305553707e-05	0,000101794072256730	0,000100750989338497	0,000103898865686010	8,41692302672640e-04	9,86578009851224e-05	9,54319126121931e-05	9,63805296434992e-05	0,000100704897811163	0,000100521643278484	9,62365378640953e-05	9,88650311774408e-05	0,000100071148920639	0,000102895973127554	9,78127666938845e-05	0,000100295046182395
school_volgen	9,70065505588616e-05	0,000102589339618955	9,64893378234624e-05	9,55690613527863e-05	9,46000133752601e-05	0,000100704897811163	0,000101312939418713	9,95445261494138e-05	9,78915305553707e-05	0,000101794072256730	0,000100750989338497	0,000103898865686010	9,98059685319473e-05	9,86578009851224e-05	9,54319126121931e-05	9,63805296434992e-05	0,000100704897811163	0,000100521643278484	7,66734258647871e-04	9,88650311774408e-05	0,000100071148920639	0,000102895973127554	9,78127666938845e-05	0,000100295046182395
vinden_normaal	9,70065505588616e-05	0,000102589339618955	9,64893378234624e-05	7,52717251910349e-04	9,46000133752601e-05	0,000100704897811163	0,000101312939418713	9,95445261494138e-05	9,78915305553707e-05	0,000101794072256730	0,000100750989338497	0,000103898865686010	9,98059685319473e-05	9,86578009851224e-05	9,54319126121931e-05	9,63805296434992e-05	0,000100704897811163	0,000100521643278484	9,62365378640953e-05	9,88650311774408e-05	0,000100071148920639	0,000102895973127554	9,78127666938845e-05	0,000100295046182395
weten_ritalin	9,70065505588616e-05	0,000102589339618955	9,64893378234624e-05	9,55690613527863e-05	9,46000133752601e-05	0,000100704897811163	0,000101312939418713	9,95445261494138e-05	9,78915305553707e-05	0,000101794072256730	0,000861537739610313	0,000103898865686010	9,98059685319473e-05	9,86578009851224e-05	9,54319126121931e-05	9,63805296434992e-05	0,000100704897811163	0,000100521643278484	9,62365378640953e-05	9,88650311774408e-05	0,000100071148920639	0,000102895973127554	9,78127666938845e-05	0,000100295046182395
donkerblinden	9,70065505588616e-05	0,000102589339618955	9,64893378234624e-05	9,55690613527863e-05	9,46000133752601e-05	0,000100704897811163	0,000101312939418713	8,36202012639562e-04	9,78915305553707e-05	0,000101794072256730	0,000100750989338497	0,000103898865686010	9,98059685319473e-05	9,86578009851224e-05	9,54319126121931e-05	9,63805296434992e-05	0,000100704897811163	0,000100521643278484	9,62365378640953e-05	9,88650311774408e-05	0,000100071148920639	0,000102895973127554	9,78127666938845e-05	0,000100295046182395
één_goed	9,70065505588616e-05	0,000102589339618955	7,72043057794494e-04	9,55690613527863e-05	9,46000133752601e-05	0,000100704897811163	0,000101312939418713	9,95445261494138e-05	9,78915305553707e-05	0,000101794072256730	0,000100750989338497	0,000103898865686010	9,98059685319473e-05	9,86578009851224e-05	9,54319126121931e-05	9,63805296434992e-05	0,000100704897811163	0,000100521643278484	9,62365378640953e-05	9,88650311774408e-05	0,000100071148920639	0,000102895973127554	9,78127666938845e-05	0,000100295046182395
europa_land	9,70065505588616e-05	0,000102589339618955	9,64893378234624e-05	9,55690613527863e-05	9,46000133752601e-05	0,000100704897811163	0,000101312939418713	9,95445261494138e-05	9,78915305553707e-05	0,000883442480893221	0,000100750989338497	0,000103898865686010	9,98059685319473e-05	9,86578009851224e-05	9,54319126121931e-05	9,63805296434992e-05	0,000100704897811163	0,000100521643278484	9,62365378640953e-05	9,88650311774408e-05	0,000100071148920639	0,000102895973127554	9,78127666938845e-05	0,000100295046182395
versnellingen	9,70065505588616e-05	0,000900143095499811	9,64893378234624e-05	9,55690613527863e-05	9,46000133752601e-05	0,000100704897811163	0,000101312939418713	9,95445261494138e-05	9,78915305553707e-05	0,000101794072256730	0,000100750989338497	0,000103898865686010	9,98059685319473e-05	9,86578009851224e-05	9,54319126121931e-05	9,63805296434992e-05	0,000100704897811163	0,000100521643278484	9,62365378640953e-05	9,88650311774408e-05	0,000100071148920639	0,000102895973127554	9,78127666938845e-05	0,000100295046182395
gedragen_snel	9,70065505588616e-05	0,000102589339618955	9,64893378234624e-05	9,55690613527863e-05	9,46000133752601e-05	0,000860569817536228	0,000101312939418713	9,95445261494138e-05	9,78915305553707e-05	0,000101794072256730	0,000100750989338497	0,000103898865686010	9,98059685319473e-05	9,86578009851224e-05	9,54319126121931e-05	9,63805296434992e-05	0,000100704897811163	0,000100521643278484	9,62365378640953e-05	9,88650311774408e-05	0,000100071148920639	0,000102895973127554	9,78127666938845e-05	0,000100295046182395
zitten_moeilijk	9,70065505588616e-05	0,000102589339618955	9,64893378234624e-05	9,55690613527863e-05	9,46000133752601e-05	0,000100704897811163	0,000101312939418713	9,95445261494138e-05	9,78915305553707e-05	0,000101794072256730	0,000100750989338497	0,000103898865686010	9,98059685319473e-05	9,86578009851224e-05	9,54319126121931e-05	9,63805296434992e-05	0,000100704897811163	0,000856721472350053	9,62365378640953e-05	9,88650311774408e-05	0,000100071148920639	0,000102895973127554	9,78127666938845e-05	0,000100295046182395
schelden_playstation	9,70065505588616e-05	0,000102589339618955	9,64893378234624e-05	9,55690613527863e-05	9,46000133752601e-05	0,000100704897811163	0,000873338691294907	9,95445261494138e-05	9,78915305553707e-05	0,000101794072256730	0,000100750989338497	0,000103898865686010	9,98059685319473e-05	9,86578009851224e-05	9,54319126121931e-05	9,63805296434992e-05	0,000100704897811163	0,000100521643278484	9,62365378640953e-05	9,88650311774408e-05	0,000100071148920639	0,000102895973127554	9,78127666938845e-05	0,000100295046182395
gevoel_vallen	9,70065505588616e-05	0,000102589339618955	9,64893378234624e-05	9,55690613527863e-05	9,46000133752601e-05	0,000100704897811163	0,000101312939418713	9,95445261494138e-05	9,78915305553707e-05	0,000101794072256730	0,000100750989338497	0,000103898865686010	9,98059685319473e-05	9,86578009851224e-05	9,54319126121931e-05	9,63805296434992e-05	0,000100704897811163	0,000100521643278484	9,62365378640953e-05	9,88650311774408e-05	0,000100071148920639	0,000102895973127554	9,78127666938845e-05	0,000851962933332173
vraag_gemeen	9,70065505588616e-05	0,000102589339618955	9,64893378234624e-05	9,55690613527863e-05	9,46000133752601e-05	0,000100704897811163	0,000101312939418713	9,95445261494138e-05	9,78915305553707e-05	0,000101794072256730	0,000100750989338497	0,000103898865686010	9,98059685319473e-05	9,86578009851224e-05	9,54319126121931e-05	9,63805296434992e-05	0,000100704897811163	0,000100521643278484	9,62365378640953e-05	9,88650311774408e-05	0,000100071148920639	0,000102895973127554	9,78127666938845e-05	0,000851962933332173
gaan_keihard	9,70065505588616e-05	0,000102589339618955	9,64893378234624e-05	9,55690613527863e-05	9,46000133752601e-05	0,000100704897811163	0,000101312939418713	9,95445261494138e-05	9,78915305553707e-05	0,000101794072256730	0,000100750989338497	0,000103898865686010	9,98059685319473e-05	9,86578009851224e-05	9,54319126121931e-05	9,63805296434992e-05	0,000100704897811163	0,000100521643278484	9,62365378640953e-05	8,21932618228130e-04	0,000100071148920639	0,000102895973127554	9,78127666938845e-05	0,000100295046182395
vertellen_verhaal	9,70065505588616e-05	0,000102589339618955	9,64893378234624e-05	9,55690613527863e-05	9,46000133752601e-05	0,000100704897811163	0,000101312939418713	9,95445261494138e-05	9,78915305553707e-05	0,000101794072256730	0,000100750989338497	0,000103898865686010	9,98059685319473e-05	9,86578009851224e-05	9,54319126121931e-05	9,63805296434992e-05	0,000860569817536226	0,000100521643278484	9,62365378640953e-05	9,88650311774408e-05	0,000100071148920639	0,000102895973127554	9,78127666938845e-05	0,000100295046182395
dyslexie_zitten	9,70065505588616e-05	0,000102589339618955	9,64893378234624e-05	9,55690613527863e-05	9,46000133752601e-05	0,000100704897811163	0,000101312939418713	9,95445261494138e-05	8,01489105164518e-04	0,000101794072256730	0,000100750989338497	0,000103898865686010	9,98059685319473e-05	9,86578009851224e-05	9,54319126121931e-05	9,63805296434992e-05	0,000100704897811163	0,000100521643278484	9,62365378640953e-05	9,88650311774408e-05	0,000100071148920639	0,000102895973127554	9,78127666938845e-05	0,000100295046182395
dinge_moe	9,70065505588616e-05	0,000102589339618955	9,64893378234624e-05	9,55690613527863e-05	9,46000133752601e-05	0,000100704897811163	0,000101312939418713	9,95445261494138e-05	9,78915305553707e-05	0,000101794072256730	0,000100750989338497	0,000103898865686010	9,98059685319473e-05	9,86578009851224e-05	9,54319126121931e-05	9,63805296434992e-05	0,000100704897811163	0,000100521643278484	9,62365378640953e-05	8,21932618228130e-04	0,000100071148920639	0,000102895973127554	9,78127666938845e-05	0,000100295046182395
zeggen_vraagzin	7,82904525237937e-04	0,000102589339618955	9,64893378234624e-05	9,55690613527863e-05	9,46000133752601e-05	0,000100704897811163	0,000101312939418713	9,95445261494138e-05	9,78915305553707e-05	0,000101794072256730	0,000100750989338497	0,000103898865686010	9,98059685319473e-05	9,86578009851224e-05	9,54319126121931e-05	9,63805296434992e-05	0,000100704897811163	0,000100521643278484	9,62365378640953e-05	9,88650311774408e-05	0,000100071148920639	0,000102895973127554	9,78127666938845e-05	0,000100295046182395
lied	9,70065505588616e-05	0,000102589339618955	9,64893378234624e-05	9,55690613527863e-05	9,46000133752601e-05	0,000100704897811163	0,000101312939418713	9,95445261494138e-05	9,78915305553707e-05	0,000101794072256730	0,000100750989338497	0,000103898865686010	9,98059685319473e-05	9,86578009851224e-05	9,54319126121931e-05	9,63805296434992e-05	0,000100704897811163	0,000100521643278484	9,62365378640953e-05	9,88650311774408e-05	0,000100071148920639	0,000102895973127554	7,99835064073375e-04	0,000100295046182395
verpezen	9,70065505588616e-05	0,000102589339618955	9,64893378234624e-05	9,55690613527863e-05	9,46000133752601e-05	0,000100704897811163	0,000101312939418713	9,95445261494138e-05	9,78915305553707e-05	0,000101794072256730	0,000100750989338497	0,000927643142908005	9,98059685319473e-05	9,86578009851224e-05	9,54319126121931e-05	9,63805296434992e-05	0,000100704897811163	0,000100521643278484	9,62365378640953e-05	9,88650311774408e-05	0,000100071148920639	0,000102895973127554	9,78127666938845e-05	0,000100295046182395
matrassen	9,70065505588616e-05	0,000102589339618955	9,64893378234624e-05	9,55690613527863e-05	9,46000133752601e-05	0,000100704897811163	0,000101312939418713	9,95445261494138e-05	9,78915305553707e-05	0,000101794072256730	0,000100750989338497	0,000103898865686010	9,98059685319473e-05	9,86578009851224e-05	9,54319126121931e-05	9,63805296434992e-05	0,000100704897811163	0,000856721472350053	9,62365378640953e-05	9,88650311774408e-05	0,000100071148920639	0,000102895973127554	9,78127666938845e-05	0,000100295046182395
inbeelen_grappig	9,70065505588616e-05	0,000102589339618955	9,64893378234624e-05	9,55690613527863e-05	9,46000133752601e-05	0,000100704897811163	0,000101312939418713	9,95445261494138e-05	9,78915305553707e-05	0,000101794072256730	0,000100750989338497	0,000927643142908005	9,98059685319473e-05	9,86578009851224e-05	9,54319126121931e-05	9,63805296434992e-05	0,000100704897811163	0,000100521643278484	9,62365378640953e-05	9,88650311774408e-05	0,000100071148920639	0,000102895973127554	9,78127666938845e-05	0,000100295046182395
vrienden_onlin	9,70065505588616e-05	0,000102589339618955	9,64893378234624e-05	9,55690613527863e-05	9,46000133752601e-05	0,000100704897811163	0,000101312939418713	9,95445261494138e-05	8,01489105164518e-04	0,000101794072256730	0,000100750989338497	0,000103898865686010	9,98059685319473e-05	9,86578009851224e-05	9,54319126121931e-05	9,63805296434992e-05	0,000100704897811163	0,000100521643278484	9,62365378640953e-05	9,88650311774408e-05	0,000100071148920639	0,000102895973127554	9,78127666938845e-05	0,000100295046182395
meedoen	9,70065505588616e-05	0,000102589339618955	9,64893378234624e-05	9,55690613527863e-05	7,32367244382205e-04	0,000100704897811163	0,000101312939418713	9,95445261494138e-05	9,78915305553707e-05	0,000101794072256730	0,000100750989338497	0,000103898865686010	9,98059685319473e-05	9,86578009851224e-05	9,54319126121931e-05	9,63805296434992e-05	0,000100704897811163	0,000100521643278484	9,62365378640953e-05	9,88650311774408e-05	0,000100071148920639	0,000102895973127554	9,78127666938845e-05	0,000100295046182395
ander_medicijn	9,70065505588616e-05	0,000102589339618955	9,64893378234624e-05	9,55690613527863e-05	9,46000133752601e-05	0,000100704897811163	0,000101312939418713	9,95445261494138e-05	9,78915305553707e-05	0,000101794072256730	0,000100750989338497	0,000103898865686010	9,98059685319473e-05	9,86578009851224e-05	9,54319126121931e-05	9,63805296434992e-05	0,000100704897811163	0,000100521643278484	9,62365378640953e-05	9,88650311774408e-05	0,000100071148920639	0,000906582399180467	9,78127666938845e-05	0,000100295046182395
lesgeven_gym	9,70065505588616e-05	0,000102589339618955	9,64893378234624e-05	9,55690613527863e-05	9,46000133752601e-05	0,000100704897811163	0,000101312939418713	9,95445261494138e-05	9,78915305553707e-05	0,000101794072256730	0,000100750989338497	0,000103898865686010	9,98059685319473e-05	9,86578009851224e-05	9,54319126121931e-05	9,63805296434992e-05	0,000100704897811163	0,000100521643278484	7,66734258647871e-04	9,88650311774408e-05	0,000100071148920639	0,000102895973127554	9,78127666938845e-05	0,000100295046182395
prima_gezellig	9,70065505588616e-05	0,000102589339618955	9,64893378234624e-05	9,55690613527863e-05	9,46000133752601e-05	0,000100704897811163	0,000101312939418713	9,95445261494138e-05	9,78915305553707e-05	0,000101794072256730	0,000100750989338497	0,000103898865686010	9,98059685319473e-05	9,86578009851224e-05	9,54319126121931e-05	9,63805296434992e-05	0,000100704897811163	0,000856721472350053	9,62365378640953e-05	9,88650311774408e-05	0,000100071148920639	0,000102895973127554	9,78127666938845e-05	0,000100295046182395
onoverzichtelijk_houden	9,70065505588616e-05	0,000102589339618955	9,64893378234624e-05	9,55690613527863e-05	9,46000133752601e-05	0,000100704897811163	0,000101312939418713	9,95445261494138e-05	9,78915305553707e-05	0,000101794072256730	0,000100750989338497	0,000103898865686010	8,41692302672640e-04	9,86578009851224e-05	9,54319126121931e-05	9,63805296434992e-05	0,000100704897811163	0,000100521643278484	9,62365378640953e-05	9,88650311774408e-05	0,000100071148920639	0,000102895973127554	9,78127666938845e-05	0,000100295046182395
zeggen_lastig	9,70065505588616e-05	0,000102589339618955	9,64893378234624e-05	9,55690613527863e-05	9,46000133752601e-05	0,000100704897811163	0,000101312939418713	9,95445261494138e-05	9,78915305553707e-05	0,000101794072256730	0,000100750989338497	0,000103898865686010	9,98059685319473e-05	9,86578009851224e-05	9,54319126121931e-05	9,63805296434992e-05	0,000860569817536226	0,000100521643278484	9,62365378640953e-05	9,88650311774408e-05	0,000100071148920639	0,000102895973127554	9,78127666938845e-05	0,000100295046182395
bezoek_afzwemmen	9,70065505588616e-05	0,000102589339618955	9,64893378234624e-05	9,55690613527863e-05	9,46000133752601e-05	0,000100704897811163	0,000873338691294907	9,95445261494138e-05	9,78915305553707e-05	0,000101794072256730	0,000100750989338497	0,000103898865686010	9,98059685319473e-05	9,86578009851224e-05	9,54319126121931e-05	9,63805296434992e-05	0,000100704897811163	0,000100521643278484	9,62365378640953e-05	9,88650311774408e-05	0,000100071148920639	0,000102895973127554	9,78127666938845e-05	0,000100295046182395
één_dag	9,70065505588616e-05	0,000102589339618955	7,72043057794494e-04	9,55690613527863e-05	9,46000133752601e-05	0,000100704897811163	0,000101312939418713	9,95445261494138e-05	9,78915305553707e-05	0,000101794072256730	0,000100750989338497	0,000103898865686010	9,98059685319473e-05	9,86578009851224e-05	9,54319126121931e-05	9,63805296434992e-05	0,000100704897811163	0,000100521643278484	9,62365378640953e-05	9,88650311774408e-05	0,000100071148920639	0,000102895973127554	9,78127666938845e-05	0,000100295046182395
wonen_bussum	9,70065505588616e-05	0,000102589339618955	9,64893378234624e-05	9,55690613527863e-05	9,46000133752601e-05	0,000100704897811163	0,000101312939418713	9,95445261494138e-05	9,78915305553707e-05	0,000101794072256730	0,000100750989338497	0,000103898865686010	9,98059685319473e-05	9,86578009851224e-05	9,54319126121931e-05	9,63805296434992e-05	0,000100704897811163	0,000100521643278484	9,62365378640953e-05	9,88650311774408e-05	0,000100071148920639	0,000906582399180467	9,78127666938845e-05	0,000100295046182395
komen_moment	9,70065505588616e-05	0,000102589339618955	9,64893378234624e-05	9,55690613527863e-05	9,46000133752601e-05	0,000100704897811163	0,000101312939418713	8,36202012639562e-04	9,78915305553707e-05	0,000101794072256730	0,000100750989338497	0,000103898865686010	9,98059685319473e-05	9,86578009851224e-05	9,54319126121931e-05	9,63805296434992e-05	0,000100704897811163	0,000100521643278484	9,62365378640953e-05	9,88650311774408e-05	0,000100071148920639	0,000102895973127554	9,78127666938845e-05	0,000100295046182395
gedachte	9,70065505588616e-05	0,000102589339618955	9,64893378234624e-05	9,55690613527863e-05	9,46000133752601e-05	0,000100704897811163	0,000101312939418713	9,95445261494138e-05	9,78915305553707e-05	0,000101794072256730	0,000100750989338497	0,000103898865686010	9,98059685319473e-05	9,86578009851224e-05	7,49837128357878e-04	9,63805296434992e-05	0,000100704897811163	0,000100521643278484	9,62365378640953e-05	9,88650311774408e-05	0,000100071148920639	0,000102895973127554	9,78127666938845e-05	0,000100295046182395
school_dicht	9,70065505588616e-05	0,000102589339618955	9,64893378234624e-05	9,55690613527863e-05	9,46000133752601e-05	0,000100704897811163	0,000101312939418713	9,95445261494138e-05	9,78915305553707e-05	0,000101794072256730	0,000100750989338497	0,000103898865686010	9,98059685319473e-05	9,86578009851224e-05	9,54319126121931e-05	9,63805296434992e-05	0,000100704897811163	0,000100521643278484	9,62365378640953e-05	9,88650311774408e-05	0,000100071148920639	0,000102895973127554	7,99835064073375e-04	0,000100295046182395
donker_groot	9,70065505588616e-05	0,000102589339618955	9,64893378234624e-05	9,55690613527863e-05	9,46000133752601e-05	0,000100704897811163	0,000101312939418713	9,95445261494138e-05	9,78915305553707e-05	0,000101794072256730	0,000100750989338497	0,000103898865686010	9,98059685319473e-05	9,86578009851224e-05	9,54319126121931e-05	9,63805296434992e-05	0,000100704897811163	0,000100521643278484	9,62365378640953e-05	9,88650311774408e-05	0,000100071148920639	0,000102895973127554	7,99835064073375e-04	0,000100295046182395
denken_wonen	9,70065505588616e-05	0,000102589339618955	9,64893378234624e-05	9,55690613527863e-05	9,46000133752601e-05	0,000100704897811163	0,000101312939418713	9,95445261494138e-05	8,01489105164518e-04	0,000101794072256730	0,000100750989338497	0,000103898865686010	9,98059685319473e-05	9,86578009851224e-05	9,54319126121931e-05	9,63805296434992e-05	0,000100704897811163	0,000100521643278484	9,62365378640953e-05	9,88650311774408e-05	0,000100071148920639	0,000102895973127554	9,78127666938845e-05	0,000100295046182395
pille_proberen	9,70065505588616e-05	0,000102589339618955	9,64893378234624e-05	9,55690613527863e-05	9,46000133752601e-05	0,000100704897811163	0,000101312939418713	9,95445261494138e-05	9,78915305553707e-05	0,000101794072256730	0,000100750989338497	0,000103898865686010	9,98059685319473e-05	9,86578009851224e-05	9,54319126121931e-05	9,63805296434992e-05	0,000100704897811163	0,000856721472350053	9,62365378640953e-05	9,88650311774408e-05	0,000100071148920639	0,000102895973127554	9,78127666938845e-05	0,000100295046182395
lekker_sporten	9,70065505588616e-05	0,000102589339618955	9,64893378234624e-05	9,55690613527863e-05	9,46000133752601e-05	0,000100704897811163	0,000101312939418713	9,95445261494138e-05	8,01489105164518e-04	0,000101794072256730	0,000100750989338497	0,000103898865686010	9,98059685319473e-05	9,86578009851224e-05	9,54319126121931e-05	9,63805296434992e-05	0,000100704897811163	0,000100521643278484	9,62365378640953e-05	9,88650311774408e-05	0,000100071148920639	0,000102895973127554	9,78127666938845e-05	0,000100295046182395
zitten_vrolijk	9,70065505588616e-05	0,000102589339618955	9,64893378234624e-05	9,55690613527863e-05	9,46000133752601e-05	0,000100704897811163	0,000101312939418713	9,95445261494138e-05	9,78915305553707e-05	0,000101794072256730	0,000861537739610313	0,000103898865686010	9,98059685319473e-05	9,86578009851224e-05	9,54319126121931e-05	9,63805296434992e-05	0,000100704897811163	0,000100521643278484	9,62365378640953e-05	9,88650311774408e-05	0,000100071148920639	0,000102895973127554	9,78127666938845e-05	0,000100295046182395
schreeuwen_pijn	9,70065505588616e-05	0,000102589339618955	9,64893378234624e-05	9,55690613527863e-05	9,46000133752601e-05	0,000100704897811163	0,000101312939418713	9,95445261494138e-05	9,78915305553707e-05	0,000101794072256730	0,000100750989338497	0,000103898865686010	9,98059685319473e-05	9,86578009851224e-05	9,54319126121931e-05	9,63805296434992e-05	0,000100704897811163	0,000100521643278484	9,62365378640953e-05	8,21932618228130e-04	0,000100071148920639	0,000102895973127554	9,78127666938845e-05	0,000100295046182395
televisie_kijken	9,70065505588616e-05	0,000102589339618955	9,64893378234624e-05	9,55690613527863e-05	9,46000133752601e-05	0,000100704897811163	0,000101312939418713	9,95445261494138e-05	9,78915305553707e-05	0,000101794072256730	0,000100750989338497	0,000103898865686010	9,98059685319473e-05	9,86578009851224e-05	9,54319126121931e-05	9,63805296434992e-05	0,000100704897811163	0,000100521643278484	9,62365378640953e-05	9,88650311774408e-05	0,000100071148920639	0,000102895973127554	7,99835064073375e-04	0,000100295046182395
gaan_dreigen	9,70065505588616e-05	0,000102589339618955	9,64893378234624e-05	9,55690613527863e-05	9,46000133752601e-05	0,000100704897811163	0,000101312939418713	9,95445261494138e-05	9,78915305553707e-05	0,000101794072256730	0,000100750989338497	0,000103898865686010	9,98059685319473e-05	9,86578009851224e-05	9,54319126121931e-05	7,69758086015323e-04	0,000100704897811163	0,000100521643278484	9,62365378640953e-05	9,88650311774408e-05	0,000100071148920639	0,000102895973127554	9,78127666938845e-05	0,000100295046182395
ritalin_krijgen	9,70065505588616e-05	0,000102589339618955	9,64893378234624e-05	9,55690613527863e-05	9,46000133752601e-05	0,000100704897811163	0,000101312939418713	9,95445261494138e-05	9,78915305553707e-05	0,000101794072256730	0,000861537739610313	0,000103898865686010	9,98059685319473e-05	9,86578009851224e-05	9,54319126121931e-05	9,63805296434992e-05	0,000100704897811163	0,000100521643278484	9,62365378640953e-05	9,88650311774408e-05	0,000100071148920639	0,000102895973127554	9,78127666938845e-05	0,000100295046182395
amsterdemen_oma	9,70065505588616e-05	0,000102589339618955	9,64893378234624e-05	9,55690613527863e-05	9,46000133752601e-05	0,000100704897811163	0,000101312939418713	9,95445261494138e-05	9,78915305553707e-05	0,000101794072256730	0,000100750989338497	0,000927643142908005	9,98059685319473e-05	9,86578009851224e-05	9,54319126121931e-05	9,63805296434992e-05	0,000100704897811163	0,000100521643278484	9,62365378640953e-05	9,88650311774408e-05	0,000100071148920639	0,000102895973127554	9,78127666938845e-05	0,000100295046182395
bemoeggen_gaan	9,70065505588616e-05	0,000102589339618955	9,64893378234624e-05	9,55690613527863e-05	9,46000133752601e-05	0,000100704897811163	0,000101312939418713	9,95445261494138e-05	9,78915305553707e-05	0,000101794072256730	0,000100750989338497	0,000103898865686010	9,98059685319473e-05	9,86578009851224e-05	9,54319126121931e-05	9,63805296434992e-05	0,000100704897811163	0,000100521643278484	9,62365378640953e-05	8,21932618228130e-04	0,000100071148920639	0,000102895973127554	9,78127666938845e-05	0,000100295046182395
duidelijk_overbrengen	9,70065505588616e-05	0,000102589339618955	9,64893378234624e-05	9,55690613527863e-05	9,46000133752601e-05	0,000100704897811163	0,000873338691294907	9,95445261494138e-05	9,78915305553707e-05	0,000101794072256730	0,000100750989338497	0,000103898865686010	9,98059685319473e-05	9,86578009851224e-05	9,54319126121931e-05	9,63805296434992e-05	0,000100704897811163	0,000100521643278484	9,62365378640953e-05	9,88650311774408e-05	0,000100071148920639	0,000102895973127554	9,78127666938845e-05	0,000100295046182395
soorten_autisme	9,70065505588616e-05	0,000102589339618955	9,64893378234624e-05	9,55690613527863e-05	9,46000133752601e-05	0,000100704897811163	0,000101312939418713	9,95445261494138e-05	9,78915305553707e-05	0,000101794072256730	0,000100750989338497	0,000103898865686010	9,98059685319473e-05	9,86578009851224e-05	9,54319126121931e-05	9,63805296434992e-05	0,000100704897811163	0,000100521643278484	9,62365378640953e-05	9,88650311774408e-05	0,000100071148920639	0,000102895973127554	7,99835064073375e-04	0,000100295046182395
terecht_komen	9,70065505588616e-05	0,000102589339618955	9,64893378234624e-05	9,55690613527863e-05	9,46000133752601e-05	0,000100704897811163	0,000101312939418713	9,95445261494138e-05	9,78915305553707e-05	0,000101794072256730	0,000100750989338497	0,000103898865686010	9,98059685319473e-05	9,86578009851224e-05	9,54319126121931e-05	7,69758086015323e-04	0,000100704897811163	0,000100521643278484	9,62365378640953e-05	9,88650311774408e-05	0,000100071148920639	0,000102895973127554	9,78127666938845e-05	0,000100295046182395
restaurant_gaan	9,70065505588616e-05	0,000102589339618955	9,64893378234624e-05	9,55690613527863e-05	9,46000133752601e-05	0,000100704897811163	0,000101312939418713	9,95445261494138e-05	9,78915305553707e-05	0,000101794072256730	0,000100750989338497	0,000103898865686010	9,98059685319473e-05	8,17580784189395e-04	9,54319126121931e-05	9,63805296434992e-05	0,000100704897811163	0,000100521643278484	9,62365378640953e-05	9,88650311774408e-05	0,000100071148920639	0,000102895973127554	9,78127666938845e-05	0,000100295046182395
ontbijten_tandenpoetsen	9,70065505588616e-05	0,000102589339618955	9,64893378234624e-05	9,55690613527863e-05	9,46000133752601e-05	0,000100704897811163	0,000101312939418713	9,95445261494138e-05	9,78915305553707e-05	0,000101794072256730	0,000100750989338497	0,000103898865686010	9,98059685319473e-05	9,86578009851224e-05	9,54319126121931e-05	9,63805296434992e-05	0,000100704897811163	0,000856721472350053	9,62365378640953e-05	9,88650311774408e-05	0,000100071148920639	0,000102895973127554	9,78127666938845e-05	0,000100295046182395
praten_zeggen	9,70065505588616e-05	0,000102589339618955	9,64893378234624e-05	7,52717251910349e-04	9,46000133752601e-05	0,000100704897811163	0,000101312939418713	9,95445261494138e-05	9,78915305553707e-05	0,000101794072256730	0,000100750989338497	0,000103898865686010	9,98059685319473e-05	9,86578009851224e-05	9,54319126121931e-05	9,63805296434992e-05	0,000100704897811163	0,000100521643278484	9,62365378640953e-05	9,88650311774408e-05	0,000100071148920639	0,000102895973127554	9,78127666938845e-05	0,000100295046182395
persoon_vraag	9,70065505588616e-05	0,000102589339618955	9,64893378234624e-05	7,52717251910349e-04	9,46000133752601e-05	0,000100704897811163	0,000101312939418713	9,95445261494138e-05	9,78915305553707e-05	0,000101794072256730	0,000100750989338497	0,000103898865686010	9,98059685319473e-05	9,86578009851224e-05	9,54319126121931e-05	9,63805296434992e-05	0,000100704897811163	0,000100521643278484	9,62365378640953e-05	9,88650311774408e-05	0,000100071148920639	0,000102895973127554	9,78127666938845e-05	0,000100295046182395
soort_eventje	9,70065505588616e-05	0,000102589339618955	9,64893378234624e-05	9,55690613527863e-05	9,46000133752601e-05	0,000100704897811163	0,000101312939418713	9,95445261494138e-05	9,78915305553707e-05	0,000101794072256730	0,000100750989338497	0,000103898865686010	9,98059685319473e-05	9,86578009851224e-05	9,54319126121931e-05	9,63805296434992e-05	0,000100704897811163	0,000100521643278484	9,62365378640953e-05	8,21932618228130e-04	0,000100071148920639	0,000102895973127554	9,78127666938845e-05	0,000100295046182395
spel_lang	9,70065505588616e-05	0,000900143095499811	9,64893378234624e-05	9,55690613527863e-05	9,46000133752601e-05	0,000100704897811163	0,000101312939418713	9,95445261494138e-05	9,78915305553707e-05	0,000101794072256730	0,000100750989338497	0,000103898865686010	9,98059685319473e-05	9,86578009851224e-05	9,54319126121931e-05	9,63805296434992e-05	0,000100704897811163	0,000100521643278484	9,62365378640953e-05	9,88650311774408e-05	0,000100071148920639	0,000102895973127554	9,78127666938845e-05	0,000100295046182395
schieten_hoog	9,70065505588616e-05	0,000102589339618955	9,64893378234624e-05	9,55690613527863e-05	9,46000133752601e-05	0,000100704897811163	0,000101312939418713	9,95445261494138e-05	9,78915305553707e-05	0,000883442480893221	0,000100750989338497	0,000103898865686010	9,98059685319473e-05	9,86578009851224e-05	9,54319126121931e-05	9,63805296434992e-05	0,000100704897811163	0,000100521643278484	9,62365378640953e-05	9,88650311774408e-05	0,000100071148920639	0,000102895973127554	9,78127666938845e-05	0,000100295046182395
komen_afgebouwen	9,70065505588616e-05	0,000102589339618955	9,64893378234624e-05	9,55690613527863e-05	9,46000133752601e-05	0,000100704897811163	0,000101312939418713	9,95445261494138e-05	9,78915305553707e-05	0,000101794072256730	0,000861537739610313	0,000103898865686010	9,98059685319473e-05	9,86578009851224e-05	9,54319126121931e-05	9,63805296434992e-05	0,000100704897811163	0,000100521643278484	9,62365378640953e-05	9,88650311774408e-05	0,000100071148920639	0,000102895973127554	9,78127666938845e-05	0,000100295046182395
goed_laten	9,70065505588616e-05	0,000102589339618955	9,64893378234624e-05	9,55690613527863e-05	9,46000133752601e-05	0,000100704897811163	0,000101312939418713	9,95445261494138e-05	9,78915305553707e-05	0,000101794072256730	0,000100750989338497	0,000103898865686010	9,98059685319473e-05	9,86578009851224e-05	9,54319126121931e-05	7,69758086015323e-04	0,000100704897811163	0,000100521643278484	9,62365378640953e-05	9,88650311774408e-05	0,000100071148920639	0,000102895973127554	9,78127666938845e-05	0,000100295046182395
goed_concentreren	9,70065505588616e-05	0,000102589339618955	7,72043057794494e-04	9,55690613527863e-05	9,46000133752601e-05	0,000100704897811163	0,000101312939418713	9,95445261494138e-05	9,78915305553707e-05	0,000101794072256730	0,000100750989338497	0,000103898865686010	9,98059685319473e-05	9,86578009851224e-05	9,54319126121931e-05	9,63805296434992e-05	0,000100704897811163	0,000100521643278484	9,62365378640953e-05	9,88650311774408e-05	0,000100071148920639	0,000102895973127554	9,78127666938845e-05	0,000100295046182395
tijd_stuiten	9,70065505588616e-05	0,000102589339618955	7,72043057794494e-04	9,55690613527863e-05	9,46000133752601e-05	0,000100704897811163	0,000101312939418713	9,95445261494138e-05	9,78915305553707e-05	0,000101794072256730	0,000100750989338497	0,000103898865686010	9,98059685319473e-05	9,86578009851224e-05	9,54319126121931e-05	9,63805296434992e-05	0,000100704897811163	0,000100521643278484	9,62365378640953e-05	9,88650311774408e-05	0,000100071148920639	0,000102895973127554	9,78127666938845e-05	0,000100295046182395
uur_winkelen	9,70065505588616e-05	0,000102589339618955	9,64893378234624e-05	9,55690613527863e-05	9,46000133752601e-05	0,000100704897811163	0,000101312939418713	9,95445261494138e-05	9,78915305553707e-05	0,000101794072256730	0,000100750989338497	0,000103898865686010	9,98059685319473e-05	9,86578009851224e-05	9,54319126121931e-05	9,63805296434992e-05	0,000100704897811163	0,000100521643278484	9,62365378640953e-05	9,88650311774408e-05	0,000847261090835361	0,000102895973127554	9,78127666938845e-05	0,000100295046182395
auto_zwembad	9,70065505588616e-05	0,000102589339618955	9,64893378234624e-05	9,55690613527863e-05	9,46000133752601e-05	0,000100704897811163	0,000101312939418713	9,95445261494138e-05	9,78915305553707e-05	0,000101794072256730	0,000100750989338497	0,000927643142908005	9,98059685319473e-05	9,86578009851224e-05	9,54319126121931e-05	9,63805296434992e-05	0,000100704897811163	0,000100521643278484	9,62365378640953e-05	9,88650311774408e-05	0,000100071148920639	0,000102895973127554	9,78127666938845e-05	0,000100295046182395
kijken_verder	9,70065505588616e-05	0,000102589339618955	9,64893378234624e-05	9,55690613527863e-05	9,46000133752601e-05	0,000100704897811163	0,000101312939418713	9,95445261494138e-05	9,78915305553707e-05	0,000101794072256730	0,000100750989338497	0,000103898865686010	9,98059685319473e-05	9,86578009851224e-05	9,54319126121931e-05	9,63805296434992e-05	0,000100704897811163	0,000100521643278484	7,66734258647871e-04	9,88650311774408e-05	0,000100071148920639	0,000102895973127554	9,78127666938845e-05	0,000100295046182395
vraag_zitten	9,70065505588616e-05	0,000102589339618955	9,64893378234624e-05	9,55690613527863e-05	9,46000133752601e-05	0,000100704897811163	0,000101312939418713	9,95445261494138e-05	9,78915305553707e-05	0,000101794072256730	0,000100750989338497	0,000103898865686010	9,98059685319473e-05	9,86578009851224e-05	9,54319126121931e-05	9,63805296434992e-05	0,000100704897811163	0,000856721472350053	9,62365378640953e-05	9,88650311774408e-05	0,000100071148920639	0,000102895973127554	9,78127666938845e-05	0,000100295046182395
willen_dierenarts	9,70065505588616e-05	0,000102589339618955	9,64893378234624e-05	9,55690613527863e-05	9,46000133752601e-05	0,000100704897811163	0,000101312939418713	9,95445261494138e-05	9,78915305553707e-05	0,000101794072256730	0,000861537739610313	0,000103898865686010	9,98059685319473e-05	9,86578009851224e-05	9,54319126121931e-05	9,63805296434992e-05	0,000100704897811163	0,000100521643278484	9,62365378640953e-05	9,88650311774408e-05	0,000100071148920639	0,000102895973127554	9,78127666938845e-05	0,000100295046182395
praten_mens	9,70065505588616e-05	0,000102589339618955	9,64893378234624e-05	9,55690613527863e-05	7,32367244382205e-04	0,000100704897811163	0,000101312939418713	9,95445261494138e-05	9,78915305553707e-05	0,000101794072256730	0,000100750989338497	0,000103898865686010	9,98059685319473e-05	9,86578009851224e-05	9,54319126121931e-05	9,63805296434992e-05	0,000100704897811163	0,000100521643278484	9,62365378640953e-05	9,88650311774408e-05	0,000100071148920639	0,000102895973127554	9,78127666938845e-05	0,000100295046182395
vol_vinden	9,70065505588616e-05	0,000102589339618955	9,64893378234624e-05	9,55690613527863e-05	9,46000133752601e-05	0,000100704897811163	0,000101312939418713	9,95445261494138e-05	9,78915305553707e-05	0,000101794072256730	0,000100750989338497	0,000103898865686010	9,98059685319473e-05	9,86578009851224e-05	9,54319126121931e-05	9,63805296434992e-05	0,000100704897811163	0,000856721472350053	9,62365378640953e-05	9,88650311774408e-05	0,000100071148920639	0,000102895973127554	9,78127666938845e-05	0,000100295046182395
museum_superdruk	9,70065505588616e-05	0,000102589339618955	9,64893378234624e-05	9,55690613527863e-05	9,46000133752601e-05	0,000100704897811163	0,000101312939418713	9,95445261494138e-05	9,78915305553707e-05	0,000101794072256730	0,000100750989338497	0,000103898865686010	9,98059685319473e-05	9,86578009851224e-05	9,54319126121931e-05	9,63805296434992e-05	0,000100704897811163	0,000100521643278484	9,62365378640953e-05	9,88650311774408e-05	0,000847261090835361	0,000102895973127554	9,78127666938845e-05	0,000100295046182395
twee_sollicitatiebrieffen	9,70065505588616e-05	0,000102589339618955	9,64893378234624e-05	9,55690613527863e-05	9,46000133752601e-05	0,000100704897811163	0,000101312939418713	9,95445261494138e-05	9,78915305553707e-05	0,000101794072256730	0,000100750989338497	0,000103898865686010	9,98059685319473e-05	9,86578009851224e-05	9,54319126121931e-05	9,63805296434992e-05	0,000100704897811163	0,000100521643278484	9,62365378640953e-05	9,88650311774408e-05	0,000100071148920639	0,000102895973127554	9,78127666938845e-05	0,000851962933332173
huizen_huis	9,70065505588616e-05	0,000102589339618955	7,72043057794494e-04	9,55690613527863e-05	9,46000133752601e-05	0,000100704897811163	0,000101312939418713	9,95445261494138e-05	9,78915305553707e-05	0,000101794072256730	0,000100750989338497	0,000103898865686010	9,98059685319473e-05	9,86578009851224e-05	9,54319126121931e-05	9,63805296434992e-05	0,000100704897811163	0,000100521643278484	9,62365378640953e-05	9,88650311774408e-05	0,000100071148920639	0,000102895973127554	9,78127666938845e-05	0,000100295046182395
lang_dag	9,70065505588616e-05	0,000102589339618955	9,64893378234624e-05	9,55690613527863e-05	9,46000133752601e-05	0,000860569817536228	0,000101312939418713	9,95445261494138e-05	9,78915305553707e-05	0,000101794072256730	0,000100750989338497	0,000103898865686010	9,98059685319473e-05	9,86578009851224e-05	9,54319126121931e-05	9,63805296434992e-05	0,000100704897811163	0,000100521643278484	9,62365378640953e-05	9,88650311774408e-05	0,000100071148920639	0,000102895973127554	9,78127666938845e-05	0,000100295046182395
openen_gaan	9,70065505588616e-05	0,000102589339618955	9,64893378234624e-05	9,55690613527863e-05	9,46000133752601e-05	0,000100704897811163	0,000101312939418713	9,95445261494138e-05	9,78915305553707e-05	0,000101794072256730	0,000100750989338497	0,000103898865686010	8,41692302672640e-04	9,86578009851224e-05	9,54319126121931e-05	9,63805296434992e-05	0,000100704897811163	0,000100521643278484	9,62365378640953e-05	9,88650311774408e-05	0,000100071148920639	0,000102895973127554	9,78127666938845e-05	0,000100295046182395
gaan_afkoelen	9,70065505588616e-05	0,000102589339618955	9,64893378234624e-05	9,55690613527863e-05	9,46000133752601e-05	0,000100704897811163	0,000101312939418713	9,95445261494138e-05	8,01489105164518e-04	0,000101794072256730	0,000100750989338497	0,000103898865686010	9,98059685319473e-05	9,86578009851224e-05	9,54319126121931e-05	9,63805296434992e-05	0,000100704897811163	0,000100521643278484	9,62365378640953e-05	9,88650311774408e-05	0,000100071148920639	0,000102895973127554	9,78127666938845e-05	0,000100295046182395
getal_delen	9,70065505588616e-05	0,000900143095499811	9,64893378234624e-05	9,55690613527863e-05	9,46000133752601e-05	0,000100704897811163	0,000101312939418713	9,95445261494138e-05	9,78915305553707e-05	0,000101794072256730	0,000100750989338497	0,000103898865686010	9,98059685319473e-05	9,86578009851224e-05	9,54319126121931e-05	9,63805296434992e-05	0,000100704897811163	0,000100521643278484	9,62365378640953e-05	9,88650311774408e-05	0,000100071148920639	0,000102895973127554	9,78127666938845e-05	0,000100295046182395
handig_drinken	9,70065505588616e-05	0,000900143095499811	9,64893378234624e-05	9,55690613527863e-05	9,46000133752601e-05	0,000100704897811163	0,000101312939418713	9,95445261494138e-05	9,78915305553707e-05	0,000101794072256730	0,000100750989338497	0,000103898865686010	9,98059685319473e-05	9,86578009851224e-05	9,54319126121931e-05	9,63805296434992e-05	0,000100704897811163	0,000100521643278484	9,62365378640953e-05	9,88650311774408e-05	0,000100071148920639	0,000102895973127554	9,78127666938845e-05	0,000100295046182395
losten	9,70065505588616e-05	0,000102589339618955	9,64893378234624e-05	9,55690613527863e-05	9,46000133752601e-05	0,000100704897811163	0,000101312939418713	9,95445261494138e-05	9,78915305553707e-05	0,000101794072256730	0,000100750989338497	0,000103898865686010	9,98059685319473e-05	9,86578009851224e-05	9,54319126121931e-05	9,63805296434992e-05	0,000100704897811163	0,000856721472350053	9,62365378640953e-05	9,88650311774408e-05	0,000100071148920639	0,000102895973127554	9,78127666938845e-05	0,000100295046182395
gaan_bioscoop	9,70065505588616e-05	0,000102589339618955	9,64893378234624e-05	9,55690613527863e-05	9,46000133752601e-05	0,000100704897811163	0,000101312939418713	9,95445261494138e-05	9,78915305553707e-05	0,000101794072256730	0,000100750989338497	0,000103898865686010	9,98059685319473e-05	9,86578009851224e-05	9,54319126121931e-05	7,69758086015323e-04	0,000100704897811163	0,000100521643278484	9,62365378640953e-05	9,88650311774408e-05	0,000100071148920639	0,000102895973127554	9,78127666938845e-05	0,000100295046182395
kind_boos	9,70065505588616e-05	0,000102589339618955	9,64893378234624e-05	9,55690613527863e-05	9,46000133752601e-05	0,000100704897811163	0,000101312939418713	8,36202012639562e-04	9,78915305553707e-05	0,000101794072256730	0,000100750989338497	0,000103898865686010	9,98059685319473e-05	9,86578009851224e-05	9,54319126121931e-05	9,63805296434992e-05	0,000100704897811163	0,000100521643278484	9,62365378640953e-05	9,88650311774408e-05	0,000100071148920639	0,000102895973127554	9,78127666938845e-05	0,000100295046182395
fijn_testen	9,70065505588616e-05	0,000102589339618955	9,64893378234624e-05	9,55690613527863e-05	9,46000133752601e-05	0,000100704897811163	0,000101312939418713	9,95445261494138e-05	8,01489105164518e-04	0,000101794072256730	0,000100750989338497	0,000103898865686010	9,98059685319473e-05	9,86578009851224e-05	9,54319126121931e-05	9,63805296434992e-05	0,000100704897811163	0,000100521643278484	9,62365378640953e-05	9,88650311774408e-05	0,000100071148920639	0,000102895973127554	9,78127666938845e-05	0,000100295046182395
verwerken_duren	9,70065505588616e-05	0,000102589339618955	9,64893378234624e-05	9,55690613527863e-05	9,46000133752601e-05	0,000100704897811163	0,000101312939418713	9,95445261494138e-05	9,78915305553707e-05	0,000101794072256730	0,000100750989338497	0,000103898865686010	9,98059685319473e-05	9,86578009851224e-05	9,54319126121931e-05	9,63805296434992e-05	0,000860569817536226	0,000100521643278484	9,62365378640953e-05	9,88650311774408e-05	0,000100071148920639	0,000102895973127554	9,78127666938845e-05	0,000100295046182395
verjaardag_veld	9,70065505588616e-05	0,000102589339618955	9,64893378234624e-05	9,55690613527863e-05	9,46000133752601e-05	0,000100704897811163	0,000873338691294907	9,95445261494138e-05	9,78915305553707e-05	0,000101794072256730	0,000100750989338497	0,000103898865686010	9,98059685319473e-05	9,86578009851224e-05	9,54319126121931e-05	9,63805296434992e-05	0,000100704897811163	0,000100521643278484	9,62365378640953e-05	9,88650311774408e-05	0,000100071148920639	0,000102895973127554	9,78127666938845e-05	0,000100295046182395
goed_plekken	9,70065505588616e-05	0,000102589339618955	9,64893378234624e-05	9,55690613527863e-05	9,46000133752601e-05	0,000100704897811163	0,000873338691294907	9,95445261494138e-05	9,78915305553707e-05	0,000101794072256730	0,000100750989338497	0,000103898865686010	9,98059685319473e-05	9,86578009851224e-05	9,54319126121931e-05	9,63805296434992e-05	0,000100704897811163	0,000100521643278484	9,62365378640953e-05	9,88650311774408e-05	0,000100071148920639	0,000102895973127554	9,78127666938845e-05	0,000100295046182395
goed_hetzelfde	9,70065505588616e-05	0,000102589339618955	9,64893378234624e-05	9,55690613527863e-05	9,46000133752601e-05	0,000100704897811163	0,000101312939418713	8,36202012639562e-04	9,78915305553707e-05	0,000101794072256730	0,000100750989338497	0,000103898865686010	9,98059685319473e-05	9,86578009851224e-05	9,54319126121931e-05	9,63805296434992e-05	0,000100704897811163	0,000100521643278484	9,62365378640953e-05	9,88650311774408e-05	0,000100071148920639	0,000102895973127554	9,78127666938845e-05	0,000100295046182395
bijwerking_ritalin	9,70065505588616e-05	0,000102589339618955	9,64893378234624e-05	9,55690613527863e-05	9,46000133752601e-05	0,000100704897811163	0,000101312939418713	9,95445261494138e-05	9,78915305553707e-05	0,000101794072256730	0,000861537739610313	0,000103898865686010	9,98059685319473e-05	9,86578009851224e-05	9,54319126121931e-05	9,63805296434992e-05	0,000100704897811163	0,000100521643278484	9,62365378640953e-05	9,88650311774408e-05	0,000100071148920639	0,000102895973127554	9,78127666938845e-05	0,000100295046182395
jaar_fietsen	9,70065505588616e-05	0,000900143095499811	9,64893378234624e-05	9,55690613527863e-05	9,46000133752601e-05	0,000100704897811163	0,000101312939418713	9,95445261494138e-05	9,78915305553707e-05	0,000101794072256730	0,000100750989338497	0,000103898865686010	9,98059685319473e-05	9,86578009851224e-05	9,54319126121931e-05	9,63805296434992e-05	0,000100704897811163	0,000100521643278484	9,62365378640953e-05	9,88650311774408e-05	0,000100071148920639	0,000102895973127554	9,78127666938845e-05	0,000100295046182395
sportgebied_vinden	9,70065505588616e-05	0,000102589339618955	9,64893378234624e-05	9,55690613527863e-05	9,46000133752601e-05	0,000100704897811163	0,000873338691294907	9,95445261494138e-05	9,78915305553707e-05	0,000101794072256730	0,000100750989338497	0,000103898865686010	9,98059685319473e-05	9,86578009851224e-05	9,54319126121931e-05	9,63805296434992e-05	0,000100704897811163	0,000100521643278484	9,62365378640953e-05	9,88650311774408e-05	0,000100071148920639	0,000102895973127554	9,78127666938845e-05	0,000100295046182395
rust_schooldgen	9,70065505588616e-05	0,000102589339618955	9,64893378234624e-05	9,55690613527863e-05	9,46000133752601e-05	0,000100704897811163	0,000101312939418713	9,95445261494138e-05	9,78915305553707e-05	0,000101794072256730	0,000100750989338497	0,000103898865686010	9,98059685319473e-05	9,86578009851224e-05	9,54319126121931e-05	9,63805296434992e-05	0,000100704897811163	0,000856721472350053	9,62365378640953e-05	9,88650311774408e-05	0,000100071148920639	0,000102895973127554	9,78127666938845e-05	0,000100295046182395
vorken_ronen	9,70065505588616e-05	0,000102589339618955	9,64893378234624e-05	9,55690613527863e-05	9,46000133752601e-05	0,000100704897811163	0,000101312939418713	9,95445261494138e-05	9,78915305553707e-05	0,000101794072256730	0,000100750989338497	0,000103898865686010	9,98059685319473e-05	9,86578009851224e-05	9,54319126121931e-05	9,63805296434992e-05	0,000100704897811163	0,000856721472350053	9,62365378640953e-05	9,88650311774408e-05	0,000100071148920639	0,000102895973127554	9,78127666938845e-05	0,000100295046182395
langzaam_stap	9,70065505588616e-05	0,000102589339618955	9,64893378234624e-05	9,55690613527863e-05	9,46000133752601e-05	0,000100704897811163	0,000101312939418713	9,95445261494138e-05	9,78915305553707e-05	0,000101794072256730	0,000100750989338497	0,000103898865686010	8,41692302672640e-04	9,86578009851224e-05	9,54319126121931e-05	9,63805296434992e-05	0,000100704897811163	0,000100521643278484	9,62365378640953e-05	9,88650311774408e-05	0,000100071148920639	0,000102895973127554	9,78127666938845e-05	0,000100295046182395
hobby_weten	9,70065505588616e-05	0,000102589339618955	9,64893378234624e-05	9,55690613527863e-05	9,46000133752601e-05	0,000100704897811163	0,000101312939418713	9,95445261494138e-05	9,78915305553707e-05	0,000883442480893221	0,000100750989338497	0,000103898865686010	9,98059685319473e-05	9,86578009851224e-05	9,54319126121931e-05	9,63805296434992e-05	0,000100704897811163	0,000100521643278484	9,62365378640953e-05	9,88650311774408e-05	0,000100071148920639	0,000102895973127554	9,78127666938845e-05	0,000100295046182395
straf_soort	9,70065505588616e-05	0,000102589339618955	9,64893378234624e-05	9,55690613527863e-05	9,46000133752601e-05	0,000100704897811163	0,000873338691294907	9,95445261494138e-05	9,78915305553707e-05	0,000101794072256730	0,000100750989338497	0,000103898865686010	9,98059685319473e-05	9,86578009851224e-05	9,54319126121931e-05	9,63805296434992e-05	0,000100704897811163	0,000100521643278484	9,62365378640953e-05	9,88650311774408e-05	0,000100071148920639	0,000102895973127554	9,78127666938845e-05	0,000100295046182395
snappen_stoppen	9,70065505588616e-05	0,000102589339618955	9,64893378234624e-05	9,55690613527863e-05	9,46000133752601e-05	0,000100704897811163	0,000101312939418713	9,95445261494138e-05	9,78915305553707e-05	0,000101794072256730	0,000100750989338497	0,000103898865686010	9,98059685319473e-05	8,17580784189395e-04	9,54319126121931e-05	9,63805296434992e-05	0,000100704897811163	0,000100521643278484	9,62365378640953e-05	9,88650311774408e-05	0,000100071148920639	0,000102895973127554	9,78127666938845e-05	0,000100295046182395
verschillen_dierentuinen	9,70065505588616e-05	0,000102589339618955	9,64893378234624e-05	9,55690613527863e-05	9,46000133752601e-05	0,000100704897811163	0,000101312939418713	9,95445261494138e-05	9,78915305553707e-05	0,000883442480893221	0,000100750989338497	0,000103898865686010	9,98059685319473e-05	9,86578009851224e-05	9,54319126121931e-05	9,63805296434992e-05	0,000100704897811163	0,000100521643278484	9,62365378640953e-05	9,88650311774408e-05	0,000100071148920639	0,000102895973127554	9,78127666938845e-05	0,000100295046182395
gaan_hogen	9,70065505588616e-05	0,000102589339618955	9,64893378234624e-05	9,55690613527863e-05	9,46000133752601e-05	0,000100704897811163	0,000101312939418713	9,95445261494138e-05	9,78915305553707e-05	0,000101794072256730	0,000861537739610313	0,000103898865686010	9,98059685319473e-05	9,86578009851224e-05	9,54319126121931e-05	9,63805296434992e-05	0,000100704897811163	0,000100521643278484	9,62365378640953e-05	9,88650311774408e-05	0,000100071148920639	0,000102895973127554	9,78127666938845e-05	0,000100295046182395
pak_ipeden	7,82904525237937e-04	0,000102589339618955	9,64893378234624e-05	9,55690613527863e-05	9,46000133752601e-05	0,000100704897811163	0,000101312939418713	9,95445261494138e-05	9,78915305553707e-05	0,000101794072256730	0,000100750989338497	0,000103898865686010	9,98059685319473e-05	9,86578009851224e-05	9,54319126121931e-05	9,63805296434992e-05	0,000100704897811163	0,000100521643278484	9,62365378640953e-05	9,88650311774408e-05	0,000100071148920639	0,000102895973127554	9,78127666938845e-05	0,000100295046182395
broer_kakzak	9,70065505588616e-05	0,000102589339618955	9,64893378234624e-05	9,55690613527863e-05	9,46000133752601e-05	0,000100704897811163	0,000101312939418713	9,95445261494138e-05	9,78915305553707e-05	0,000101794072256730	0,000100750989338497	0,000103898865686010	9,98059685319473e-05	8,17580784189395e-04	9,54319126121931e-05	9,63805296434992e-05	0,000100704897811163	0,000100521643278484	9,62365378640953e-05	9,88650311774408e-05	0,000100071148920639	0,000102895973127554	9,78127666938845e-05	0,000100295046182395
middag_komen	9,70065505588616e-05	0,000102589339618955	9,64893378234624e-05	9,55690613527863e-05	9,46000133752601e-05	0,000100704897811163	0,000101312939418713	9,95445261494138e-05	9,78915305553707e-05	0,000101794072256730	0,000100750989338497	0,000103898865686010	9,98059685319473e-05	9,86578009851224e-05	9,54319126121931e-05	9,63805296434992e-05	0,000100704897811163	0,000100521643278484	9,62365378640953e-05	9,88650311774408e-05	0,000847261090835361	0,000102895973127554	9,78127666938845e-05	0,000100295046182395
kind_stom	9,70065505588616e-05	0,000102589339618955	9,64893378234624e-05	9,55690613527863e-05	9,46000133752601e-05	0,000100704897811163	0,000101312939418713	8,36202012639562e-04	9,78915305553707e-05	0,000101794072256730	0,000100750989338497	0,000103898865686010	9,98059685319473e-05	9,86578009851224e-05	9,54319126121931e-05	9,63805296434992e-05	0,000100704897811163	0,000100521643278484	9,62365378640953e-05	9,88650311774408e-05	0,000100071148920639	0,000102895973127554	9,78127666938845e-05	0,000100295046182395
zeggen_onverwachts	9,70065505588616e-05	0,000102589339618955	9,64893378234624e-05	9,55690613527863e-05	9,46000133752601e-05	0,000860569817536228	0,000101312939418713	9,95445261494138e-05	9,78915305553707e-05	0,000101794072256730	0,000100750989338497	0,000103898865686010	9,98059685319473e-05	9,86578009851224e-05	9,54319126121931e-05	9,63805296434992e-05	0,000100704897811163	0,000100521643278484	9,62365378640953e-05	9,88650311774408e-05	0,000100071148920639	0,000102895973127554	9,78127666938845e-05	0,000100295046182395
muur_zitten	9,70065505588616e-05	0,000102589339618955	7,72043057794494e-04	9,55690613527863e-05	9,46000133752601e-05	0,000100704897811163	0,000101312939418713	9,95445261494138e-05	9,78915305553707e-05	0,000101794072256730	0,000100750989338497	0,000103898865686010	9,98059685319473e-05	9,86578009851224e-05	9,54319126121931e-05	9,63805296434992e-05	0,000100704897811163	0,000100521643278484	9,62365378640953e-05	9,88650311774408e-05	0,000100071148920639	0,000102895973127554	9,78127666938845e-05	0,000100295046182395
super_hoog	9,70065505588616e-05	0,000102589339618955	9,64893378234624e-05	9,55690613527863e-05	9,46000133752601e-05	0,000100704897811163	0,000873338691294907	9,95445261494138e-05	9,78915305553707e-05	0,000101794072256730	0,000100750989338497	0,000103898865686010	9,98059685319473e-05	9,86578009851224e-05	9,54319126121931e-05	9,63805296434992e-05	0,000100704897811163	0,000100521643278484	9,62365378640953e-05	9,88650311774408e-05	0,000100071148920639	0,000102895973127554	9,78127666938845e-05	0,000100295046182395
wachten_komen	9,70065505588616e-05	0,000102589339618955	9,64893378234624e-05	9,55690613527863e-05	7,32367244382205e-04	0,000100704897811163	0,000101312939418713	9,95445261494138e-05	9,78915305553707e-05	0,000101794072256730	0,000100750989338497	0,000103898865686010	9,98059685319473e-05	9,86578009851224e-05	9,54319126121931e-05	9,63805296434992e-05	0,000100704897811163	0,000100521643278484	9,62365378640953e-05	9,88650311774408e-05	0,000100071148920639	0,000102895973127554	9,78127666938845e-05	0,000100295046182395
gaan_meivakantie	9,70065505588616e-05	0,000102589339618955	9,64893378234624e-05	9,55690613527863e-05	9,46000133752601e-05	0,000100704897811163	0,000101312939418713	9,95445261494138e-05	9,78915305553707e-05	0,000101794072256730	0,000100750989338497	0,000103898865686010	9,98059685319473e-05	9,86578009851224e-05	9,54319126121931e-05	9,63805296434992e-05	0,000100704897811163	0,000100521643278484	9,62365378640953e-05	9,88650311774408e-05	0,000100071148920639	0,000102895973127554	7,99835064073375e-04	0,000100295046182395
tweeling_verschillen	9,70065505588616e-05	0,000102589339618955	9,64893378234624e-05	9,55690613527863e-05	9,46000133752601e-05	0,000100704897811163	0,000101312939418713	9,95445261494138e-05	9,78915305553707e-05	0,000101794072256730	0,000100750989338497	0,000927643142908005	9,98059685319473e-05	9,86578009851224e-05	9,54319126121931e-05	9,63805296434992e-05	0,000100704897811163	0,000100521643278484	9,62365378640953e-05	9,88650311774408e-05	0,000100071148920639	0,000102895973127554	9,78127666938845e-05	0,000100295046182395
automatisme_oppakken	9,70065505588616e-05	0,000102589339618955	9,64893378234624e-05	9,55690613527863e-05	9,46000133752601e-05	0,000100704897811163	0,000101312939418713	9,95445261494138e-05	9,78915305553707e-05	0,000101794072256730	0,000100750989338497	0,000103898865686010	9,98059685319473e-05	9,86578009851224e-05	9,54319126121931e-05	9,63805296434992e-05	0,000100704897811163	0,000100521643278484	9,62365378640953e-05	9,88650311774408e-05	0,000100071148920639	0,000102895973127554	9,78127666938845e-05	0,000851962933332173
medicijnen_zitten	9,70065505588616e-05	0,000102589339618955	7,72043057794494e-04	9,55690613527863e-05	9,46000133752601e-05	0,000100704897811163	0,000101312939418713	9,95445261494138e-05	9,78915305553707e-05	0,000101794072256730	0,000100750989338497	0,000103898865686010	9,98059685319473e-05	9,86578009851224e-05	9,54319126121931e-05	9,63805296434992e-05	0,000100704897811163	0,000100521643278484	9,62365378640953e-05	9,88650311774408e-05	0,000100071148920639	0,000102895973127554	9,78127666938845e-05	0,000100295046182395
leerling	9,70065505588616e-05	0,000900143095499811	9,64893378234624e-05	9,55690613527863e-05	9,46000133752601e-05	0,000100704897811163	0,000101312939418713	9,95445261494138e-05	9,78915305553707e-05	0,000101794072256730	0,000100750989338497	0,000103898865686010	9,98059685319473e-05	9,86578009851224e-05	9,54319126121931e-05	9,63805296434992e-05	0,000100704897811163	0,000100521643278484	9,62365378640953e-05	9,88650311774408e-05	0,000100071148920639	0,000102895973127554	9,78127666938845e-05	0,000100295046182395
denken_perfectionistisch	9,70065505588616e-05	0,000102589339618955	9,64893378234624e-05	7,52717251910349e-04	9,46000133752601e-05	0,000100704897811163	0,000101312939418713	9,95445261494138e-05	9,78915305553707e-05	0,000101794072256730	0,000100750989338497	0,000103898865686010	9,98059685319473e-05	9,86578009851224e-05	9,54319126121931e-05	9,63805296434992e-05	0,000100704897811163	0,000100521643278484	9,62365378640953e-05	9,88650311774408e-05	0,000100071148920639	0,000102895973127554	9,78127666938845e-05	0,000100295046182395
slapen_merken	9,70065505588616e-05	0,000102589339618955	9,64893378234624e-05	9,55690613527863e-05	9,46000133752601e-05	0,000860569817536228	0,000101312939418713	9,95445261494138e-05	9,78915305553707e-05	0,000101794072256730	0,000100750989338497	0,000103898865686010	9,98059685319473e-05	9,86578009851224e-05	9,54319126121931e-05	9,63805296434992e-05	0,000100704897811163	0,000100521643278484	9,62365378640953e-05	9,88650311774408e-05	0,000100071148920639	0,000102895973127554	9,78127666938845e-05	0,000100295046182395
laten_baas	9,70065505588616e-05	0,000102589339618955	9,64893378234624e-05	9,55690613527863e-05	9,46000133752601e-05	0,000100704897811163	0,000101312939418713	9,95445261494138e-05	9,78915305553707e-05	0,000101794072256730	0,000100750989338497	0,000103898865686010	9,98059685319473e-05	9,86578009851224e-05	9,54319126121931e-05	7,69758086015323e-04	0,000100704897811163	0,000100521643278484	9,62365378640953e-05	9,88650311774408e-05	0,000100071148920639	0,000102895973127554	9,78127666938845e-05	0,000100295046182395
lief_begrijpen	9,70065505588616e-05	0,000102589339618955	9,64893378234624e-05	9,55690613527863e-05	9,46000133752601e-05	0,000100704897811163	0,000101312939418713	9,95445261494138e-05	9,78915305553707e-05	0,000101794072256730	0,000100750989338497	0,000103898865686010	9,98059685319473e-05	9,86578009851224e-05	9,54319126121931e-05	9,63805296434992e-05	0,000100704897811163	0,000100521643278484	9,62365378640953e-05	9,88650311774408e-05	0,000100071148920639	0,000906582399180467	9,78127666938845e-05	0,000100295046182395
eigen_humor	9,70065505588616e-05	0,000102589339618955	9,64893378234624e-05	9,55690613527863e-05	9,46000133752601e-05	0,000100704897811163	0,000101312939418713	9,95445261494138e-05	9,78915305553707e-05	0,000101794072256730	0,000100750989338497	0,000927643142908005	9,98059685319473e-05	9,86578009851224e-05	9,54319126121931e-05	9,63805296434992e-05	0,000100704897811163	0,000100521643278484	9,62365378640953e-05	9,88650311774408e-05	0,000100071148920639	0,000102895973127554	9,78127666938845e-05	0,000100295046182395
trajectgroepen_zitten	7,82904525237937e-04	0,000102589339618955	9,64893378234624e-05	9,55690613527863e-05	9,46000133752601e-05	0,000100704897811163	0,000101312939418713	9,95445261494138e-05	9,78915305553707e-05	0,000101794072256730	0,000100750989338497	0,000103898865686010	9,98059685319473e-05	9,86578009851224e-05	9,54319126121931e-05	9,63805296434992e-05	0,000100704897811163	0,000100521643278484	9,62365378640953e-05	9,88650311774408e-05	0,000100071148920639	0,000102895973127554	9,78127666938845e-05	0,000100295046182395
gebeuren_hectisch	9,70065505588616e-05	0,000102589339618955	9,64893378234624e-05	7,52717251910349e-04	9,46000133752601e-05	0,000100704897811163	0,000101312939418713	9,95445261494138e-05	9,78915305553707e-05	0,000101794072256730	0,000100750989338497	0,000103898865686010	9,98059685319473e-05	9,86578009851224e-05	9,54319126121931e-05	9,63805296434992e-05	0,000100704897811163	0,000100521643278484	9,62365378640953e-05	9,88650311774408e-05	0,000100071148920639	0,000102895973127554	9,78127666938845e-05	0,000100295046182395
dichter	9,70065505588616e-05	0,000102589339618955	9,64893378234624e-05	9,55690613527863e-05	9,46000133752601e-05	0,000100704897811163	0,000101312939418713	9,95445261494138e-05	9,78915305553707e-05	0,000101794072256730	0,000100750989338497	0,000103898865686010	9,98059685319473e-05	9,86578009851224e-05	9,54319126121931e-05	7,69758086015323e-04	0,000100704897811163	0,000100521643278484	9,62365378640953e-05	9,88650311774408e-05	0,000100071148920639	0,000102895973127554	9,78127666938845e-05	0,000100295046182395
klein_stuk	9,70065505588616e-05	0,000102589339618955	9,64893378234624e-05	9,55690613527863e-05	9,46000133752601e-05	0,000100704897811163	0,000101312939418713	9,95445261494138e-05	9,78915305553707e-05	0,000101794072256730	0,000100750989338497	0,000103898865686010	9,98059685319473e-05	9,86578009851224e-05	9,54319126121931e-05	9,63805296434992e-05	0,000100704897811163	0,000100521643278484	9,62365378640953e-05	9,88650311774408e-05	0,000100071148920639	0,000102895973127554	7,99835064073375e-04	0,000100295046182395
laat_huis	9,70065505588616e-05	0,000900143095499811	9,64893378234624e-05	9,55690613527863e-05	9,46000133752601e-05	0,000100704897811163	0,000101312939418713	9,95445261494138e-05	9,78915305553707e-05	0,000101794072256730	0,000100750989338497	0,000103898865686010	9,98059685319473e-05	9,86578009851224e-05	9,54319126121931e-05	9,63805296434992e-05	0,000100704897811163	0,000100521643278484	9,62365378640953e-05	9,88650311774408e-05	0,000100071148920639	0,000102895973127554	9,78127666938845e-05	0,000100295046182395
werken_klas	9,70065505588616e-05	0,000102589339618955	9,64893378234624e-05	9,55690613527863e-05	9,46000133752601e-05	0,000100704897811163	0,000101312939418713	9,95445261494138e-05	8,01489105164518e-04	0,000101794072256730	0,000100750989338497	0,000103898865686010	9,98059685319473e-05	9,86578009851224e-05	9,54319126121931e-05	9,63805296434992e-05	0,000100704897811163	0,000100521643278484	9,62365378640953e-05	9,88650311774408e-05	0,000100071148920639	0,000102895973127554	9,78127666938845e-05	0,000100295046182395
niveau_leeftijden	9,70065505588616e-05	0,000102589339618955	9,64893378234624e-05	9,55690613527863e-05	9,46000133752601e-05	0,000100704897811163	0,000101312939418713	8,36202012639562e-04	9,78915305553707e-05	0,000101794072256730	0,000100750989338497	0,000103898865686010	9,98059685319473e-05	9,86578009851224e-05	9,54319126121931e-05	9,63805296434992e-05	0,000100704897811163	0,000100521643278484	9,62365378640953e-05	9,88650311774408e-05	0,000100071148920639	0,000102895973127554	9,78127666938845e-05	0,000100295046182395
plaats_bank	9,70065505588616e-05	0,000102589339618955	9,64893378234624e-05	9,55690613527863e-05	9,46000133752601e-05	0,000100704897811163	0,000101312939418713	9,95445261494138e-05	9,78915305553707e-05	0,000101794072256730	0,000100750989338497	0,000103898865686010	9,98059685319473e-05	9,86578009851224e-05	9,54319126121931e-05	9,63805296434992e-05	0,000860569817536226	0,000100521643278484	9,62365378640953e-05	9,88650311774408e-05	0,000100071148920639	0,000102895973127554	9,78127666938845e-05	0,000100295046182395
doel_mens	9,70065505588616e-05	0,000102589339618955	9,64893378234624e-05	9,55690613527863e-05	9,46000133752601e-05	0,000100704897811163	0,000101312939418713	9,95445261494138e-05	9,78915305553707e-05	0,000101794072256730	0,000100750989338497	0,000103898865686010	9,98059685319473e-05	9,86578009851224e-05	9,54319126121931e-05	9,63805296434992e-05	0,000860569817536226	0,000100521643278484	9,62365378640953e-05	9,88650311774408e-05	0,000100071148920639	0,000102895973127554	9,78127666938845e-05	0,000100295046182395
inbreng_zeggen	9,70065505588616e-05	0,000102589339618955	7,72043057794494e-04	9,55690613527863e-05	9,46000133752601e-05	0,000100704897811163	0,000101312939418713	9,95445261494138e-05	9,78915305553707e-05	0,000101794072256730	0,000100750989338497	0,000103898865686010	9,98059685319473e-05	9,86578009851224e-05	9,54319126121931e-05	9,63805296434992e-05	0,000100704897811163	0,000100521643278484	9,62365378640953e-05	9,88650311774408e-05	0,000100071148920639	0,000102895973127554	9,78127666938845e-05	0,000100295046182395
school_normaal	9,70065505588616e-05	0,000102589339618955	9,64893378234624e-05	9,55690613527863e-05	9,46000133752601e-05	0,000100704897811163	0,000101312939418713	9,95445261494138e-05	9,78915305553707e-05	0,000101794072256730	0,000100750989338497	0,000103898865686010	9,98059685319473e-05	9,86578009851224e-05	9,54319126121931e-05	9,63805296434992e-05	0,000100704897811163	0,000100521643278484	7,66734258647871e-04	9,88650311774408e-05	0,000100071148920639	0,000102895973127554	9,78127666938845e-05	0,000100295046182395
eten_voetbalkamp	9,70065505588616e-05	0,000102589339618955	9,64893378234624e-05	9,55690613527863e-05	9,46000133752601e-05	0,000100704897811163	0,000101312939418713	9,95445261494138e-05	9,78915305553707e-05	0,000101794072256730	0,000100750989338497	0,000103898865686010	9,98059685319473e-05	9,86578009851224e-05	9,54319126121931e-05	7,69758086015323e-04	0,000100704897811163	0,000100521643278484	9,62365378640953e-05	9,88650311774408e-05	0,000100071148920639	0,000102895973127554	9,78127666938845e-05	0,000100295046182395
wakker_hard	9,70065505588616e-05	0,000102589339618955	9,64893378234624e-05	9,55690613527863e-05	9,46000133752601e-05	0,000860569817536228	0,000101312939418713	9,95445261494138e-05	9,78915305553707e-05	0,000101794072256730	0,000100750989338497	0,000103898865686010	9,98059685319473e-05	9,86578009851224e-05	9,54319126121931e-05	9,63805296434992e-05	0,000100704897811163	0,000100521643278484	9,62365378640953e-05	9,88650311774408e-05	0,000100071148920639	0,000102895973127554	9,78127666938845e-05	0,000100295046182395
fruithap_willen	9,70065505588616e-05	0,000102589339618955	9,64893378234624e-05	9,55690613527863e-05	9,46000133752601e-05	0,000860569817536228	0,000101312939418713	9,95445261494138e-05	9,78915305553707e-05	0,000101794072256730	0,000100750989338497	0,000103898865686010	9,98059685319473e-05	9,86578009851224e-05	9,54319126121931e-05	9,63805296434992e-05	0,000100704897811163	0,000100521643278484	9,62365378640953e-05	9,88650311774408e-05	0,000100071148920639	0,000102895973127554	9,78127666938845e-05	0,000100295046182395
school_krijgen	9,70065505588616e-05	0,000102589339618955	9,64893378234624e-05	9,55690613527863e-05	9,46000133752601e-05	0,000100704897811163	0,000101312939418713	9,95445261494138e-05	9,78915305553707e-05	0,000101794072256730	0,000100750989338497	0,000103898865686010	9,98059685319473e-05	9,86578009851224e-05	9,54319126121931e-05	9,63805296434992e-05	0,000100704897811163	0,000100521643278484	9,62365378640953e-05	9,88650311774408e-05	0,000847261090835361	0,000102895973127554	9,78127666938845e-05	0,000100295046182395
avond_komen	9,70065505588616e-05	0,000102589339618955	9,64893378234624e-05	9,55690613527863e-05	9,46000133752601e-05	0,000100704897811163	0,000101312939418713	9,95445261494138e-05	9,78915305553707e-05	0,000101794072256730	0,000100750989338497	0,000103898865686010	9,98059685319473e-05	8,17580784189395e-04	9,54319126121931e-05	9,63805296434992e-05	0,000100704897811163	0,000100521643278484	9,62365378640953e-05	9,88650311774408e-05	0,000100071148920639	0,000102895973127554	9,78127666938845e-05	0,000100295046182395
klein_kamer	9,70065505588616e-05	0,000102589339618955	9,64893378234624e-05	9,55690613527863e-05	9,46000133752601e-05	0,000100704897811163	0,000101312939418713	9,95445261494138e-05	9,78915305553707e-05	0,000101794072256730	0,000100750989338497	0,000103898865686010	9,98059685319473e-05	9,86578009851224e-05	9,54319126121931e-05	9,63805296434992e-05	0,000100704897811163	0,000100521643278484	9,62365378640953e-05	9,88650311774408e-05	0,000100071148920639	0,000102895973127554	7,99835064073375e-04	0,000100295046182395
schaatsen	9,70065505588616e-05	0,000102589339618955	9,64893378234624e-05	9,55690613527863e-05	9,46000133752601e-05	0,000100704897811163	0,000101312939418713	9,95445261494138e-05	9,78915305553707e-05	0,000101794072256730	0,000100750989338497	0,000927643142908005	9,98059685319473e-05	9,86578009851224e-05	9,54319126121931e-05	9,63805296434992e-05	0,000100704897811163	0,000100521643278484	9,62365378640953e-05	9,88650311774408e-05	0,000100071148920639	0,000102895973127554	9,78127666938845e-05	0,000100295046182395
houden_automatisme	9,70065505588616e-05	0,000102589339618955	9,64893378234624e-05	9,55690613527863e-05	9,46000133752601e-05	0,000100704897811163	0,000101312939418713	9,95445261494138e-05	9,78915305553707e-05	0,000101794072256730	0,000100750989338497	0,000103898865686010	9,98059685319473e-05	9,86578009851224e-05	9,54319126121931e-05	9,63805296434992e-05	0,000100704897811163	0,000856721472350053	9,62365378640953e-05	9,88650311774408e-05	0,000100071148920639	0,000102895973127554	9,78127666938845e-05	0,000100295046182395
verhalen_verzinnen	9,70065505588616e-05	0,000102589339618955	9,64893378234624e-05	9,55690613527863e-05	9,46000133752601e-05	0,000100704897811163	0,000101312939418713	9,95445261494138e-05	9,78915305553707e-05	0,000101794072256730	0,000100750989338497	0,000103898865686010	9,98059685319473e-05	8,17580784189395e-04	9,54319126121931e-05	9,63805296434992e-05	0,000100704897811163	0,000100521643278484	9,62365378640953e-05	9,88650311774408e-05	0,000100071148920639	0,000102895973127554	9,78127666938845e-05	0,000100295046182395
kwart_achten	9,70065505588616e-05	0,000102589339618955	9,64893378234624e-05	9,55690613527863e-05	9,46000133752601e-05	0,000860569817536228	0,000101312939418713	9,95445261494138e-05	9,78915305553707e-05	0,000101794072256730	0,000100750989338497	0,000103898865686010	9,98059685319473e-05	9,86578009851224e-05	9,54319126121931e-05	9,63805296434992e-05	0,000100704897811163	0,000100521643278484	9,62365378640953e-05	9,88650311774408e-05	0,000100071148920639	0,000102895973127554	9,78127666938845e-05	0,000100295046182395
nichten_zitten	9,70065505588616e-05	0,000102589339618955	9,64893378234624e-05	9,55690613527863e-05	9,46000133752601e-05	0,000100704897811163	0,000101312939418713	9,95445261494138e-05	9,78915305553707e-05	0,000101794072256730	0,000100750989338497	0,000103898865686010	9,98059685319473e-05	9,86578009851224e-05	9,54319126121931e-05	9,63805296434992e-05	0,000100704897811163	0,000100521643278484	9,62365378640953e-05	9,88650311774408e-05	0,000847261090835361	0,000102895973127554	9,78127666938845e-05	0,000100295046182395
uitkiezen_allergisch	9,70065505588616e-05	0,000102589339618955	9,64893378234624e-05	9,55690613527863e-05	9,46000133752601e-05	0,000100704897811163	0,000101312939418713	9,95445261494138e-05	9,78915305553707e-05	0,000101794072256730	0,000100750989338497	0,000103898865686010	8,41692302672640e-04	9,86578009851224e-05	9,54319126121931e-05	9,63805296434992e-05	0,000100704897811163	0,000100521643278484	9,62365378640953e-05	9,88650311774408e-05	0,000100071148920639	0,000102895973127554	9,78127666938845e-05	0,000100295046182395
rustig_lastig	9,70065505588616e-05	0,000102589339618955	9,64893378234624e-05	9,55690613527863e-05	7,32367244382205e-04	0,000100704897811163	0,000101312939418713	9,95445261494138e-05	9,78915305553707e-05	0,000101794072256730	0,000100750989338497	0,000103898865686010	9,98059685319473e-05	9,86578009851224e-05	9,54319126121931e-05	9,63805296434992e-05	0,000100704897811163	0,000100521643278484	9,62365378640953e-05	9,88650311774408e-05	0,000100071148920639	0,000102895973127554	9,78127666938845e-05	0,000100295046182395
vroeg_mooi	9,70065505588616e-05	0,000102589339618955	9,64893378234624e-05	9,55690613527863e-05	9,46000133752601e-05	0,000100704897811163	0,000101312939418713	9,95445261494138e-05	9,78915305553707e-05	0,000101794072256730	0,000100750989338497	0,000103898865686010	9,98059685319473e-05	9,86578009851224e-05	9,54319126121931e-05	9,63805296434992e-05	0,000100704897811163	0,000100521643278484	7,66734258647871e-04	9,88650311774408e-05	0,000100071148920639	0,000102895973127554	9,78127666938845e-05	0,000100295046182395
zien_makkelijk	9,70065505588616e-05	0,000102589339618955	9,64893378234624e-05	9,55690613527863e-05	9,46000133752601e-05	0,000100704897811163	0,000101312939418713	9,95445261494138e-05	8,01489105164518e-04	0,000101794072256730	0,000100750989338497	0,000103898865686010	9,98059685319473e-05	9,86578009851224e-05	9,54319126121931e-05	9,63805296434992e-05	0,000100704897811163	0,000100521643278484	9,62365378640953e-05	9,88650311774408e-05	0,000100071148920639	0,000102895973127554	9,78127666938845e-05	0,000100295046182395
middag_lijken	9,70065505588616e-05	0,000102589339618955	9,64893378234624e-05	9,55690613527863e-05	9,46000133752601e-05	0,000100704897811163	0,000101312939418713	9,95445261494138e-05	9,78915305553707e-05	0,000101794072256730	0,000861537739610313	0,000103898865686010	9,98059685319473e-05	9,86578009851224e-05	9,54319126121931e-05	9,63805296434992e-05	0,000100704897811163	0,000100521643278484	9,62365378640953e-05	9,88650311774408e-05	0,000100071148920639	0,000102895973127554	9,78127666938845e-05	0,000100295046182395
dictee	9,70065505588616e-05	0,000102589339618955	9,64893378234624e-05	9,55690613527863e-05	9,46000133752601e-05	0,000100704897811163	0,000101312939418713	9,95445261494138e-05	9,78915305553707e-05	0,000101794072256730	0,000100750989338497	0,000103898865686010	9,98059685319473e-05	9,86578009851224e-05	9,54319126121931e-05	9,63805296434992e-05	0,000860569817536226	0,000100521643278484	9,62365378640953e-05	9,88650311774408e-05	0,000100071148920639	0,000102895973127554	9,78127666938845e-05	0,000100295046182395
mama_amsterdemen	9,70065505588616e-05	0,000102589339618955	9,64893378234624e-05	9,55690613527863e-05	9,46000133752601e-05	0,000100704897811163	0,000101312939418713	9,95445261494138e-05	9,78915305553707e-05	0,000101794072256730	0,000100750989338497	0,000103898865686010	9,98059685319473e-05	9,86578009851224e-05	7,49837128357878e-04	9,63805296434992e-05	0,000100704897811163	0,000100521643278484	9,62365378640953e-05	9,88650311774408e-05	0,000100071148920639	0,000102895973127554	9,78127666938845e-05	0,000100295046182395
lang_discussie	9,70065505588616e-05	0,000102589339618955	9,64893378234624e-05	9,55690613527863e-05	9,46000133752601e-05	0,000100704897811163	0,000101312939418713	9,95445261494138e-05	9,78915305553707e-05	0,000101794072256730	0,000100750989338497	0,000103898865686010	9,98059685319473e-05	8,17580784189395e-04	9,54319126121931e-05	9,63805296434992e-05	0,000100704897811163	0,000100521643278484	9,62365378640953e-05	9,88650311774408e-05	0,000100071148920639	0,000102895973127554	9,78127666938845e-05	0,000100295046182395
onderhandelaar	9,70065505588616e-05	0,000102589339618955	9,64893378234624e-05	9,55690613527863e-05	9,46000133752601e-05	0,000100704897811163	0,000101312939418713	9,95445261494138e-05	9,78915305553707e-05	0,000101794072256730	0,000100750989338497	0,000103898865686010	9,98059685319473e-05	9,86578009851224e-05	9,54319126121931e-05	9,63805296434992e-05	0,000100704897811163	0,000100521643278484	9,62365378640953e-05	9,88650311774408e-05	0,000100071148920639	0,000906582399180467	9,78127666938845e-05	0,000100295046182395
bos_bezoek	9,70065505588616e-05	0,000102589339618955	9,64893378234624e-05	9,55690613527863e-05	9,46000133752601e-05	0,000100704897811163	0,000101312939418713	9,95445261494138e-05	9,78915305553707e-05	0,000101794072256730	0,000100750989338497	0,000103898865686010	9,98059685319473e-05	9,86578009851224e-05	9,54319126121931e-05	7,69758086015323e-04	0,000100704897811163	0,000100521643278484	9,62365378640953e-05	9,88650311774408e-05	0,000100071148920639	0,000102895973127554	9,78127666938845e-05	0,000100295046182395
atheneum	9,70065505588616e-05	0,000102589339618955	9,64893378234624e-05	9,55690613527863e-05	9,46000133752601e-05	0,000100704897811163	0,000101312939418713	9,95445261494138e-05	9,78915305553707e-05	0,000101794072256730	0,000100750989338497	0,000103898865686010	9,98059685319473e-05	9,86578009851224e-05	9,54319126121931e-05	9,63805296434992e-05	0,000100704897811163	0,000100521643278484	9,62365378640953e-05	9,88650311774408e-05	0,000847261090835361	0,000102895973127554	9,78127666938845e-05	0,000100295046182395
komen_willen	7,82904525237937e-04	0,000102589339618955	9,64893378234624e-05	9,55690613527863e-05	9,46000133752601e-05	0,000100704897811163	0,000101312939418713	9,95445261494138e-05	9,78915305553707e-05	0,000101794072256730	0,000100750989338497	0,000103898865686010	9,98059685319473e-05	9,86578009851224e-05	9,54319126121931e-05	9,63805296434992e-05	0,000100704897811163	0,000100521643278484	9,62365378640953e-05	9,88650311774408e-05	0,000100071148920639	0,000102895973127554	9,78127666938845e-05	0,000100295046182395
negeren_aantrekken	9,70065505588616e-05	0,000102589339618955	9,64893378234624e-05	9,55690613527863e-05	9,46000133752601e-05	0,000100704897811163	0,000101312939418713	9,95445261494138e-05	9,78915305553707e-05	0,000101794072256730	0,000100750989338497	0,000103898865686010	9,98059685319473e-05	9,86578009851224e-05	9,54319126121931e-05	9,63805296434992e-05	0,000100704897811163	0,000100521643278484	7,66734258647871e-04	9,88650311774408e-05	0,000100071148920639	0,000102895973127554	9,78127666938845e-05	0,000100295046182395
één_gaan	9,70065505588616e-05	0,000102589339618955	9,64893378234624e-05	9,55690613527863e-05	9,46000133752601e-05	0,000100704897811163	0,000101312939418713	9,95445261494138e-05	9,78915305553707e-05	0,000101794072256730	0,000100750989338497	0,000103898865686010	9,98059685319473e-05	9,86578009851224e-05	7,49837128357878e-04	9,63805296434992e-05	0,000100704897811163	0,000100521643278484	9,62365378640953e-05	9,88650311774408e-05	0,000100071148920639	0,000102895973127554	9,78127666938845e-05	0,000100295046182395
krijgen_leuk	9,70065505588616e-05	0,000102589339618955	9,64893378234624e-05	9,55690613527863e-05	9,46000133752601e-05	0,000100704897811163	0,000101312939418713	9,95445261494138e-05	9,78915305553707e-05	0,000101794072256730	0,000861537739610313	0,000103898865686010	9,98059685319473e-05	9,86578009851224e-05	9,54319126121931e-05	9,63805296434992e-05	0,000100704897811163	0,000100521643278484	9,62365378640953e-05	9,88650311774408e-05	0,000100071148920639	0,000102895973127554	9,78127666938845e-05	0,000100295046182395
moeilijk_bereiken	9,70065505588616e-05	0,000102589339618955	9,64893378234624e-05	9,55690613527863e-05	9,46000133752601e-05	0,000100704897811163	0,000101312939418713	9,95445261494138e-05	9,78915305553707e-05	0,000101794072256730	0,000100750989338497	0,000103898865686010	9,98059685319473e-05	9,86578009851224e-05	9,54319126121931e-05	9,63805296434992e-05	0,000100704897811163	0,000856721472350053	9,62365378640953e-05	9,88650311774408e-05	0,000100071148920639	0,000102895973127554	9,78127666938845e-05	0,000100295046182395
druk_kind	9,70065505588616e-05	0,000102589339618955	9,64893378234624e-05	9,55690613527863e-05	9,46000133752601e-05	0,000100704897811163	0,000101312939418713	9,95445261494138e-05	8,01489105164518e-04	0,000101794072256730	0,000100750989338497	0,000103898865686010	9,98059685319473e-05	9,86578009851224e-05	9,54319126121931e-05	9,63805296434992e-05	0,000100704897811163	0,000100521643278484	9,62365378640953e-05	9,88650311774408e-05	0,000100071148920639	0,000102895973127554	9,78127666938845e-05	0,000100295046182395
stom_spelling	9,70065505588616e-05	0,000102589339618955	9,64893378234624e-05	9,55690613527863e-05	9,46000133752601e-05	0,000100704897811163	0,000101312939418713	9,95445261494138e-05	9,78915305553707e-05	0,000101794072256730	0,000100750989338497	0,000103898865686010	9,98059685319473e-05	9,86578009851224e-05	9,54319126121931e-05	9,63805296434992e-05	0,000860569817536226	0,000100521643278484	9,62365378640953e-05	9,88650311774408e-05	0,000100071148920639	0,000102895973127554	9,78127666938845e-05	0,000100295046182395
stomme_verhalen	9,70065505588616e-05	0,000102589339618955	9,64893378234624e-05	9,55690613527863e-05	9,46000133752601e-05	0,000100704897811163	0,000101312939418713	9,95445261494138e-05	9,78915305553707e-05	0,000101794072256730	0,000100750989338497	0,000103898865686010	9,98059685319473e-05	9,86578009851224e-05	9,54319126121931e-05	9,63805296434992e-05	0,000100704897811163	0,000100521643278484	9,62365378640953e-05	8,21932618228130e-04	0,000100071148920639	0,000102895973127554	9,78127666938845e-05	0,000100295046182395
hoofd_goed	9,70065505588616e-05	0,000102589339618955	9,64893378234624e-05	7,52717251910349e-04	9,46000133752601e-05	0,000100704897811163	0,000101312939418713	9,95445261494138e-05	9,78915305553707e-05	0,000101794072256730	0,000100750989338497	0,000103898865686010	9,98059685319473e-05	9,86578009851224e-05	9,54319126121931e-05	9,63805296434992e-05	0,000100704897811163	0,000100521643278484	9,62365378640953e-05	9,88650311774408e-05	0,000100071148920639	0,000102895973127554	9,78127666938845e-05	0,000100295046182395
behulpzamen	9,70065505588616e-05	0,000900143095499811	9,64893378234624e-05	9,55690613527863e-05	9,46000133752601e-05	0,000100704897811163	0,000101312939418713	9,95445261494138e-05	9,78915305553707e-05	0,000101794072256730	0,000100750989338497	0,000103898865686010	9,98059685319473e-05	9,86578009851224e-05	9,54319126121931e-05	9,63805296434992e-05	0,000100704897811163	0,000100521643278484	9,62365378640953e-05	9,88650311774408e-05	0,000100071148920639	0,000102895973127554	9,78127666938845e-05	0,000100295046182395
gaan_koken	9,70065505588616e-05	0,000102589339618955	9,64893378234624e-05	9,55690613527863e-05	9,46000133752601e-05	0,000100704897811163	0,000101312939418713	9,95445261494138e-05	8,01489105164518e-04	0,000101794072256730	0,000100750989338497	0,000103898865686010	9,98059685319473e-05	9,86578009851224e-05	9,54319126121931e-05	9,63805296434992e-05	0,000100704897811163	0,000100521643278484	9,62365378640953e-05	9,88650311774408e-05	0,000100071148920639	0,000102895973127554	9,78127666938845e-05	0,000100295046182395
laten_mens	9,70065505588616e-05	0,000102589339618955	9,64893378234624e-05	9,55690613527863e-05	9,46000133752601e-05	0,000100704897811163	0,000101312939418713	9,95445261494138e-05	9,78915305553707e-05	0,000101794072256730	0,000100750989338497	0,000103898865686010	9,98059685319473e-05	9,86578009851224e-05	9,54319126121931e-05	9,63805296434992e-05	0,000100704897811163	0,000856721472350053	9,62365378640953e-05	9,88650311774408e-05	0,000100071148920639	0,000102895973127554	9,78127666938845e-05	0,000100295046182395
maken_schonen	9,70065505588616e-05	0,000102589339618955	9,64893378234624e-05	9,55690613527863e-05	9,46000133752601e-05	0,000100704897811163	0,000873338691294907	9,95445261494138e-05	9,78915305553707e-05	0,000101794072256730	0,000100750989338497	0,000103898865686010	9,98059685319473e-05	9,86578009851224e-05	9,54319126121931e-05	9,63805296434992e-05	0,000100704897811163	0,000100521643278484	9,62365378640953e-05	9,88650311774408e-05	0,000100071148920639	0,000102895973127554	9,78127666938845e-05	0,000100295046182395
verliezen_creëren	9,70065505588616e-05	0,000102589339618955	9,64893378234624e-05	9,55690613527863e-05	9,46000133752601e-05	0,000100704897811163	0,000101312939418713	9,95445261494138e-05	9,78915305553707e-05	0,000883442480893221	0,000100750989338497	0,000103898865686010	9,98059685319473e-05	9,86578009851224e-05	9,54319126121931e-05	9,63805296434992e-05	0,000100704897811163	0,000100521643278484	9,62365378640953e-05	9,88650311774408e-05	0,000100071148920639	0,000102895973127554	9,78127666938845e-05	0,000100295046182395
zitten_maken	9,70065505588616e-05	0,000102589339618955	9,64893378234624e-05	9,55690613527863e-05	9,46000133752601e-05	0,000100704897811163	0,000101312939418713	9,95445261494138e-05	9,78915305553707e-05	0,000101794072256730	0,000100750989338497	0,000103898865686010	9,98059685319473e-05	9,86578009851224e-05	9,54319126121931e-05	9,63805296434992e-05	0,000100704897811163	0,000100521643278484	9,62365378640953e-05	8,21932618228130e-04	0,000100071148920639	0,000102895973127554	9,78127666938845e-05	0,000100295046182395
bepaallen_denken	9,70065505588616e-05	0,000102589339618955	9,64893378234624e-05	9,55690613527863e-05	9,46000133752601e-05	0,000100704897811163	0,000101312939418713	9,95445261494138e-05	9,78915305553707e-05	0,000101794072256730	0,000100750989338497	0,000103898865686010	9,98059685319473e-05	9,86578009851224e-05	9,54319126121931e-05	9,63805296434992e-05	0,000100704897811163	0,000100521643278484	9,62365378640953e-05	9,88650311774408e-05	0,000100071148920639	0,000906582399180467	9,78127666938845e-05	0,000100295046182395
toekomen_druk	9,70065505588616e-05	0,000102589339618955	9,64893378234624e-05	9,55690613527863e-05	9,46000133752601e-05	0,000100704897811163	0,000101312939418713	9,95445261494138e-05	9,78915305553707e-05	0,000101794072256730	0,000100750989338497	0,000103898865686010	8,41692302672640e-04	9,86578009851224e-05	9,54319126121931e-05	9,63805296434992e-05	0,000100704897811163	0,000100521643278484	9,62365378640953e-05	9,88650311774408e-05	0,000100071148920639	0,000102895973127554	9,78127666938845e-05	0,000100295046182395
voetbal_vriend	9,70065505588616e-05	0,000102589339618955	9,64893378234624e-05	9,55690613527863e-05	9,46000133752601e-05	0,000100704897811163	0,000873338691294907	9,95445261494138e-05	9,78915305553707e-05	0,000101794072256730	0,000100750989338497	0,000103898865686010	9,98059685319473e-05	9,86578009851224e-05	9,54319126121931e-05	9,63805296434992e-05	0,000100704897811163	0,000100521643278484	9,62365378640953e-05	9,88650311774408e-05	0,000100071148920639	0,000102895973127554	9,78127666938845e-05	0,000100295046182395
komen_school	9,70065505588616e-05	0,000102589339618955	9,64893378234624e-05	9,55690613527863e-05	9,46000133752601e-05	0,000100704897811163	0,000101312939418713	9,95445261494138e-05	9,78915305553707e-05	0,000101794072256730	0,000100750989338497	0,000103898865686010	9,98059685319473e-05	9,86578009851224e-05	9,54319126121931e-05	9,63805296434992e-05	0,000860569817536226	0,000100521643278484	9,62365378640953e-05	9,88650311774408e-05	0,000100071148920639	0,000102895973127554	9,78127666938845e-05	0,000100295046182395
docent_ervaring	9,70065505588616e-05	0,000102589339618955	9,64893378234624e-05	9,55690613527863e-05	7,32367244382205e-04	0,000100704897811163	0,000101312939418713	9,95445261494138e-05	9,78915305553707e-05	0,000101794072256730	0,000100750989338497	0,000103898865686010	9,98059685319473e-05	9,86578009851224e-05	9,54319126121931e-05	9,63805296434992e-05	0,000100704897811163	0,000100521643278484	9,62365378640953e-05	9,88650311774408e-05	0,000100071148920639	0,000102895973127554	9,78127666938845e-05	0,000100295046182395
bedoelen_openen	9,70065505588616e-05	0,000102589339618955	9,64893378234624e-05	9,55690613527863e-05	9,46000133752601e-05	0,000100704897811163	0,000101312939418713	9,95445261494138e-05	9,78915305553707e-05	0,000101794072256730	0,000100750989338497	0,000103898865686010	9,98059685319473e-05	8,17580784189395e-04	9,54319126121931e-05	9,63805296434992e-05	0,000100704897811163	0,000100521643278484	9,62365378640953e-05	9,88650311774408e-05	0,000100071148920639	0,000102895973127554	9,78127666938845e-05	0,000100295046182395
laat_klassen	9,70065505588616e-05	0,000102589339618955	9,64893378234624e-05	9,55690613527863e-05	9,46000133752601e-05	0,000100704897811163	0,000101312939418713	9,95445261494138e-05	9,78915305553707e-05	0,000101794072256730	0,000100750989338497	0,000103898865686010	9,98059685319473e-05	9,86578009851224e-05	9,54319126121931e-05	9,63805296434992e-05	0,000100704897811163	0,000100521643278484	9,62365378640953e-05	9,88650311774408e-05	0,000847261090835361	0,000102895973127554	9,78127666938845e-05	0,000100295046182395
grap_zeggen	9,70065505588616e-05	0,000102589339618955	9,64893378234624e-05	7,52717251910349e-04	9,46000133752601e-05	0,000100704897811163	0,000101312939418713	9,95445261494138e-05	9,78915305553707e-05	0,000101794072256730	0,000100750989338497	0,000103898865686010	9,98059685319473e-05	9,86578009851224e-05	9,54319126121931e-05	9,63805296434992e-05	0,000100704897811163	0,000100521643278484	9,62365378640953e-05	9,88650311774408e-05	0,000100071148920639	0,000102895973127554	9,78127666938845e-05	0,000100295046182395
kamer_rustig	9,70065505588616e-05	0,000102589339618955	9,64893378234624e-05	9,55690613527863e-05	9,46000133752601e-05	0,000100704897811163	0,000873338691294907	9,95445261494138e-05	9,78915305553707e-05	0,000101794072256730	0,000100750989338497	0,000103898865686010	9,98059685319473e-05	9,86578009851224e-05	9,54319126121931e-05	9,63805296434992e-05	0,000100704897811163	0,000100521643278484	9,62365378640953e-05	9,88650311774408e-05	0,000100071148920639	0,000102895973127554	9,78127666938845e-05	0,000100295046182395
game_dag	9,70065505588616e-05	0,000102589339618955	7,72043057794494e-04	9,55690613527863e-05	9,46000133752601e-05	0,000100704897811163	0,000101312939418713	9,95445261494138e-05	9,78915305553707e-05	0,000101794072256730	0,000100750989338497	0,000103898865686010	9,98059685319473e-05	9,86578009851224e-05	9,54319126121931e-05	9,63805296434992e-05	0,000100704897811163	0,000100521643278484	9,62365378640953e-05	9,88650311774408e-05	0,000100071148920639	0,000102895973127554	9,78127666938845e-05	0,000100295046182395
staan_verwachten	9,70065505588616e-05	0,000102589339618955	9,64893378234624e-05	9,55690613527863e-05	9,46000133752601e-05	0,000100704897811163	0,000101312939418713	9,95445261494138e-05	9,78915305553707e-05	0,000101794072256730	0,000100750989338497	0,000103898865686010	9,98059685319473e-05	9,86578009851224e-05	9,54319126121931e-05	9,63805296434992e-05	0,000100704897811163	0,000100521643278484	9,62365378640953e-05	9,88650311774408e-05	0,000100071148920639	0,000102895973127554	9,78127666938845e-05	0,000851962933332173
[truncated: 5,182 more rows]
